# Supplementary material for: Components of an ESCRT-independent nuclear envelope assembly pathway
Source: bioRxiv. 2026 Feb 3:2026.02.01.703137. Preprint. [Version 1] doi: 10.64898/2026.02.01.703137 (PMC12889549; doi:10.64898/2026.02.01.703137)
Supplement: Supplement 1 [file media-1.xlsx]

## Sheet: Sheet1
Genotype	Spores inferred/confirmed to have genotype	Percent spores viable
vid27Δ	34	0
vid27-mNeonGreen cmp7Δ	24	0
vid27-F429mNeonGreen cmp7Δ	25	80
vid27ΔN	37	0
vid27ΔC cmp7Δ	20	0
vid27ΔC lem2Δ	11	0
vid27ΔC nur1Δ	24	0
