# Supplementary material for: Components of an ESCRT-independent nuclear envelope assembly pathway
Source: bioRxiv. 2026 Feb 3:2026.02.01.703137. Preprint. [Version 1] doi: 10.64898/2026.02.01.703137 (PMC12889549; doi:10.64898/2026.02.01.703137)
Supplement: Supplement 2 [file media-2.xlsx]

## Sheet: Vid27 Vid27-G67R IP MS
Protein Id	Gene Symbol	Description	Group ID	Number of peptides	UntaggedControl	UntaggedControl	UntaggedControl	UntaggedControl Avg	Vid27WT	Vid27WT	Vid27WT	Vid27 Avg	Vid27-G67R	Vid27-G67R	Vid27-G67R	Vid27-G67R Avg	Vid27WT/UntaggedControl	log2(Vid27WT/UntaggedControl)	p-value	neglog(p-value)	Vid27-G67R/UntaggedControl	log2(Vid27-G67R/UntaggedControl)	p-value	neglog(p-value)
tr|B6JVA2|B6JVA2_SCHJY	ADI1	1,2-dihydroxy-3-keto-5-methylthiopentene dioxygenase OS=Schizosaccharomyces japonicus (strain yFS275 / FY16936) OX=402676 GN=ADI1 PE=3 SV=1	1492	2	21.6859	29.6461	28.1726	26.5015	32.4179	27.7778	41.5782	33.9246	56.3271	61.5177	51.0609	56.3019	1.2801	0.356257	0.207095	0.683829	2.12448	1.08711	0.0018386	2.73551
tr|B6JZJ8|B6JZJ8_SCHJY	ADK1	Adenylate kinase OS=Schizosaccharomyces japonicus (strain yFS275 / FY16936) OX=402676 GN=ADK1 PE=3 SV=1	1802	21	2809.98	3974.34	2768.03	3184.12	5969.69	3642.42	6439.39	5350.5	4192.45	5573.45	5884.13	5216.68	1.68037	0.748781	0.113351	0.945575	1.63834	0.712238	0.0393107	1.40549
tr|B6JYX5|B6JYX5_SCHJY	ALA1	Alanine--tRNA ligase OS=Schizosaccharomyces japonicus (strain yFS275 / FY16936) OX=402676 GN=ALA1 PE=3 SV=1	291	67	11409.4	17384.5	18030.6	15608.2	17857.7	15787.4	16346.9	16664	20588	21736	18090.8	20138.3	1.06765	0.0944337	0.671961	0.172656	1.29024	0.367638	0.152215	0.817542
sp|P02768|ALBU_HUMAN_contaminant	ALB	Serum albumin OS=Homo sapiens GN=ALB PE=1 SV=2	773	5	1151.33	1274.29	1142.98	1189.53	2052.13	1215.88	1251.88	1506.63	1917.14	2136.38	2000.91	2018.14	1.26657	0.340929	0.36508	0.437612	1.69658	0.762633	0.000848552	3.07132
sp|P02769|ALBU_BOVIN_contaminant	ALB	Serum albumin OS=Bos taurus GN=ALB PE=1 SV=4	773	5	471.007	570.589	450.196	497.264	781.81	548.604	555.408	628.607	697.932	839.615	788.898	775.482	1.26413	0.338147	0.224001	0.649749	1.5595	0.641081	0.00773313	2.11164
tr|B6K3W7|B6K3W7_SCHJY	ALG13	UDP-N-acetylglucosamine transferase subunit ALG13 OS=Schizosaccharomyces japonicus (strain yFS275 / FY16936) OX=402676 GN=ALG13 PE=3 SV=2	1959	1	106.422	146.088	106.572	119.694	233.478	184.19	218.543	212.07	518.384	644.406	765.862	642.884	1.77177	0.825192	0.00956953	2.01911	5.37106	2.42521	0.015633	1.80596
tr|B6K7U9|B6K7U9_SCHJY	ALG14	UDP-N-acetylglucosamine transferase subunit ALG14 OS=Schizosaccharomyces japonicus (strain yFS275 / FY16936) OX=402676 GN=ALG14 PE=3 SV=1	1684	1	139.387	224.901	169.89	178.059	304.74	213.296	363.116	293.717	296.07	459.189	422.728	392.662	1.64955	0.72207	0.0997062	1.00128	2.20523	1.14093	0.0311595	1.50641
sp|A6NMY6|AXA2L_HUMAN_contaminant	ANXA2P2	Putative annexin A2-like protein OS=Homo sapiens GN=ANXA2P2 PE=5 SV=2	1904	1	59.4618	486.681	106.631	217.591	42.7721	27.9482	26.2283	32.3162	44.613	63.9144	61.8884	56.8053	0.148518	-2.75129	0.304125	0.516948	0.261064	-1.93752	0.356446	0.448006
sp|P05089|ARGI1_HUMAN_contaminant	ARG1	Arginase-1 OS=Homo sapiens GN=ARG1 PE=1 SV=2	2174	1	25.5838	359.266	46.2933	143.714	48.9317	42.6425	36.6715	42.7486	33.5467	44.3001	42.8935	40.2468	0.297455	-1.74926	0.448363	0.34837	0.280047	-1.83626	0.438955	0.35758
sp|B6JVD0|ARO1_SCHJY	aro1	Pentafunctional AROM polypeptide OS=Schizosaccharomyces japonicus (strain yFS275 / FY16936) OX=402676 GN=aro1 PE=3 SV=1	38	107	17224.3	23090.4	23486.5	21267.1	29811.1	24417.3	26773.1	27000.5	28600.2	35911	31846.4	32119.2	1.26959	0.344365	0.0927091	1.03288	1.51028	0.594815	0.0207841	1.68227
sp|B6K7R8|ASA1_SCHJY	asa1	ASTRA-associated protein 1 OS=Schizosaccharomyces japonicus (strain yFS275 / FY16936) OX=402676 GN=asa1 PE=3 SV=1	1722	1	17.2946	18.4454	22.9241	19.5547	25.1653	16.9488	24.2185	22.1109	37.9384	32.996	41.1711	37.3685	1.13072	0.17724	0.464104	0.333384	1.91097	0.934307	0.00500669	2.30045
sp|Q9NZT1|CALL5_HUMAN_contaminant	CALML5	Calmodulin-like protein 5 OS=Homo sapiens GN=CALML5 PE=1 SV=2	258	8	398.041	2099.18	483.727	993.649	875.832	563.745	646.521	695.366	818.968	1091.75	1217.58	1042.77	0.69981	-0.514964	0.645626	0.190019	1.04943	0.0696067	0.938134	0.0277353
sp|B6JWP7|CHO2_SCHJY	cho2	Phosphatidylethanolamine N-methyltransferase OS=Schizosaccharomyces japonicus (strain yFS275 / FY16936) OX=402676 GN=cho2 PE=3 SV=1	420	18	2342.82	3032.34	2856.38	2743.85	3966.55	3246.18	3532.98	3581.9	4929.46	6116.35	6398.55	5814.79	1.30543	0.384527	0.0465278	1.33229	2.11921	1.08353	0.0102321	1.99004
sp|P02662|CASA1_BOVIN_contaminant	CSN1S1	Alpha-S1-casein OS=Bos taurus GN=CSN1S1 PE=1 SV=2	1611	1	298.581	349.31	291.516	313.136	736.122	292.174	354.381	460.892	413.995	424.195	473.889	437.36	1.47186	0.557642	0.398671	0.399385	1.39671	0.482032	0.00873998	2.05849
sp|P02663|CASA2_BOVIN_contaminant	CSN1S2	Alpha-S2-casein OS=Bos taurus GN=CSN1S2 PE=1 SV=2	480	4	335.259	496.343	334.221	388.608	1474.44	335.601	365.244	725.095	407.444	446.087	450.52	434.684	1.86588	0.899856	0.464704	0.332824	1.11857	0.161652	0.485561	0.313756
sp|P02666|CASB_BOVIN_contaminant	CSN2	Beta-casein OS=Bos taurus GN=CSN2 PE=1 SV=2	1548	5	504.584	598.431	465.631	522.882	1314.3	551.289	625.496	830.362	616.893	715.684	754.821	695.799	1.58805	0.667254	0.33249	0.478222	1.3307	0.412186	0.0385219	1.41429
sp|P01040|CYTA_HUMAN_contaminant	CSTA	Cystatin-A OS=Homo sapiens GN=CSTA PE=1 SV=1	2133	3	382.332	1613.37	342.296	779.333	866.557	608.871	728.029	734.486	876.327	1464.62	1473.14	1271.36	0.942455	-0.085505	0.924861	0.0339236	1.63135	0.706064	0.368208	0.433906
sp|B6JVP0|DRE2_SCHJY	dre2	Fe-S cluster assembly protein dre2 OS=Schizosaccharomyces japonicus (strain yFS275 / FY16936) OX=402676 GN=dre2 PE=3 SV=1	1268	4	589.254	787.219	629.449	668.641	1162.79	765.503	1111.71	1013.33	853.451	1119.65	1157.61	1043.57	1.51551	0.599807	0.0920446	1.036	1.56073	0.642225	0.0380671	1.41945
sp|Q02413|DSG1_HUMAN_contaminant	DSG1	Desmoglein-1 OS=Homo sapiens GN=DSG1 PE=1 SV=2	486	3	28.0191	463.55	269.284	253.618	54.6314	55.0379	42.1735	50.6143	40.6928	61.983	62.7032	55.1263	0.199569	-2.32504	0.24829	0.60504	0.21736	-2.20184	0.25554	0.59254
sp|P15924|DESP_HUMAN_contaminant	DSP	Desmoplakin OS=Homo sapiens GN=DSP PE=1 SV=3	181	22	1994.28	7762.14	3926.51	4560.98	3268.66	2677.48	2692.39	2879.51	3371.7	4202.59	4648.11	4074.13	0.631336	-0.663519	0.425961	0.37063	0.893259	-0.16285	0.803372	0.0950832
tr|B6JXW3|B6JXW3_SCHJY	EFM7	Protein N-terminal and lysine N-methyltransferase EFM7 OS=Schizosaccharomyces japonicus (strain yFS275 / FY16936) OX=402676 GN=EFM7 PE=3 SV=1	1506	1	171.809	242.38	197.443	203.877	373.668	260.999	287.626	307.431	287.567	393.647	335.825	339.013	1.50792	0.592561	0.0727254	1.13831	1.66283	0.733639	0.0272085	1.56529
tr|B6K1A5|B6K1A5_SCHJY	ERB1	Ribosome biogenesis protein ERB1 OS=Schizosaccharomyces japonicus (strain yFS275 / FY16936) OX=402676 GN=ERB1 PE=3 SV=1	956	30	6304.88	7830.75	7494.28	7209.97	9296.69	7623.88	7206.01	8042.19	8485.09	9357.22	10572	9471.44	1.11543	0.157596	0.356236	0.448263	1.31366	0.39359	0.0447891	1.34883
sp|Q5D862|FILA2_HUMAN_contaminant	FLG2	Filaggrin-2 OS=Homo sapiens GN=FLG2 PE=1 SV=1	1442	2	273.458	356.485	371.683	333.875	235.389	194.443	183.352	204.395	231.788	329.915	339.739	300.481	0.612189	-0.707952	0.0327122	1.48529	0.899979	-0.152037	0.508939	0.293334
sp|B6JZY9|GET1_SCHJY	get1	Protein get1 OS=Schizosaccharomyces japonicus (strain yFS275 / FY16936) OX=402676 GN=get1 PE=3 SV=1	2172	2	30.4066	36.6816	24.6547	30.581	50.7651	39.8429	64.0073	51.5384	47.6792	69.0675	57.263	58.0032	1.68531	0.753015	0.0765347	1.11614	1.89671	0.923499	0.0280966	1.55135
sp|B6K052|GET3_SCHJY	get3	ATPase get3 OS=Schizosaccharomyces japonicus (strain yFS275 / FY16936) OX=402676 GN=get3 PE=3 SV=1	1394	9	1573.22	2283.5	1889.25	1915.32	3262.99	2279.79	3553.75	3032.18	2411.41	3632.01	3743.59	3262.34	1.58311	0.662766	0.0820257	1.08605	1.70328	0.768318	0.0686182	1.16356
sp|Q96QA5|GSDMA_HUMAN_contaminant	GSDMA	Gasdermin-A OS=Homo sapiens GN=GSDMA PE=2 SV=4	1782	1	235.431	489.986	321.05	348.822	387.227	310.891	343.319	347.146	311.44	426.205	473.709	403.785	0.995193	-0.00695125	0.984539	0.00676727	1.15757	0.211094	0.575435	0.240004
tr|B6K2A8|B6K2A8_SCHJY	INT6	Eukaryotic translation initiation factor 3 subunit E OS=Schizosaccharomyces japonicus (strain yFS275 / FY16936) OX=402676 GN=INT6 PE=3 SV=2	1006	29	5275.19	6986.47	5498.74	5920.13	10747.6	8193.1	9126.89	9355.86	8949.75	12218.6	13903	11690.4	1.58035	0.660241	0.0239393	1.62089	1.97469	0.981629	0.0447026	1.34967
sp|P14923|PLAK_HUMAN_contaminant	JUP	Junction plakoglobin OS=Homo sapiens GN=JUP PE=1 SV=3	1963	3	220.18	287.064	718.758	408.667	245.636	202.051	161.442	203.043	181.14	208.743	390.391	260.091	0.496842	-1.00914	0.318009	0.49756	0.636438	-0.651909	0.451998	0.344863
tr|B6K654|B6K654_SCHJY	KAE1	tRNA N6-adenosine threonylcarbamoyltransferase OS=Schizosaccharomyces japonicus (strain yFS275 / FY16936) OX=402676 GN=KAE1 PE=3 SV=2	1550	4	438.297	656.528	502.096	532.307	722.422	643.141	634.595	666.719	755.061	954.576	908.098	872.578	1.25251	0.324821	0.162275	0.789749	1.63924	0.713026	0.0185506	1.73164
sp|B6K7U7|KEX1_SCHJY	kex1	Pheromone-processing carboxypeptidase kex1 OS=Schizosaccharomyces japonicus (strain yFS275 / FY16936) OX=402676 GN=kex1 PE=3 SV=1	1561	2	113.104	172.907	177.204	154.405	192.299	177.878	202.517	190.898	223.104	223.235	222.482	222.94	1.23635	0.306083	0.213137	0.671341	1.44387	0.529938	0.0802766	1.09541
sp|P04264|K2C1_HUMAN_contaminant	KRT1	Keratin, type II cytoskeletal 1 OS=Homo sapiens GN=KRT1 PE=1 SV=6	151	84	19144.9	74957.4	43748.1	45950.1	21026.1	22286.4	13224.6	18845.7	19688.3	19712.7	18854.6	19418.5	0.410134	-1.28583	0.232908	0.632815	0.4226	-1.24263	0.24209	0.616023
sp|P13645|K1C10_HUMAN_contaminant	KRT10	Keratin, type I cytoskeletal 10 OS=Homo sapiens GN=KRT10 PE=1 SV=6	131	52	7660.96	41916.3	22153.5	23910.3	6581.48	6330.85	3771.48	5561.27	5848.24	6530.39	6602.5	6327.04	0.232589	-2.10414	0.20497	0.68831	0.264616	-1.91803	0.218492	0.660564
sp|P13646|K1C13_HUMAN_contaminant	KRT13	Keratin, type I cytoskeletal 13 OS=Homo sapiens GN=KRT13 PE=1 SV=4	131	16	910.277	29173.5	1347.54	10477.1	1685.32	1388.7	1228.51	1434.18	1236.16	1873.35	2089.55	1733.02	0.136887	-2.86895	0.435464	0.361048	0.16541	-2.59588	0.44839	0.348344
sp|P02533|K1C14_HUMAN_contaminant	KRT14	Keratin, type I cytoskeletal 14 OS=Homo sapiens GN=KRT14 PE=1 SV=4	131	6	2737.99	7038.44	2109.14	3961.86	1409.94	1376.15	827.346	1204.48	1183.02	1328.06	1557.84	1356.31	0.304019	-1.71777	0.215616	0.666319	0.342341	-1.54649	0.234137	0.63053
sp|P08779|K1C16_HUMAN_contaminant	KRT16	Keratin, type I cytoskeletal 16 OS=Homo sapiens GN=KRT16 PE=1 SV=4	131	14	10425.2	14352.4	4304.77	9694.12	2812	2651.06	1749.68	2404.25	2177.12	2291.72	2535.2	2334.68	0.248011	-2.01153	0.128404	0.891422	0.240835	-2.05389	0.12797	0.892891
sp|Q04695|K1C17_HUMAN_contaminant	KRT17	Keratin, type I cytoskeletal 17 OS=Homo sapiens GN=KRT17 PE=1 SV=2	131	6	3204.89	884.705	773.388	1620.99	789.812	663.983	622.158	691.984	683.937	893.736	967.222	848.298	0.426889	-1.22807	0.361817	0.441511	0.52332	-0.934235	0.432661	0.363852
sp|P35908|K22E_HUMAN_contaminant	KRT2	Keratin, type II cytoskeletal 2 epidermal OS=Homo sapiens GN=KRT2 PE=1 SV=2	151	88	18047.7	43428.1	55184.1	38886.6	14599.3	12709.8	9956.39	12421.8	12422.7	15032.7	15141.2	14198.9	0.319437	-1.6464	0.135043	0.869527	0.365135	-1.4535	0.152182	0.817637
sp|P12035|K2C3_HUMAN_contaminant	KRT3	Keratin, type II cytoskeletal 3 OS=Homo sapiens GN=KRT3 PE=1 SV=3	151	9	1488	7451.76	559.19	3166.32	713.35	603.863	527.002	614.738	614.844	894.629	1021.82	843.764	0.194149	-2.36476	0.358817	0.445127	0.266481	-1.90789	0.394657	0.40378
sp|P19013|K2C4_HUMAN_contaminant	KRT4	Keratin, type II cytoskeletal 4 OS=Homo sapiens GN=KRT4 PE=1 SV=4	151	4	273.332	2311.81	370.274	985.139	559.4	439.595	435.332	478.109	554.326	630.613	636.822	607.254	0.485322	-1.04299	0.525021	0.279824	0.616414	-0.698028	0.626737	0.202915
sp|P13647|K2C5_HUMAN_contaminant	KRT5	Keratin, type II cytoskeletal 5 OS=Homo sapiens GN=KRT5 PE=1 SV=3	151	23	9515.33	21762.8	5944.26	12407.5	4265.32	3886.59	2840.72	3664.21	3978.15	5044.07	5180.11	4734.11	0.295323	-1.75963	0.208695	0.680487	0.381553	-1.39004	0.249837	0.602343
sp|P02538|K2C6A_HUMAN_contaminant	KRT6A	Keratin, type II cytoskeletal 6A OS=Homo sapiens GN=KRT6A PE=1 SV=3	151	12	2405.26	8086.26	892.598	3794.71	1190.83	1095.75	833.778	1040.12	811.926	1150.33	1374.79	1112.35	0.274097	-1.86724	0.335312	0.474551	0.293132	-1.77038	0.345155	0.461986
sp|P04259|K2C6B_HUMAN_contaminant	KRT6B	Keratin, type II cytoskeletal 6B OS=Homo sapiens GN=KRT6B PE=1 SV=5	151	12	7648.41	5420.16	2221.09	5096.55	3155.27	2421.46	2381.25	2652.66	2074.1	2935.71	3827.62	2945.81	0.520481	-0.942082	0.259301	0.586196	0.578	-0.790858	0.304029	0.517086
sp|Q86Y46|K2C73_HUMAN_contaminant	KRT73	Keratin, type II cytoskeletal 73 OS=Homo sapiens GN=KRT73 PE=1 SV=1	151	2	184.078	1680.67	196.232	686.993	385.429	360.485	320.034	355.316	351.831	557.171	585.073	498.025	0.517204	-0.951193	0.573212	0.241684	0.724934	-0.464078	0.741557	0.129855
sp|P35527|K1C9_HUMAN_contaminant	KRT9	Keratin, type I cytoskeletal 9 OS=Homo sapiens GN=KRT9 PE=1 SV=3	131	45	9067.82	22608.7	15868.7	15848.4	10859.5	12975.8	6217.49	10017.6	11675.2	10471.5	10358.2	10835	0.632089	-0.661801	0.276682	0.558019	0.683663	-0.548643	0.327865	0.484305
sp|P47929|LEG7_HUMAN_contaminant	LGALS7	Galectin-7 OS=Homo sapiens GN=LGALS7 PE=1 SV=2	1812	1	121.045	559.057	311.85	330.651	95.318	87.4841	86.9974	89.9332	113.171	130.196	130.756	124.708	0.271988	-1.87838	0.197992	0.703352	0.377158	-1.40676	0.245643	0.609696
tr|B6K221|B6K221_SCHJY	LIA1	Deoxyhypusine hydroxylase OS=Schizosaccharomyces japonicus (strain yFS275 / FY16936) OX=402676 GN=LIA1 PE=3 SV=1	387	5	315.327	353.187	302.582	323.699	807.334	520.265	1528.39	951.996	401.09	816.428	947.077	721.532	2.941	1.5563	0.170824	0.767451	2.22902	1.15641	0.13573	0.867323
tr|B6K388|B6K388_SCHJY	LSM4	U6 snRNA-associated Sm-like protein LSm4 OS=Schizosaccharomyces japonicus (strain yFS275 / FY16936) OX=402676 GN=LSM4 PE=3 SV=1	1995	9	1073.17	1261.88	1153.62	1162.89	2146.69	1016.52	1699.05	1620.75	1881.93	2095.35	2083.82	2020.37	1.39373	0.47895	0.297012	0.527226	1.73737	0.796903	0.000811345	3.09079
tr|B6K0D4|B6K0D4_SCHJY	LSM5	U6 snRNA-associated Sm-like protein LSm5 OS=Schizosaccharomyces japonicus (strain yFS275 / FY16936) OX=402676 GN=LSM5 PE=3 SV=1	1070	1	20.7527	22.884	16.4665	20.0344	34.0158	22.2562	27.252	27.8413	19.5829	32.3243	34.3025	28.7366	1.38968	0.474749	0.135183	0.869078	1.43436	0.520408	0.19102	0.718922
tr|B6JWV9|B6JWV9_SCHJY	MCM7	DNA replication licensing factor MCM7 OS=Schizosaccharomyces japonicus (strain yFS275 / FY16936) OX=402676 GN=MCM7 PE=3 SV=1	964	17	2807.85	3724.44	3089.89	3207.39	4813.08	3484.74	4258.94	4185.59	3528.31	4986.49	5319.36	4611.39	1.30498	0.384029	0.114326	0.941855	1.43774	0.523799	0.108474	0.964675
tr|B6K5X4|B6K5X4_SCHJY	MED20	Mediator of RNA polymerase II transcription subunit 20 OS=Schizosaccharomyces japonicus (strain yFS275 / FY16936) OX=402676 GN=MED20 PE=3 SV=2	1505	2	693.932	954.154	801.521	816.536	1102.7	868.115	944.498	971.771	1038.03	1249.27	1199.33	1162.21	1.19011	0.2511	0.204404	0.68951	1.42334	0.509283	0.0260757	1.58376
tr|B6K4C0|B6K4C0_SCHJY	MET3	Sulfate adenylyltransferase OS=Schizosaccharomyces japonicus (strain yFS275 / FY16936) OX=402676 GN=MET3 PE=3 SV=1	278	57	7662.37	9975.61	8991.57	8876.52	16154.8	10821.8	15322.1	14099.6	13067.5	17185.7	15870.5	15374.6	1.58841	0.667585	0.0717603	1.14412	1.73205	0.79248	0.016897	1.77219
sp|B6K4Q2|MTNA_SCHJY	mri1	Methylthioribose-1-phosphate isomerase OS=Schizosaccharomyces japonicus (strain yFS275 / FY16936) OX=402676 GN=mri1 PE=3 SV=1	701	103	21529.2	26674.7	23448.5	23884.1	41086.3	30690.2	34250.3	35342.3	24622	28460.5	28219	27100.5	1.47974	0.565342	0.0453002	1.3439	1.13467	0.182267	0.176557	0.753114
tr|B6JZ53|B6JZ53_SCHJY	NAT10	RNA cytidine acetyltransferase OS=Schizosaccharomyces japonicus (strain yFS275 / FY16936) OX=402676 GN=NAT10 PE=3 SV=1	492	33	8246.27	10540.6	8624.09	9136.99	12756.3	9074.08	10260.3	10696.9	9723.72	13221.6	14860.4	12601.9	1.17072	0.227402	0.305099	0.515559	1.37922	0.463852	0.135273	0.86879
tr|B6K315|B6K315_SCHJY	NBP35	Cytosolic Fe-S cluster assembly factor NBP35 OS=Schizosaccharomyces japonicus (strain yFS275 / FY16936) OX=402676 GN=NBP35 PE=3 SV=1	1698	2	258.737	363.391	342.87	321.666	717.856	519.551	582.102	606.503	535.471	731.871	856.194	707.845	1.88551	0.914951	0.0220958	1.65569	2.20056	1.13787	0.0420184	1.37656
tr|B6K0A9|B6K0A9_SCHJY	NCS2	Cytoplasmic tRNA 2-thiolation protein 2 OS=Schizosaccharomyces japonicus (strain yFS275 / FY16936) OX=402676 GN=NCS2 PE=3 SV=1	1954	2	149.864	204.005	197.408	183.759	277.724	211.728	271.949	253.8	255.013	309.336	379.1	314.483	1.38116	0.465879	0.063895	1.19453	1.71139	0.775167	0.049476	1.30561
tr|B6K8A3|B6K8A3_SCHJY	NIP1	Eukaryotic translation initiation factor 3 subunit C OS=Schizosaccharomyces japonicus (strain yFS275 / FY16936) OX=402676 GN=NIP1 PE=3 SV=1	110	112	21553.9	26372.6	27171.2	25032.6	34760.2	29157.9	28154.3	30690.8	39616.3	40566.1	46050.7	42077.7	1.22603	0.294	0.106081	0.974364	1.68092	0.74925	0.00325422	2.48755
tr|B6JWV7|B6JWV7_SCHJY	NOP7	Pescadillo homolog OS=Schizosaccharomyces japonicus (strain yFS275 / FY16936) OX=402676 GN=NOP7 PE=3 SV=1	903	44	6439.25	7926.55	7622.49	7329.43	9056.87	7010.98	7181.13	7749.66	7365.39	8291.36	9211.35	8289.37	1.05733	0.080432	0.629203	0.201209	1.13097	0.177561	0.243774	0.613013
sp|B6K1Y8|NOP9_SCHJY	nop9	Nucleolar protein 9 OS=Schizosaccharomyces japonicus (strain yFS275 / FY16936) OX=402676 GN=nop9 PE=3 SV=1	681	8	2050.62	2667.46	2337.16	2351.75	3280.03	2441.75	2624.75	2782.18	3042.71	3524.8	3879.72	3482.41	1.18303	0.242481	0.245921	0.609204	1.48078	0.566353	0.0231239	1.63594
tr|B6JX39|B6JX39_SCHJY	PAN2	PAN2-PAN3 deadenylation complex catalytic subunit PAN2 OS=Schizosaccharomyces japonicus (strain yFS275 / FY16936) OX=402676 GN=PAN2 PE=3 SV=2	2180	3	445.798	631.633	528.211	535.214	745.908	608.484	618.084	657.492	628.644	715.443	696.899	680.329	1.22847	0.296857	0.156655	0.805054	1.27113	0.346116	0.0965315	1.01533
tr|B6K513|B6K513_SCHJY	PIF1	ATP-dependent DNA helicase PIF1 OS=Schizosaccharomyces japonicus (strain yFS275 / FY16936) OX=402676 GN=PIF1 PE=3 SV=2	2204	1	87.7586	99.8824	79.5463	89.0624	91.456	82.026	91.0213	88.1678	70.6441	101.867	92.5176	88.3429	0.989955	-0.0145657	0.901597	0.0449877	0.991921	-0.0117028	0.951405	0.0216347
tr|B6JX56|B6JX56_SCHJY	PIM1	Lon protease homolog, mitochondrial OS=Schizosaccharomyces japonicus (strain yFS275 / FY16936) OX=402676 GN=PIM1 PE=3 SV=1	727	28	2765.94	3394.06	3316.73	3158.91	4314.08	3511.77	3713.02	3846.29	9109.17	8935.22	12926.4	10323.6	1.2176	0.284041	0.0947288	1.02352	3.26809	1.70845	0.0291339	1.5356
tr|B6K7M8|B6K7M8_SCHJY	PRT1	Eukaryotic translation initiation factor 3 subunit B OS=Schizosaccharomyces japonicus (strain yFS275 / FY16936) OX=402676 GN=PRT1 PE=3 SV=1	249	178	25681.5	30948.8	31004.1	29211.5	39658.8	31745.6	33761.8	35055.4	43629.5	50413.9	58951.7	50998.4	1.20006	0.263102	0.125283	0.902108	1.74583	0.803916	0.0262812	1.58035
tr|B6K301|B6K301_SCHJY	PSD1	Phosphatidylserine decarboxylase proenzyme 1, mitochondrial OS=Schizosaccharomyces japonicus (strain yFS275 / FY16936) OX=402676 GN=PSD1 PE=3 SV=1	1361	12	817.318	1061.38	981.852	953.517	1506.11	1107.89	1363.91	1325.97	1912.57	2169.33	2412.94	2164.95	1.39061	0.475718	0.0646677	1.18931	2.27049	1.183	0.00529181	2.2764
tr|B6K1H3|B6K1H3_SCHJY	PSD2	Phosphatidylserine decarboxylase proenzyme 2 OS=Schizosaccharomyces japonicus (strain yFS275 / FY16936) OX=402676 GN=PSD2 PE=3 SV=1	1386	4	210.222	296.519	254.785	253.842	408.108	329.825	396.041	377.991	352.859	469.937	523.492	448.763	1.48908	0.574422	0.023509	1.62877	1.76788	0.822022	0.0420678	1.37605
sp|B6K180|RSSA1_SCHJY	rps0a	40S ribosomal protein S0-A OS=Schizosaccharomyces japonicus (strain yFS275 / FY16936) OX=402676 GN=rps0a PE=3 SV=1	125	68	11657.2	16263	16307.8	14742.7	19927.7	18354.5	18695.4	18992.5	17052.5	20326.5	20280.5	19219.8	1.28827	0.365435	0.0995773	1.00184	1.30369	0.382598	0.0838921	1.07628
sp|B6K1S2|RSSA2_SCHJY	rps0b	40S ribosomal protein S0-B OS=Schizosaccharomyces japonicus (strain yFS275 / FY16936) OX=402676 GN=rps0b PE=3 SV=1	125	12	2033.73	2953.46	4748.87	3245.35	4285.7	3218.85	6550.76	4685.1	3158.34	3792.08	3953.68	3634.7	1.44363	0.529705	0.321145	0.493298	1.11997	0.163461	0.679904	0.167552
sp|B6K2L2|RSSA3_SCHJY	rps0c	40S ribosomal protein S0-C OS=Schizosaccharomyces japonicus (strain yFS275 / FY16936) OX=402676 GN=rps0c PE=3 SV=1	125	7	980.008	1678.75	1312.31	1323.69	1794.43	1652.08	1578.59	1675.03	1469.36	1926.77	1746.87	1714.33	1.26543	0.339625	0.217873	0.661796	1.29512	0.373083	0.19225	0.716133
sp|B6JWF7|RS3A_SCHJY	rps1	40S ribosomal protein S1 OS=Schizosaccharomyces japonicus (strain yFS275 / FY16936) OX=402676 GN=rps1 PE=3 SV=1	356	81	16928.2	18455.3	16310.9	17231.5	25905.5	15469.9	21924.9	21100.1	20007.9	25427.4	27901.5	24445.6	1.22451	0.292204	0.330397	0.480964	1.41866	0.504529	0.0813756	1.08951
tr|B6K2Q6|B6K2Q6_SCHJY	RPS1	40S ribosomal protein S1 OS=Schizosaccharomyces japonicus (strain yFS275 / FY16936) OX=402676 GN=RPS1 PE=3 SV=1	356	61	16876.8	22023	17370.5	18756.8	21319.5	15420	18721.2	18486.9	17908	21249.2	22342.4	20499.9	0.985612	-0.0209078	0.914721	0.0387114	1.09293	0.128203	0.457625	0.339491
sp|P31151|S10A7_HUMAN_contaminant	S100A7	Protein S100-A7 OS=Homo sapiens GN=S100A7 PE=1 SV=4	1573	5	6659.02	930.129	228.846	2606	564.399	388.995	225.802	393.065	365.386	664.443	755.303	595.044	0.150831	-2.729	0.390735	0.408117	0.228336	-2.13077	0.427578	0.368985
sp|P05109|S10A8_HUMAN_contaminant	S100A8	Protein S100-A8 OS=Homo sapiens GN=S100A8 PE=1 SV=1	485	7	4963.21	3298.88	1087.94	3116.68	1263.22	976.66	1033.74	1091.21	1046.84	1236.36	1523.58	1268.93	0.350119	-1.51408	0.212295	0.673061	0.407141	-1.2964	0.24025	0.619336
sp|P06702|S10A9_HUMAN_contaminant	S100A9	Protein S100-A9 OS=Homo sapiens GN=S100A9 PE=1 SV=1	946	9	3179.51	4768.29	456.647	2801.48	722.096	621.798	484.208	609.367	572.44	927.562	1068.68	856.227	0.217516	-2.20081	0.223482	0.650757	0.305634	-1.71012	0.261401	0.582693
sp|P29508|SPB3_HUMAN_contaminant	SERPINB3	Serpin B3 OS=Homo sapiens GN=SERPINB3 PE=1 SV=2	1376	4	1683.87	3918.59	255.728	1952.73	424.923	301.211	229.518	318.551	380.943	543.756	819.474	581.391	0.163131	-2.6159	0.264754	0.577157	0.297733	-1.74791	0.326637	0.485934
sp|P48594|SPB4_HUMAN_contaminant	SERPINB4	Serpin B4 OS=Homo sapiens GN=SERPINB4 PE=1 SV=2	1376	10	8878.21	12718.8	1199.62	7598.88	1745.8	1394.42	913.097	1351.11	1045.77	1965.87	2067.84	1693.16	0.177803	-2.49165	0.2058	0.686554	0.222817	-2.16607	0.222423	0.65282
sp|B6K0N7|SEY1_SCHJY	sey1	Protein sey1 OS=Schizosaccharomyces japonicus (strain yFS275 / FY16936) OX=402676 GN=sey1 PE=3 SV=1	915	9	632.005	940.38	809.334	793.906	1117.49	933.873	1072.61	1041.32	897.17	1258.32	1009.8	1055.1	1.31165	0.391379	0.0911107	1.04043	1.32899	0.410334	0.135959	0.866591
tr|B6JUV6|B6JUV6_SCHJY	SJAG_00027	Glyceraldehyde-3-phosphate dehydrogenase OS=Schizosaccharomyces japonicus (strain yFS275 / FY16936) OX=402676 GN=SJAG_00027 PE=3 SV=1	78	30	4731.37	6635.53	9935.33	7100.74	8340.43	6893.95	10353.6	8529.33	8409.05	8486.3	6560.93	7818.76	1.20119	0.264462	0.482962	0.316087	1.10112	0.13897	0.695426	0.157749
tr|B6JUV8|B6JUV8_SCHJY	SJAG_00029	Vacuolar protein Vac8 OS=Schizosaccharomyces japonicus (strain yFS275 / FY16936) OX=402676 GN=SJAG_00029 PE=4 SV=1	2104	1	62.4399	92.8309	68.9262	74.7323	115.83	87.8744	104.543	102.749	83.9474	105.877	92.1191	93.9812	1.3749	0.459322	0.08612	1.0649	1.25757	0.330639	0.170754	0.76763
tr|B6JUT7|B6JUT7_SCHJY	SJAG_00031	Fusion GTPase OS=Schizosaccharomyces japonicus (strain yFS275 / FY16936) OX=402676 GN=SJAG_00031 PE=4 SV=1	1668	5	907.31	1140.64	1016.12	1021.36	1731.69	1237.68	1589.03	1519.47	1439.77	2026.66	2077.89	1848.11	1.48769	0.573078	0.0589045	1.22985	1.80946	0.855561	0.0449573	1.3472
tr|B6JUT8|B6JUT8_SCHJY	SJAG_00032	Arrestin Aly1 OS=Schizosaccharomyces japonicus (strain yFS275 / FY16936) OX=402676 GN=SJAG_00032 PE=4 SV=1	1456	3	530.873	732.251	567.126	610.083	717.905	554.171	602.214	624.763	783.49	965.924	911.711	887.042	1.02406	0.0343035	0.861687	0.0646504	1.45397	0.539996	0.0289158	1.53886
tr|B6JUU0|B6JUU0_SCHJY	SJAG_00034	60S ribosomal protein L8 OS=Schizosaccharomyces japonicus (strain yFS275 / FY16936) OX=402676 GN=SJAG_00034 PE=4 SV=1	59	117	15836.8	22061.8	22160.9	20019.8	22686.9	20319.5	21524.9	21510.4	20103.5	23817.3	25390.8	23103.9	1.07446	0.103607	0.557132	0.254042	1.15405	0.206704	0.308168	0.511213
tr|B6JUU1|B6JUU1_SCHJY	SJAG_00035	Allantoicase OS=Schizosaccharomyces japonicus (strain yFS275 / FY16936) OX=402676 GN=SJAG_00035 PE=3 SV=1	977	29	6946.41	10436.6	10130.1	9171.04	10278	9375.88	9182.84	9612.24	10563.7	10699.1	8503.01	9921.94	1.04811	0.0677878	0.736438	0.132864	1.08188	0.113537	0.605698	0.217744
tr|B6JUU4|B6JUU4_SCHJY	SJAG_00038	Aldose reductase YakC OS=Schizosaccharomyces japonicus (strain yFS275 / FY16936) OX=402676 GN=SJAG_00038 PE=4 SV=1	989	22	6733.98	9930.02	7818.92	8160.97	10621.1	8069.13	9432.11	9374.11	9350.94	10292.7	8764.4	9469.35	1.14865	0.199941	0.36981	0.432022	1.16032	0.214524	0.300834	0.521673
tr|B6JUV0|B6JUV0_SCHJY	SJAG_00043	Ornithine decarboxylase Spe1 OS=Schizosaccharomyces japonicus (strain yFS275 / FY16936) OX=402676 GN=SJAG_00043 PE=3 SV=1	1347	3	133.493	224.62	172.733	176.949	248.509	243.946	211.634	234.696	284.344	388.466	351.609	341.473	1.32635	0.407464	0.147338	0.831686	1.92979	0.948441	0.0157221	1.80349
sp|B6JUV1|PURA_SCHJY	SJAG_00044	Adenylosuccinate synthetase OS=Schizosaccharomyces japonicus (strain yFS275 / FY16936) OX=402676 GN=SJAG_00044 PE=3 SV=1	102	42	6158.78	9392.8	8988.71	8180.1	10637.6	9953.72	9620.97	10070.8	11058.2	10935.7	8759.14	10251	1.23113	0.299983	0.197728	0.703933	1.25317	0.325577	0.182508	0.738718
tr|B6JUU5|B6JUU5_SCHJY	SJAG_00045	Ino80 complex subunit Iec1 OS=Schizosaccharomyces japonicus (strain yFS275 / FY16936) OX=402676 GN=SJAG_00045 PE=4 SV=1	1314	1	63.3052	75.9588	96.3098	78.5246	110.969	81.7521	103.812	98.8444	196.63	207.082	224.006	209.239	1.25877	0.332014	0.194398	0.711308	2.66463	1.41394	0.000559845	3.25193
tr|B6JUS3|B6JUS3_SCHJY	SJAG_00048	Outer membrane voltage-dependent anion-selective channel protein OS=Schizosaccharomyces japonicus (strain yFS275 / FY16936) OX=402676 GN=SJAG_00048 PE=4 SV=1	307	20	1222.64	1679.59	1629.79	1510.67	2261.47	1817.5	2405.27	2161.41	2322.33	2823.67	2806.78	2650.93	1.43076	0.516783	0.0486748	1.3127	1.7548	0.811305	0.00677572	2.16904
tr|B6JUS6|B6JUS6_SCHJY	SJAG_00051	G-protein coupled receptor Stm1 OS=Schizosaccharomyces japonicus (strain yFS275 / FY16936) OX=402676 GN=SJAG_00051 PE=4 SV=1	2233	3	105.531	126.401	133.875	121.936	170.587	143.652	144.488	152.909	191.723	232.784	235.653	220.053	1.25401	0.326553	0.0649122	1.18767	1.80467	0.851733	0.00747973	2.12611
tr|B6JUS7|B6JUS7_SCHJY	SJAG_00052	Zf-C2H2 type zinc finger protein/UBA domain-containing protein OS=Schizosaccharomyces japonicus (strain yFS275 / FY16936) OX=402676 GN=SJAG_00052 PE=4 SV=1	1675	1	37.3649	61.0003	57.6274	51.9975	53.1588	48.5252	61.4674	54.3838	51.9419	60.2006	83.9663	65.3696	1.04589	0.0647338	0.792419	0.101045	1.25717	0.330177	0.33518	0.474723
tr|B6JUT0|B6JUT0_SCHJY	SJAG_00053	MSP domain-containing protein OS=Schizosaccharomyces japonicus (strain yFS275 / FY16936) OX=402676 GN=SJAG_00053 PE=4 SV=2	67	8	560.848	654.248	658.041	624.379	1050.09	815.233	934.015	933.113	1429.95	1490.78	1525.86	1482.2	1.49447	0.579629	0.0287541	1.5413	2.37387	1.24724	3.96242e-05	4.40204
tr|B6JUT2|B6JUT2_SCHJY	SJAG_00057	Hexose transporter Ght2 OS=Schizosaccharomyces japonicus (strain yFS275 / FY16936) OX=402676 GN=SJAG_00057 PE=3 SV=1	1702	5	699.44	961.689	822.404	827.844	1244.3	980.294	1095.05	1106.55	1542.63	1903.98	1832.8	1759.8	1.33666	0.418635	0.0606925	1.21687	2.12577	1.08798	0.00348832	2.45738
tr|B6JUT3|B6JUT3_SCHJY	SJAG_00058	U1 snRNP-associated protein Usp105 OS=Schizosaccharomyces japonicus (strain yFS275 / FY16936) OX=402676 GN=SJAG_00058 PE=4 SV=1	620	13	2662.14	3271.62	2583.65	2839.14	4921.34	3459.8	4073.37	4151.5	3368.42	5042.83	5221.54	4544.26	1.46224	0.548182	0.0708049	1.14994	1.60058	0.678594	0.0879145	1.05594
tr|B6JUS9|B6JUS9_SCHJY	SJAG_00063	Phosphoinositide 5-phosphatase OS=Schizosaccharomyces japonicus (strain yFS275 / FY16936) OX=402676 GN=SJAG_00063 PE=3 SV=1	1410	5	152.201	201.401	206.853	186.818	247.3	239.848	225.378	237.509	235.3	282.654	274.892	264.282	1.27133	0.346344	0.0861627	1.06468	1.41465	0.500442	0.0283208	1.5479
tr|B6JUX0|B6JUX0_SCHJY	SJAG_00069	40S ribosomal protein S11 OS=Schizosaccharomyces japonicus (strain yFS275 / FY16936) OX=402676 GN=SJAG_00069 PE=3 SV=1	1054	40	10728.9	12727.1	10330.4	11262.1	16555.7	10646.4	13667.6	13623.2	12578.4	16353.4	19428	16119.9	1.20965	0.274589	0.301765	0.520332	1.43134	0.517366	0.120758	0.918086
tr|B6JUX1|B6JUX1_SCHJY	SJAG_00070	D-ribose-5-phosphate ketol-isomerase OS=Schizosaccharomyces japonicus (strain yFS275 / FY16936) OX=402676 GN=SJAG_00070 PE=3 SV=1	1215	7	1429.74	2337.36	1789.94	1852.35	2394.83	2025.81	2048.95	2156.53	2483.19	2795	2495	2591.06	1.16422	0.219358	0.376012	0.424799	1.3988	0.48419	0.0928087	1.03241
tr|B6JUX3|B6JUX3_SCHJY	SJAG_00072	COPII vesicle coat protein OS=Schizosaccharomyces japonicus (strain yFS275 / FY16936) OX=402676 GN=SJAG_00072 PE=3 SV=1	743	26	3968.58	5586.23	5255.49	4936.77	6705.03	5513.87	6084.9	6101.27	5897.17	6853.99	6213.9	6321.69	1.23588	0.305542	0.133401	0.874841	1.28053	0.356743	0.0879013	1.056
tr|B6JUX6|B6JUX6_SCHJY	SJAG_00074	Uncharacterized protein OS=Schizosaccharomyces japonicus (strain yFS275 / FY16936) OX=402676 GN=SJAG_00074 PE=4 SV=1	1869	6	514.884	700.389	623.817	613.03	898.888	682.389	787.494	789.59	774.267	1044.72	937.793	918.927	1.28801	0.365147	0.100547	0.997629	1.49899	0.583992	0.0388242	1.4109
tr|B6JUY0|B6JUY0_SCHJY	SJAG_00079	Prohibitin OS=Schizosaccharomyces japonicus (strain yFS275 / FY16936) OX=402676 GN=SJAG_00079 PE=3 SV=1	945	2	132.738	104.678	114.662	117.359	270.909	159.399	410.875	280.394	262.201	491.606	677.451	477.086	2.3892	1.25652	0.152682	0.816213	4.06517	2.02332	0.0950344	1.02212
tr|B6JUY2|B6JUY2_SCHJY	SJAG_00081	Exonuclease Rex3 OS=Schizosaccharomyces japonicus (strain yFS275 / FY16936) OX=402676 GN=SJAG_00081 PE=3 SV=1	2232	2	135.832	195.73	171.744	167.769	231.599	174.772	184.34	196.904	202.31	208.586	286.587	232.494	1.17366	0.231017	0.304031	0.517082	1.3858	0.470722	0.127018	0.896136
tr|B6JUY3|B6JUY3_SCHJY	SJAG_00082	Protein-tyrosine-phosphatase OS=Schizosaccharomyces japonicus (strain yFS275 / FY16936) OX=402676 GN=SJAG_00082 PE=3 SV=1	2223	1	77.0656	115.877	74.2132	89.0519	153.926	152.487	151.965	152.793	139.554	186.657	242.38	189.53	1.71577	0.778856	0.0414527	1.38245	2.12831	1.08971	0.0596656	1.22428
tr|B6JUY4|B6JUY4_SCHJY	SJAG_00083	Ribonucloprotein OS=Schizosaccharomyces japonicus (strain yFS275 / FY16936) OX=402676 GN=SJAG_00083 PE=3 SV=1	1851	3	780.731	1016.12	803.012	866.621	916.366	757.606	685.711	786.561	718.715	890.051	1019.53	876.099	0.907618	-0.139843	0.474141	0.324092	1.01094	0.0156922	0.938344	0.0276381
tr|B6JUY5|B6JUY5_SCHJY	SJAG_00084	Adenylyl-sulfate kinase OS=Schizosaccharomyces japonicus (strain yFS275 / FY16936) OX=402676 GN=SJAG_00084 PE=3 SV=1	1354	4	411.505	564.821	448.99	475.105	760.48	609.553	792.586	720.873	610.906	792.892	753.195	718.998	1.51729	0.601498	0.0297122	1.52706	1.51334	0.59774	0.0289418	1.53848
tr|B6JUY9|B6JUY9_SCHJY	SJAG_00088	tRNA pseudouridine synthase Lsp1 OS=Schizosaccharomyces japonicus (strain yFS275 / FY16936) OX=402676 GN=SJAG_00088 PE=3 SV=1	1300	9	1501.4	2128.01	1987.62	1872.34	2451.01	1913.02	2114.9	2159.64	2264.37	2436.18	2278.91	2326.49	1.15344	0.205948	0.310347	0.508153	1.24255	0.313308	0.130124	0.885642
tr|B6JUZ4|B6JUZ4_SCHJY	SJAG_00093	Nuclear pore protein OS=Schizosaccharomyces japonicus (strain yFS275 / FY16936) OX=402676 GN=SJAG_00093 PE=3 SV=1	830	9	1036.54	1435.94	1180.81	1217.76	2143.58	1609.84	1814.41	1855.94	1654.75	2345.46	2117.27	2039.16	1.52406	0.607919	0.0339821	1.46875	1.67451	0.743741	0.035671	1.44768
tr|B6JUZ6|B6JUZ6_SCHJY	SJAG_00095	Transcription initiation factor IIF subunit alpha OS=Schizosaccharomyces japonicus (strain yFS275 / FY16936) OX=402676 GN=SJAG_00095 PE=3 SV=2	2175	2	99.7936	135.627	130.155	121.859	169.293	131.45	120.135	140.293	130.657	138.16	170.695	146.504	1.15127	0.203232	0.381312	0.41872	1.20225	0.265733	0.212217	0.673219
tr|B6JUZ7|B6JUZ7_SCHJY	SJAG_00096	1,4-alpha-D-glucan glucanohydrolase OS=Schizosaccharomyces japonicus (strain yFS275 / FY16936) OX=402676 GN=SJAG_00096 PE=3 SV=1	1001	15	2644.53	3727.72	4112.16	3494.8	4388.63	4044.79	3705.99	4046.47	5209.17	4893.09	3984.3	4695.52	1.15785	0.211453	0.341128	0.467083	1.34357	0.426074	0.106189	0.97392
tr|B6JUZ9|B6JUZ9_SCHJY	SJAG_00099	Delta(12) fatty acid desaturase OS=Schizosaccharomyces japonicus (strain yFS275 / FY16936) OX=402676 GN=SJAG_00099 PE=4 SV=1	1037	1	83.616	113.279	111.46	102.785	145.622	121.488	148.7	138.603	181.222	197.401	151.92	176.848	1.34848	0.431332	0.0505514	1.29627	1.72056	0.782877	0.0133096	1.87584
tr|B6JV03|B6JV03_SCHJY	SJAG_00102	Glycylpeptide N-tetradecanoyltransferase OS=Schizosaccharomyces japonicus (strain yFS275 / FY16936) OX=402676 GN=SJAG_00102 PE=3 SV=1	1555	5	676.883	921.681	675.939	758.168	1165.95	938.58	982.148	1028.89	989.744	1351.78	1348.99	1230.17	1.35708	0.440504	0.0668895	1.17464	1.62256	0.69827	0.0378056	1.42244
tr|B6JXG4|B6JXG4_SCHJY	SJAG_00103	Histidine--tRNA ligase OS=Schizosaccharomyces japonicus (strain yFS275 / FY16936) OX=402676 GN=SJAG_00103 PE=3 SV=1	557	28	5743.86	8065.91	6543.81	6784.53	10548.1	7356.44	9759.13	9221.22	7396.75	10108.1	10068.5	9191.12	1.35915	0.44271	0.114754	0.940232	1.35472	0.437992	0.104456	0.981065
tr|B6JXG7|B6JXG7_SCHJY	SJAG_00106	Formyltetrahydrofolate synthetase OS=Schizosaccharomyces japonicus (strain yFS275 / FY16936) OX=402676 GN=SJAG_00106 PE=3 SV=1	282	58	6957.44	9433.18	9581.64	8657.42	12074.6	9852.53	10846.7	10924.6	11366.4	12607.4	20304.5	14759.4	1.26188	0.335573	0.105829	0.975395	1.70483	0.769628	0.151891	0.818469
tr|B6JXG8|B6JXG8_SCHJY	SJAG_00107	YjgF family protein Mmf1 OS=Schizosaccharomyces japonicus (strain yFS275 / FY16936) OX=402676 GN=SJAG_00107 PE=3 SV=1	2183	1	234.114	369.222	303.863	302.4	350.933	303.08	301.213	318.409	357.367	353.217	279.938	330.174	1.05294	0.0744231	0.73289	0.134961	1.09185	0.12677	0.586922	0.231419
tr|B6JXG9|B6JXG9_SCHJY	SJAG_00108	AP-3 complex subunit delta OS=Schizosaccharomyces japonicus (strain yFS275 / FY16936) OX=402676 GN=SJAG_00108 PE=3 SV=2	373	8	570.167	773.54	645.922	663.21	1070.06	866.703	1014.81	983.858	847.563	1255.38	963.494	1022.15	1.48348	0.568985	0.0195045	1.70987	1.54121	0.624064	0.0791426	1.10159
tr|B6JXH5|B6JXH5_SCHJY	SJAG_00114	Phosphatidylinositol 3-kinase VPS34 OS=Schizosaccharomyces japonicus (strain yFS275 / FY16936) OX=402676 GN=SJAG_00114 PE=3 SV=1	1823	4	308.189	440.724	353.23	367.381	557.656	416.681	419.54	464.626	477.855	603.234	652.335	577.808	1.2647	0.338792	0.186316	0.72975	1.57278	0.653313	0.0352839	1.45242
tr|B6JXH6|B6JXH6_SCHJY	SJAG_00115	WD repeat protein OS=Schizosaccharomyces japonicus (strain yFS275 / FY16936) OX=402676 GN=SJAG_00115 PE=4 SV=1	2072	1	12.0216	9.59696	10.706	10.7749	25.3031	20.8732	22.7597	22.9787	40.5838	51.4472	55.1318	49.0543	2.13262	1.09263	0.00320556	2.4941	4.55266	2.18671	0.0112024	1.95069
tr|B6JXI1|B6JXI1_SCHJY	SJAG_00120	Delta-1-pyrroline-5-carboxylate reductase OS=Schizosaccharomyces japonicus (strain yFS275 / FY16936) OX=402676 GN=SJAG_00120 PE=3 SV=2	473	9	475.392	771.292	636.852	627.845	1133.05	902.88	1269.24	1101.72	1019.67	1562.83	1404.99	1329.16	1.75477	0.811281	0.0278059	1.55586	2.11702	1.08204	0.0303672	1.5176
tr|B6JXI5|B6JXI5_SCHJY	SJAG_00126	Proteasome component OS=Schizosaccharomyces japonicus (strain yFS275 / FY16936) OX=402676 GN=SJAG_00126 PE=4 SV=1	1291	2	52.7571	66.9715	53.2705	57.6664	92.9849	79.1499	99.7078	90.6142	84.3826	126.505	115.134	108.674	1.57135	0.652007	0.014342	1.84339	1.88453	0.914203	0.0425883	1.37071
tr|B6JXI7|B6JXI7_SCHJY	SJAG_00128	Proteasome subunit beta OS=Schizosaccharomyces japonicus (strain yFS275 / FY16936) OX=402676 GN=SJAG_00128 PE=3 SV=1	1578	8	796.138	957.59	809.868	854.532	1376.77	894.079	1274.73	1181.86	937.453	1525.69	1458.45	1307.2	1.38305	0.467852	0.144747	0.83939	1.52972	0.613271	0.126627	0.897474
tr|B6JXI8|B6JXI8_SCHJY	SJAG_00129	Alpha,alpha-trehalose-phosphate synthase OS=Schizosaccharomyces japonicus (strain yFS275 / FY16936) OX=402676 GN=SJAG_00129 PE=3 SV=1	661	16	2540.6	3435.76	3240.61	3072.32	4011.62	3126.76	3547.61	3562	3401.47	4159.17	3557.37	3706	1.15938	0.213356	0.259789	0.58538	1.20625	0.270534	0.152135	0.81777
tr|B6JXI9|B6JXI9_SCHJY	SJAG_00131	Protein disulfide isomerase OS=Schizosaccharomyces japonicus (strain yFS275 / FY16936) OX=402676 GN=SJAG_00131 PE=4 SV=1	1678	7	840.312	1214.14	1095.86	1050.1	1667.22	1236.39	1414.75	1439.45	1712.56	1963.87	1945.71	1874.05	1.37077	0.454989	0.0807708	1.09275	1.78463	0.835625	0.00503129	2.29832
tr|B6JXJ0|B6JXJ0_SCHJY	SJAG_00132	Phosphoprotein phosphatase OS=Schizosaccharomyces japonicus (strain yFS275 / FY16936) OX=402676 GN=SJAG_00132 PE=4 SV=1	1667	2	21.6196	39.3594	28.5973	29.8588	43.546	35.1269	38.3915	39.0215	55.3381	53.0783	50.6841	53.0335	1.30687	0.386113	0.211468	0.674754	1.77615	0.828749	0.0388945	1.41011
tr|B6JXJ1|B6JXJ1_SCHJY	SJAG_00133	ATP synthase subunit 5, mitochondrial OS=Schizosaccharomyces japonicus (strain yFS275 / FY16936) OX=402676 GN=SJAG_00133 PE=3 SV=1	1147	1	132.994	168.376	126.99	142.787	167.832	125.397	282.965	192.065	100.405	157.364	156.921	138.23	1.34512	0.427731	0.406918	0.390494	0.968088	-0.0467905	0.853197	0.0689507
tr|B6JXJ2|B6JXJ2_SCHJY	SJAG_00134	Phosphoglucomutase OS=Schizosaccharomyces japonicus (strain yFS275 / FY16936) OX=402676 GN=SJAG_00134 PE=3 SV=1	1320	2	389.111	549.073	448.247	462.144	604.894	485.449	487.277	525.873	527.389	639.929	645.048	604.122	1.1379	0.186374	0.357813	0.446344	1.30722	0.386499	0.0810811	1.09108
tr|B6JXJ3|B6JXJ3_SCHJY	SJAG_00135	Metacaspase Pca1 OS=Schizosaccharomyces japonicus (strain yFS275 / FY16936) OX=402676 GN=SJAG_00135 PE=3 SV=2	294	8	1432.53	2115.18	1834.32	1794.01	2379.93	1991.81	1854.73	2075.49	1922.92	2149.66	2042.96	2038.51	1.1569	0.210264	0.331102	0.480039	1.13629	0.184329	0.343186	0.464471
tr|B6JXJ4|B6JXJ4_SCHJY	SJAG_00136	Vacuolar proton pump subunit B OS=Schizosaccharomyces japonicus (strain yFS275 / FY16936) OX=402676 GN=SJAG_00136 PE=3 SV=2	403	77	8495.61	11342	10741.2	10192.9	14344.2	11393.6	12453	12730.3	13749.2	15841.1	16915.1	15501.8	1.24893	0.320693	0.106606	0.972217	1.52084	0.604866	0.0140817	1.85135
tr|B6JXJ5|B6JXJ5_SCHJY	SJAG_00137	Cargo-transporter Ypp1 OS=Schizosaccharomyces japonicus (strain yFS275 / FY16936) OX=402676 GN=SJAG_00137 PE=4 SV=1	1120	2	518.376	697.616	570.62	595.537	815.77	629.327	774.015	739.704	564.038	774.871	831.484	723.464	1.24208	0.312756	0.137042	0.863146	1.21481	0.28073	0.268954	0.570321
tr|B6JXJ7|B6JXJ7_SCHJY	SJAG_00139	RNA polymerase II associated Paf1 complex subunit Tpr1 OS=Schizosaccharomyces japonicus (strain yFS275 / FY16936) OX=402676 GN=SJAG_00139 PE=4 SV=1	231	19	2672.53	4153.98	3645.17	3490.56	4456.87	3589.68	3783.01	3943.19	4262.85	4565.54	4991.89	4606.76	1.12967	0.175903	0.433167	0.363345	1.31978	0.400294	0.107204	0.96979
tr|B6JXK0|B6JXK0_SCHJY	SJAG_00142	Casein kinase II subunit beta OS=Schizosaccharomyces japonicus (strain yFS275 / FY16936) OX=402676 GN=SJAG_00142 PE=3 SV=2	1932	8	943.336	1180.59	1364.98	1162.97	1588.44	1285.49	1434.14	1436.02	1945.51	2087.48	2569.7	2200.9	1.23479	0.304267	0.150456	0.822592	1.89248	0.920279	0.014263	1.84579
tr|B6JXK1|B6JXK1_SCHJY	SJAG_00143	Guanyl-nucleotide exchange factor OS=Schizosaccharomyces japonicus (strain yFS275 / FY16936) OX=402676 GN=SJAG_00143 PE=4 SV=1	1441	3	260.812	380.963	266.985	302.92	524.189	300.005	439.504	421.233	390.577	491.295	576.791	486.221	1.39057	0.47568	0.210693	0.676349	1.60511	0.682675	0.0565037	1.24792
tr|B6JXK3|B6JXK3_SCHJY	SJAG_00145	RNA-binding protein OS=Schizosaccharomyces japonicus (strain yFS275 / FY16936) OX=402676 GN=SJAG_00145 PE=4 SV=2	2230	1	157.538	191.311	171.451	173.433	223.188	143.383	195.526	187.366	191.616	243.56	254.944	230.04	1.08033	0.111475	0.62523	0.20396	1.32639	0.407504	0.0821269	1.08551
tr|B6JXK5|B6JXK5_SCHJY	SJAG_00147	Small nuclear ribonucleoprotein Sm D1 OS=Schizosaccharomyces japonicus (strain yFS275 / FY16936) OX=402676 GN=SJAG_00147 PE=3 SV=1	1953	2	284.859	344.982	249.121	292.987	582.866	351.055	433.549	455.823	405.114	596.244	654.57	551.976	1.55578	0.637636	0.124449	0.905009	1.88396	0.913767	0.0610836	1.21408
tr|B6JXK6|B6JXK6_SCHJY	SJAG_00148	Uncharacterized protein OS=Schizosaccharomyces japonicus (strain yFS275 / FY16936) OX=402676 GN=SJAG_00148 PE=4 SV=1	37	3	602.301	825.641	563.798	663.913	983.074	458.623	845.856	762.518	604.764	785.996	900.132	763.631	1.14852	0.199776	0.616194	0.210283	1.1502	0.20188	0.447788	0.348927
tr|B6JXL0|B6JXL0_SCHJY	SJAG_00152	Huntingtin-interacting protein OS=Schizosaccharomyces japonicus (strain yFS275 / FY16936) OX=402676 GN=SJAG_00152 PE=3 SV=2	1083	9	2320.84	3227.58	3076.07	2874.83	3563.77	2396.36	3080.2	3013.44	3121.79	3490.68	3516.4	3376.29	1.04822	0.0679363	0.768849	0.114159	1.17443	0.231962	0.208693	0.680492
tr|B6JXL3|B6JXL3_SCHJY	SJAG_00155	60S ribosomal protein L21 OS=Schizosaccharomyces japonicus (strain yFS275 / FY16936) OX=402676 GN=SJAG_00155 PE=3 SV=1	980	16	1901.22	2253.58	1767.31	1974.04	2672.71	1779.53	2452.59	2301.61	1861.1	2596.99	2772.76	2410.28	1.16594	0.221495	0.360208	0.443447	1.22099	0.288054	0.259521	0.585828
tr|B6JXL8|B6JXL8_SCHJY	SJAG_00158	Triglyceride lipase-cholesterol esterase OS=Schizosaccharomyces japonicus (strain yFS275 / FY16936) OX=402676 GN=SJAG_00158 PE=4 SV=1	1987	1	19.0816	19.9161	19.6785	19.5587	28.1176	29.064	28.7389	28.6402	37.2028	36.5439	38.979	37.5752	1.46432	0.550227	1.86205e-05	4.73001	1.92115	0.941969	0.000591752	3.22786
tr|B6JXM1|B6JXM1_SCHJY	SJAG_00161	Uncharacterized protein OS=Schizosaccharomyces japonicus (strain yFS275 / FY16936) OX=402676 GN=SJAG_00161 PE=3 SV=1	2285	1	58.2377	72.4538	70.0541	66.9152	142.704	111.871	136.059	130.211	171.387	220.083	219.269	203.58	1.94592	0.960449	0.0102849	1.9878	3.04235	1.60519	0.00954647	2.02016
tr|B6JXM3|B6JXM3_SCHJY	SJAG_00163	Uncharacterized protein OS=Schizosaccharomyces japonicus (strain yFS275 / FY16936) OX=402676 GN=SJAG_00163 PE=4 SV=1	845	2	32.7244	96.8408	41.821	57.1287	97.6088	46.9349	74.05	72.8646	79.5243	65.0281	71.2612	71.9379	1.27545	0.351001	0.56334	0.24923	1.25922	0.332535	0.539137	0.268301
tr|B6JXM4|B6JXM4_SCHJY	SJAG_00164	WW domain binding protein-2 OS=Schizosaccharomyces japonicus (strain yFS275 / FY16936) OX=402676 GN=SJAG_00164 PE=4 SV=1	1871	1	85.8012	124.165	113.082	107.683	151.472	133.625	132.762	139.286	155.321	203.324	208.114	188.92	1.29349	0.371267	0.0904945	1.04338	1.75441	0.810986	0.0208941	1.67998
tr|B6JXM6|B6JXM6_SCHJY	SJAG_00166	60S ribosomal protein L35a OS=Schizosaccharomyces japonicus (strain yFS275 / FY16936) OX=402676 GN=SJAG_00166 PE=3 SV=1	1089	36	9609.61	12767.1	9978.17	10785	14343.7	10234.9	10383	11653.9	12552.8	14581.6	16079.3	14404.6	1.08057	0.111788	0.633415	0.198312	1.33562	0.417505	0.0643155	1.19168
tr|B6JXM8|B6JXM8_SCHJY	SJAG_00168	CDP-diacylglycerol--glycerol-3-phosphate 3-phosphatidyltransferase OS=Schizosaccharomyces japonicus (strain yFS275 / FY16936) OX=402676 GN=SJAG_00168 PE=3 SV=1	1186	3	165.525	219.326	208.75	197.867	291.373	218.751	229.403	246.509	399.818	608.712	967.398	658.643	1.24583	0.317109	0.164029	0.785081	3.32871	1.73496	0.107279	0.969484
tr|B6JXM9|B6JXM9_SCHJY	SJAG_00169	Non-specific serine/threonine protein kinase OS=Schizosaccharomyces japonicus (strain yFS275 / FY16936) OX=402676 GN=SJAG_00169 PE=4 SV=1	1881	6	188.055	253.927	254.36	232.114	328.585	267.846	280.94	292.457	358	382.087	412.388	384.158	1.25997	0.333391	0.105814	0.975458	1.65504	0.726868	0.00662366	2.1789
tr|B6JXN0|B6JXN0_SCHJY	SJAG_00170	Nucleosome assembly protein OS=Schizosaccharomyces japonicus (strain yFS275 / FY16936) OX=402676 GN=SJAG_00170 PE=3 SV=1	223	6	1438.67	2065.51	1836.57	1780.25	2555.1	1811.17	2409.28	2258.52	2000.23	2462.79	2053.35	2172.12	1.26865	0.343296	0.180183	0.744287	1.22012	0.287026	0.173232	0.761371
tr|B6JXN5|B6JXN5_SCHJY	SJAG_00175	ER protein translocation subcomplex subunit Sec63 OS=Schizosaccharomyces japonicus (strain yFS275 / FY16936) OX=402676 GN=SJAG_00175 PE=4 SV=1	216	26	3759.36	5242.39	5114	4705.25	6854.43	5641.61	6269.58	6255.21	6921.88	7850.82	8146.39	7639.7	1.32941	0.410786	0.0634495	1.19757	1.62365	0.699244	0.00944774	2.02467
tr|B6JXN8|B6JXN8_SCHJY	SJAG_00178	mRNA export receptor OS=Schizosaccharomyces japonicus (strain yFS275 / FY16936) OX=402676 GN=SJAG_00178 PE=3 SV=1	103	23	3221.08	4021.64	3882.86	3708.53	4612.76	3356.29	3860.22	3943.09	4226.92	4859.52	5218.06	4768.17	1.06325	0.0884805	0.626458	0.203108	1.28573	0.362589	0.0510603	1.29192
tr|B6JXP0|B6JXP0_SCHJY	SJAG_00181	Aminopeptidase OS=Schizosaccharomyces japonicus (strain yFS275 / FY16936) OX=402676 GN=SJAG_00181 PE=3 SV=1	308	75	21556.6	26881	24809.8	24415.8	35343.6	29342.5	33906.1	32864.1	26049.5	41510.4	37129	34896.3	1.34602	0.428696	0.0248084	1.6054	1.42925	0.515259	0.139777	0.854564
tr|B6JXP2|B6JXP2_SCHJY	SJAG_00183	Hexosyltransferase OS=Schizosaccharomyces japonicus (strain yFS275 / FY16936) OX=402676 GN=SJAG_00183 PE=3 SV=1	1474	4	591.83	776.93	700.65	689.803	934.671	701.362	809.698	815.244	886.064	1036.68	1070.41	997.718	1.18185	0.241046	0.222663	0.652352	1.44638	0.532447	0.0170009	1.76953
tr|B6JXP4|B6JXP4_SCHJY	SJAG_00185	BAR adaptor protein Hob1 OS=Schizosaccharomyces japonicus (strain yFS275 / FY16936) OX=402676 GN=SJAG_00185 PE=4 SV=1	1418	1	372.916	556.153	449.146	459.405	745.876	537.316	729.296	670.829	536.761	634.78	649.482	607.008	1.46021	0.546179	0.0718829	1.14337	1.32129	0.401948	0.0916785	1.03773
tr|B6JXP5|B6JXP5_SCHJY	SJAG_00186	Cysteine desulfurase OS=Schizosaccharomyces japonicus (strain yFS275 / FY16936) OX=402676 GN=SJAG_00186 PE=3 SV=1	631	4	1005.04	1545.21	1090.94	1213.73	1546.27	1235.25	1317.09	1366.2	1284.2	1443.47	1485.31	1404.33	1.12562	0.170725	0.482353	0.316635	1.15703	0.210431	0.376791	0.423899
tr|B6JXP7|B6JXP7_SCHJY	SJAG_00188	E3 ubiquitin-protein ligase listerin OS=Schizosaccharomyces japonicus (strain yFS275 / FY16936) OX=402676 GN=SJAG_00188 PE=3 SV=1	497	27	2531.98	3315.45	2810.28	2885.9	4772.41	3680.04	4212.94	4221.8	3681.34	5576.56	5034.78	4764.23	1.4629	0.548834	0.0307139	1.51266	1.65086	0.723219	0.0635563	1.19684
tr|B6JXQ1|B6JXQ1_SCHJY	SJAG_00192	F-box/WD repeat protein Pof1 OS=Schizosaccharomyces japonicus (strain yFS275 / FY16936) OX=402676 GN=SJAG_00192 PE=4 SV=1	1646	1	160.498	229.301	215.773	201.857	223.629	198.363	190.262	204.085	213.084	246.147	284.288	247.84	1.01103	0.0158318	0.930193	0.0314271	1.2278	0.296071	0.193254	0.713871
tr|B6JXQ3|B6JXQ3_SCHJY	SJAG_00195	Uncharacterized protein OS=Schizosaccharomyces japonicus (strain yFS275 / FY16936) OX=402676 GN=SJAG_00195 PE=4 SV=1	1218	56	11241.5	14481.4	14742.5	13488.5	16586.9	12699.4	13931.2	14405.8	14960.6	16507.1	17322.9	16263.5	1.06801	0.0949268	0.598726	0.222772	1.20574	0.269914	0.117788	0.928897
tr|B6JXQ5|B6JXQ5_SCHJY	SJAG_00197	Dihydroorotate dehydrogenase (quinone), mitochondrial OS=Schizosaccharomyces japonicus (strain yFS275 / FY16936) OX=402676 GN=SJAG_00197 PE=3 SV=1	792	53	8813.66	14906.7	13584.1	12434.8	16184.8	14712.6	15485.6	15461	20175.4	21184.7	18503.6	19954.6	1.24336	0.314248	0.240209	0.619411	1.60473	0.682333	0.0399707	1.39826
tr|B6JXR0|B6JXR0_SCHJY	SJAG_00203	Fumerate reductase OS=Schizosaccharomyces japonicus (strain yFS275 / FY16936) OX=402676 GN=SJAG_00203 PE=4 SV=1	335	22	4001.45	5755.44	5710.97	5155.95	7206.69	6376.47	6254.93	6612.7	10186.2	11028.9	11347.6	10854.2	1.28254	0.359	0.110901	0.955065	2.10518	1.07395	0.00246613	2.60798
tr|B6JV04|B6JV04_SCHJY	SJAG_00204	WD repeat protein Vps8 OS=Schizosaccharomyces japonicus (strain yFS275 / FY16936) OX=402676 GN=SJAG_00204 PE=3 SV=1	890	1	15.945	22.0378	22.3108	20.0979	36.863	25.9652	31.2877	31.372	34.2136	39.9845	39.2771	37.8251	1.56096	0.642434	0.048396	1.31519	1.88204	0.9123	0.00320992	2.49351
tr|B6JV07|B6JV07_SCHJY	SJAG_00207	Chromosome segregation protein Pcs1 OS=Schizosaccharomyces japonicus (strain yFS275 / FY16936) OX=402676 GN=SJAG_00207 PE=4 SV=2	646	40	2753.16	3460.3	2969.12	3060.86	15391.8	10831.4	21027	15750.1	11378.8	13680.8	14429.4	13163	5.14563	2.36335	0.0493325	1.30687	4.30043	2.10448	0.00602458	2.22007
tr|B6JV09|B6JV09_SCHJY	SJAG_00209	Ubiquitin-protein ligase E3 OS=Schizosaccharomyces japonicus (strain yFS275 / FY16936) OX=402676 GN=SJAG_00209 PE=4 SV=1	2077	1	45.2921	67.2594	68.228	60.2598	97.4434	78.9961	82.3899	86.2765	113.672	141.439	155.315	136.809	1.43174	0.51777	0.0545064	1.26355	2.27031	1.18289	0.00995455	2.00198
tr|B6JV12|B6JV12_SCHJY	SJAG_00212	V-type ATPase V1 subunit E OS=Schizosaccharomyces japonicus (strain yFS275 / FY16936) OX=402676 GN=SJAG_00212 PE=3 SV=1	489	6	1667.83	1834.22	1465.2	1655.75	2306.54	1820.67	4830.27	2985.83	1389.88	2400.03	2268.93	2019.61	1.80331	0.850646	0.289331	0.538605	1.21976	0.286594	0.372229	0.429189
tr|B6JV14|B6JV14_SCHJY	SJAG_00214	Protein-tyrosine phosphatase Pyp3 OS=Schizosaccharomyces japonicus (strain yFS275 / FY16936) OX=402676 GN=SJAG_00214 PE=4 SV=1	2171	1	26.489	36.0567	35.2644	32.6034	51.4322	35.655	49.997	45.6947	47.8589	67.2607	62.9442	59.3546	1.40153	0.487007	0.104821	0.979552	1.82051	0.864339	0.0271978	1.56547
tr|B6JV18|B6JV18_SCHJY	SJAG_00218	1,3-beta-glucanosyltransferase OS=Schizosaccharomyces japonicus (strain yFS275 / FY16936) OX=402676 GN=SJAG_00218 PE=3 SV=1	900	6	608.505	859.152	895.304	787.654	1199.55	1092.21	1110.68	1134.15	1392.18	1608.96	1484.66	1495.27	1.43991	0.525974	0.0481191	1.31768	1.89838	0.924769	0.00438245	2.35828
tr|B6JV20|B6JV20_SCHJY	SJAG_00220	60S ribosomal protein L22 OS=Schizosaccharomyces japonicus (strain yFS275 / FY16936) OX=402676 GN=SJAG_00220 PE=3 SV=1	1369	76	9593.28	11518.9	8929.64	10013.9	16338.4	10252.7	16334.3	14308.5	10960.8	16782.5	21192.1	16311.8	1.42885	0.514859	0.15737	0.803078	1.62891	0.703906	0.160524	0.794461
tr|B6JV22|B6JV22_SCHJY	SJAG_00222	ZIP zinc transporter 1 OS=Schizosaccharomyces japonicus (strain yFS275 / FY16936) OX=402676 GN=SJAG_00222 PE=4 SV=1	1245	5	436.881	632.57	684.015	584.489	1119.08	921.191	942.85	994.374	2100.14	1965.57	2004.32	2023.34	1.70127	0.766613	0.0148368	1.82866	3.46173	1.79149	0.00041488	3.38208
tr|B6JV24|B6JV24_SCHJY	SJAG_00224	Phospho-2-dehydro-3-deoxyheptonate aldolase OS=Schizosaccharomyces japonicus (strain yFS275 / FY16936) OX=402676 GN=SJAG_00224 PE=3 SV=1	175	16	1742.65	2750.8	2433.49	2308.98	3032.96	2627.5	2799.59	2820.02	3080.84	3492.03	3047.46	3206.78	1.22133	0.288448	0.221813	0.654013	1.38883	0.473868	0.0760306	1.11901
tr|B6JV25|B6JV25_SCHJY	SJAG_00225	U2AF small subunit OS=Schizosaccharomyces japonicus (strain yFS275 / FY16936) OX=402676 GN=SJAG_00225 PE=4 SV=1	2063	8	685.721	929.307	816.605	810.544	1232.24	792.938	1135.24	1053.47	1083.72	1295.98	1547.76	1309.15	1.29971	0.37819	0.204275	0.689784	1.61515	0.691671	0.0454853	1.34213
tr|B6JV26|B6JV26_SCHJY	SJAG_00226	Ski complex interacting GTPase OS=Schizosaccharomyces japonicus (strain yFS275 / FY16936) OX=402676 GN=SJAG_00226 PE=4 SV=1	1938	2	179.819	236.683	202.097	206.2	460.618	329.331	440.417	410.122	375.574	490.297	485.319	450.397	1.98896	0.992011	0.0249902	1.60223	2.18427	1.12715	0.0119768	1.92166
tr|B6JV27|B6JV27_SCHJY	SJAG_00228	Myosin II light chain OS=Schizosaccharomyces japonicus (strain yFS275 / FY16936) OX=402676 GN=SJAG_00228 PE=4 SV=1	866	20	8842.55	9734.41	6516.57	8364.51	12590.7	8473.36	20741.3	13935.1	5481.26	9239.55	8885.82	7868.88	1.66598	0.736372	0.258951	0.586782	0.940746	-0.0881233	0.763658	0.117101
tr|B6JV28|B6JV28_SCHJY	SJAG_00229	Protein phosphatase regulatory subunit Paa1 OS=Schizosaccharomyces japonicus (strain yFS275 / FY16936) OX=402676 GN=SJAG_00229 PE=4 SV=1	54	12	2060.78	3492.85	2294.08	2615.9	3153.56	2910.3	4216.5	3426.79	2434.95	3886.71	3380.99	3234.22	1.30998	0.389547	0.247287	0.606798	1.23637	0.306107	0.371453	0.430096
tr|B6JV33|B6JV33_SCHJY	SJAG_00234	Aspartate-semialdehyde dehydrogenase OS=Schizosaccharomyces japonicus (strain yFS275 / FY16936) OX=402676 GN=SJAG_00234 PE=3 SV=1	62	25	4764.46	6912.64	6583.08	6086.73	7284.82	6472.09	7141.61	6966.17	7581.46	8098.16	6503.92	7394.51	1.14449	0.1947	0.319071	0.496113	1.21486	0.280789	0.19253	0.715502
tr|B6JV34|B6JV34_SCHJY	SJAG_00235	NADH-cytochrome b5 reductase OS=Schizosaccharomyces japonicus (strain yFS275 / FY16936) OX=402676 GN=SJAG_00235 PE=3 SV=1	712	13	1466.41	1883.33	1690.98	1680.24	3063.82	2284.46	2513.62	2620.63	3446.07	4310.5	4527.12	4094.56	1.55968	0.641248	0.0363759	1.43919	2.43689	1.28504	0.0107699	1.96779
tr|B6JV39|B6JV39_SCHJY	SJAG_00240	Alcohol dehydrogenase Adh4 OS=Schizosaccharomyces japonicus (strain yFS275 / FY16936) OX=402676 GN=SJAG_00240 PE=4 SV=1	1440	4	411.074	561.672	486.434	486.393	1062.98	929.082	1004.56	998.874	878.836	958.076	923.255	920.056	2.05363	1.03818	0.000975935	3.01058	1.89159	0.919598	0.00294	2.53165
tr|B6JV40|B6JV40_SCHJY	SJAG_00242	Aldo_ket_red domain-containing protein OS=Schizosaccharomyces japonicus (strain yFS275 / FY16936) OX=402676 GN=SJAG_00242 PE=4 SV=1	1134	9	1802.5	2575.69	1865.7	2081.3	3264.32	2194.33	3176.73	2878.46	2584.3	3591.89	3716.03	3297.41	1.38301	0.467815	0.139711	0.85477	1.5843	0.663849	0.0562774	1.24967
tr|B6JV41|B6JV41_SCHJY	SJAG_00243	Tyrosine--tRNA ligase OS=Schizosaccharomyces japonicus (strain yFS275 / FY16936) OX=402676 GN=SJAG_00243 PE=3 SV=1	379	38	11798.1	14212.8	11757.3	12589.4	21584	11590.4	19288.8	17487.7	16749.4	19431.2	23987	20055.9	1.38908	0.474134	0.242493	0.615301	1.59308	0.671815	0.0569014	1.24488
tr|B6JV42|B6JV42_SCHJY	SJAG_00244	Inositol hexakisphosphate and diphosphoinositol-pentakisphosphate kinase OS=Schizosaccharomyces japonicus (strain yFS275 / FY16936) OX=402676 GN=SJAG_00244 PE=3 SV=2	530	9	747.154	1298.98	1030.22	1025.45	1488.08	1052.15	1211.44	1250.56	1286.61	1462.41	1736.16	1495.06	1.21952	0.286311	0.334443	0.475678	1.45795	0.543944	0.0874757	1.05811
tr|B6JV43|B6JV43_SCHJY	SJAG_00245	U3 snoRNP-associated protein Utp21 OS=Schizosaccharomyces japonicus (strain yFS275 / FY16936) OX=402676 GN=SJAG_00245 PE=4 SV=1	368	37	7726.33	9736.39	8510.3	8657.67	9497.69	7405.32	7700.49	8201.17	8267.47	10277.9	11035.8	9860.39	0.947271	-0.0781502	0.630604	0.200243	1.13892	0.187665	0.307085	0.512741
tr|B6JV45|B6JV45_SCHJY	SJAG_00247	Switch-activating protein Sap1 OS=Schizosaccharomyces japonicus (strain yFS275 / FY16936) OX=402676 GN=SJAG_00247 PE=4 SV=2	1833	13	7425.37	9261.56	6654.66	7780.53	6587.25	3680.13	5654.94	5307.44	2395.65	3386.04	4116.13	3299.27	0.682144	-0.551852	0.0995251	1.00207	0.424042	-1.23772	0.0121334	1.91602
tr|B6JV47|B6JV47_SCHJY	SJAG_00249	Branchpoint-bridging protein OS=Schizosaccharomyces japonicus (strain yFS275 / FY16936) OX=402676 GN=SJAG_00249 PE=3 SV=1	1278	5	620.754	768.41	761.807	716.99	917.875	803.86	920.285	880.673	823.019	1058.97	1373.6	1085.2	1.22829	0.296653	0.0594666	1.22573	1.51354	0.597931	0.137939	0.860314
tr|B6JV51|B6JV51_SCHJY	SJAG_00253	rRNA processing protein OS=Schizosaccharomyces japonicus (strain yFS275 / FY16936) OX=402676 GN=SJAG_00253 PE=4 SV=1	1997	12	1329.41	1511.59	1720.88	1520.63	1795.48	1430.22	1525.55	1583.75	1814.56	1956.99	2009.81	1927.12	1.04151	0.0586786	0.70881	0.14947	1.26732	0.34178	0.0496963	1.30368
tr|B6JV55|B6JV55_SCHJY	SJAG_00257	Methyltransf_11 domain-containing protein OS=Schizosaccharomyces japonicus (strain yFS275 / FY16936) OX=402676 GN=SJAG_00257 PE=4 SV=1	274	4	205.944	289.223	263.808	252.992	346.278	272.375	353.052	323.902	329.518	394.273	377.729	367.173	1.28029	0.356466	0.11814	0.927603	1.45133	0.537371	0.0240828	1.61829
tr|B6JV57|B6JV57_SCHJY	SJAG_00259	Uncharacterized protein OS=Schizosaccharomyces japonicus (strain yFS275 / FY16936) OX=402676 GN=SJAG_00259 PE=4 SV=1	89	55	10559.1	14221	13711.7	12830.6	16056.1	13563.5	13018.1	14212.6	15438	15897.5	16042.9	15792.8	1.10771	0.147578	0.404823	0.392735	1.23087	0.299678	0.119184	0.923783
tr|B6JV61|B6JV61_SCHJY	SJAG_00264	Uncharacterized protein OS=Schizosaccharomyces japonicus (strain yFS275 / FY16936) OX=402676 GN=SJAG_00264 PE=4 SV=1	1927	1	170.238	238.023	245.67	217.977	365.299	307.543	360.406	344.416	313.042	375.203	389.195	359.147	1.58006	0.659976	0.0158911	1.79885	1.64764	0.720397	0.0135609	1.86771
tr|B6JV63|B6JV63_SCHJY	SJAG_00266	Transcription factor Atf1 OS=Schizosaccharomyces japonicus (strain yFS275 / FY16936) OX=402676 GN=SJAG_00266 PE=4 SV=1	1131	2	744.206	992.349	995.146	910.567	957.164	789.448	771.591	839.401	956.412	1142.43	1459.2	1186.01	0.921844	-0.117405	0.527848	0.277491	1.3025	0.381284	0.196296	0.707089
tr|B6JV65|B6JV65_SCHJY	SJAG_00269	Transcriptional coactivator OS=Schizosaccharomyces japonicus (strain yFS275 / FY16936) OX=402676 GN=SJAG_00269 PE=3 SV=1	284	5	1311.74	1915.76	1888.26	1705.25	1865.78	1484.4	1680.74	1676.97	1820.65	1896.11	2263.54	1993.43	0.983416	-0.0241263	0.907848	0.041987	1.169	0.225269	0.303098	0.518416
tr|B6JV67|B6JV67_SCHJY	SJAG_00271	Ribosome biogenesis protein NSA1 OS=Schizosaccharomyces japonicus (strain yFS275 / FY16936) OX=402676 GN=SJAG_00271 PE=3 SV=1	123	16	4361.58	5547.1	4241.88	4716.85	6458.49	4495.95	5337.78	5430.74	4180.5	5594.8	6063.97	5279.76	1.15135	0.203324	0.373158	0.428107	1.11934	0.162647	0.471746	0.326291
tr|B6JV68|B6JV68_SCHJY	SJAG_00272	DNA replication factor C complex subunit Rfc5 OS=Schizosaccharomyces japonicus (strain yFS275 / FY16936) OX=402676 GN=SJAG_00272 PE=4 SV=1	1203	6	394.064	453.734	349.784	399.194	745.065	416.447	869.086	676.866	391.18	612.44	1008.76	670.793	1.69558	0.76178	0.170936	0.767167	1.68037	0.748778	0.270037	0.568578
tr|B6JV70|B6JV70_SCHJY	SJAG_00275	Tricarboxylic acid transporter OS=Schizosaccharomyces japonicus (strain yFS275 / FY16936) OX=402676 GN=SJAG_00275 PE=3 SV=2	2037	3	653.379	905.112	747.509	768.667	1291.05	968.008	1341.89	1200.32	1096.65	1588.05	1731.1	1471.93	1.56156	0.642984	0.0448499	1.34824	1.91492	0.937282	0.0527861	1.27748
tr|B6JV72|B6JV72_SCHJY	SJAG_00277	DUF2012 domain-containing protein OS=Schizosaccharomyces japonicus (strain yFS275 / FY16936) OX=402676 GN=SJAG_00277 PE=4 SV=1	2220	3	54.6859	87.4602	65.5259	69.224	103.886	77.2462	84.7305	88.6209	130.757	127.723	130.522	129.667	1.2802	0.356375	0.197815	0.703741	1.87316	0.905471	0.0235515	1.62798
tr|B6JV73|B6JV73_SCHJY	SJAG_00278	GYF domain-containing protein OS=Schizosaccharomyces japonicus (strain yFS275 / FY16936) OX=402676 GN=SJAG_00278 PE=4 SV=1	1378	1	14.1493	14.0293	12.6171	13.5986	19.0178	17.5726	17.7349	18.1084	17.0443	15.8861	10.9151	14.6152	1.33164	0.413207	0.00260905	2.58352	1.07476	0.104012	0.647472	0.188779
tr|B6JV75|B6JV75_SCHJY	SJAG_00280	Fungal protein OS=Schizosaccharomyces japonicus (strain yFS275 / FY16936) OX=402676 GN=SJAG_00280 PE=4 SV=1	600	1	8.09308	18.7239	13.0731	13.2967	18.312	13.8556	17.3773	16.515	18.0128	21.6376	21.7955	20.482	1.24204	0.312707	0.414195	0.382795	1.54038	0.623287	0.130904	0.883046
tr|B6JV76|B6JV76_SCHJY	SJAG_00281	Glyoxylate reductase OS=Schizosaccharomyces japonicus (strain yFS275 / FY16936) OX=402676 GN=SJAG_00281 PE=3 SV=1	1556	5	271.997	404.048	291.193	322.413	477.004	380.525	560.114	472.548	350.897	529.553	480.419	453.623	1.46566	0.551551	0.0895337	1.04801	1.40696	0.492585	0.127708	0.893783
tr|B6JV77|B6JV77_SCHJY	SJAG_00283	Pyridoxal 5'-phosphate synthase (glutamine hydrolyzing) OS=Schizosaccharomyces japonicus (strain yFS275 / FY16936) OX=402676 GN=SJAG_00283 PE=3 SV=1	300	30	5256.49	6872.98	5686.54	5938.67	9051.59	6807.51	10169.6	8676.23	5721.55	9021.87	8438.25	7727.22	1.46097	0.546929	0.0914293	1.03891	1.30117	0.37981	0.214759	0.66805
tr|B6JV78|B6JV78_SCHJY	SJAG_00284	Protein transport protein sec16 OS=Schizosaccharomyces japonicus (strain yFS275 / FY16936) OX=402676 GN=SJAG_00284 PE=3 SV=2	1236	10	718.661	1356.33	900.671	991.887	1480.66	1098.17	1306.46	1295.1	1266.1	1497.93	1489.36	1417.8	1.30569	0.384812	0.255306	0.592939	1.42939	0.515402	0.141271	0.849947
tr|B6JV79|B6JV79_SCHJY	SJAG_00285	RNA-binding protein OS=Schizosaccharomyces japonicus (strain yFS275 / FY16936) OX=402676 GN=SJAG_00285 PE=3 SV=1	790	2	77.1395	131.982	100.465	103.195	144.648	120.256	163.202	142.702	122.842	170.745	185.929	159.839	1.38283	0.467625	0.125933	0.89986	1.54889	0.631236	0.0863063	1.06396
tr|B6JV81|B6JV81_SCHJY	SJAG_00287	FAD-dependent oxidoreductase OS=Schizosaccharomyces japonicus (strain yFS275 / FY16936) OX=402676 GN=SJAG_00287 PE=4 SV=1	1009	6	1545.91	2059.9	1776.84	1794.22	2140.03	1829.7	1787.19	1918.97	1789.96	2331.72	2243.84	2121.84	1.06953	0.0969805	0.541105	0.266718	1.1826	0.241962	0.218761	0.66003
tr|B6JV82|B6JV82_SCHJY	SJAG_00288	Protein disulfide-isomerase OS=Schizosaccharomyces japonicus (strain yFS275 / FY16936) OX=402676 GN=SJAG_00288 PE=3 SV=1	813	69	12465.5	16888.3	18691.1	16015	17375.4	14817.8	16830.7	16341.3	18007.3	18511.9	17724.3	18081.2	1.02038	0.029102	0.882246	0.0544101	1.12902	0.175067	0.380084	0.42012
tr|B6JV84|B6JV84_SCHJY	SJAG_00290	Transcriptional corepressor Tup11 OS=Schizosaccharomyces japonicus (strain yFS275 / FY16936) OX=402676 GN=SJAG_00290 PE=4 SV=1	1266	11	955.852	1332.93	1231.17	1173.32	1553.58	1218.73	1375.75	1382.69	1419.89	1545.57	1488.28	1484.58	1.17844	0.236881	0.232826	0.632969	1.26528	0.339462	0.0983145	1.00738
tr|B6JV86|B6JV86_SCHJY	SJAG_00293	Rad6 OS=Schizosaccharomyces japonicus (strain yFS275 / FY16936) OX=402676 GN=SJAG_00293 PE=3 SV=1	1961	3	400.154	491.377	446.839	446.123	566.357	375.127	467.792	469.759	586.132	635.87	692.303	638.102	1.05298	0.0744772	0.726111	0.138997	1.43033	0.516344	0.00948904	2.02278
tr|B6JV87|B6JV87_SCHJY	SJAG_00294	U3 snoRNP-associated protein Lcp5 OS=Schizosaccharomyces japonicus (strain yFS275 / FY16936) OX=402676 GN=SJAG_00294 PE=4 SV=1	1104	10	1162.65	1704.12	1360.57	1409.11	2017.72	1482.98	1558.51	1686.4	1539.3	1950.61	1989.59	1826.5	1.19678	0.259162	0.294748	0.53055	1.29621	0.374294	0.123438	0.908552
tr|B6JV89|B6JV89_SCHJY	SJAG_00296	Neuronal calcium sensor Ncs1-like protein OS=Schizosaccharomyces japonicus (strain yFS275 / FY16936) OX=402676 GN=SJAG_00296 PE=4 SV=1	1942	2	124.12	179.782	116.319	140.074	216.063	178.396	421.602	272.02	127.18	242.059	200.516	189.918	1.94198	0.957529	0.218056	0.661432	1.35585	0.439193	0.285468	0.544442
tr|B6JV94|B6JV94_SCHJY	SJAG_00301	RAVE complex subunit Rav1 OS=Schizosaccharomyces japonicus (strain yFS275 / FY16936) OX=402676 GN=SJAG_00301 PE=4 SV=1	716	3	124.886	166.076	152.671	147.878	248.413	199.682	179.565	209.22	228.261	265.545	281.726	258.511	1.41482	0.500617	0.0752897	1.12326	1.74814	0.80582	0.00624933	2.20417
tr|B6JV95|B6JV95_SCHJY	SJAG_00302	Histone H3 OS=Schizosaccharomyces japonicus (strain yFS275 / FY16936) OX=402676 GN=SJAG_00302 PE=3 SV=1	1176	11	8698.3	15277.7	9586.41	11187.5	5242.1	4930.36	4222.24	4798.23	3067.61	3983.4	5077.45	4042.82	0.428894	-1.22131	0.0872146	1.05941	0.36137	-1.46845	0.0646988	1.1891
tr|B6JV96|B6JV96_SCHJY	SJAG_00303	Histone H4 OS=Schizosaccharomyces japonicus (strain yFS275 / FY16936) OX=402676 GN=SJAG_00303 PE=1 SV=1	974	26	7574.76	8507.42	7774.77	7952.32	11763.6	4854.01	11135.7	9251.1	3863.43	5675.72	6741.57	5426.91	1.16332	0.21825	0.616679	0.209941	0.682431	-0.551245	0.0826662	1.08267
tr|B6JVA3|B6JVA3_SCHJY	SJAG_00310	Mannan endo-1,6-alpha-mannosidase OS=Schizosaccharomyces japonicus (strain yFS275 / FY16936) OX=402676 GN=SJAG_00310 PE=3 SV=1	1032	1	309.28	429.433	532.735	423.816	461.838	443.482	395.366	433.562	514.406	482.125	391.193	462.575	1.023	0.0328003	0.89661	0.0473965	1.09145	0.126248	0.63635	0.196304
tr|B6JVA4|B6JVA4_SCHJY	SJAG_00311	Nucleolar complex-associated protein 3 OS=Schizosaccharomyces japonicus (strain yFS275 / FY16936) OX=402676 GN=SJAG_00311 PE=3 SV=2	452	11	770.514	934.084	925.914	876.837	1244.56	967.172	1070.73	1094.15	927.046	1120.87	1221.76	1089.89	1.24784	0.319435	0.0987922	1.00528	1.24298	0.313804	0.11787	0.928598
tr|B6JVA5|B6JVA5_SCHJY	SJAG_00312	WD repeat protein Lub1 OS=Schizosaccharomyces japonicus (strain yFS275 / FY16936) OX=402676 GN=SJAG_00312 PE=4 SV=2	1757	2	139.574	224.874	178.595	181.014	245.404	214.308	236.62	232.111	241.702	238.496	250.401	243.533	1.28228	0.358709	0.163552	0.786344	1.34538	0.428013	0.123827	0.907185
tr|B6JVA6|B6JVA6_SCHJY	SJAG_00313	RNA-binding protein Cwf29 OS=Schizosaccharomyces japonicus (strain yFS275 / FY16936) OX=402676 GN=SJAG_00313 PE=4 SV=1	1237	3	162.589	237.257	236.848	212.231	342.012	274.55	298.705	305.089	328.228	374.766	407.069	370.021	1.43753	0.523592	0.045577	1.34125	1.74348	0.801969	0.00964208	2.01583
tr|B6JVB0|B6JVB0_SCHJY	SJAG_00317	Leucine-rich repeat protein Sog2 OS=Schizosaccharomyces japonicus (strain yFS275 / FY16936) OX=402676 GN=SJAG_00317 PE=4 SV=1	2216	1	33.8826	47.188	47.6276	42.8994	68.7279	46.7556	76.6352	64.0396	64.4167	77.6965	72.8427	71.652	1.49278	0.578006	0.126519	0.897844	1.67023	0.740049	0.00892317	2.04948
tr|B6JVB1|B6JVB1_SCHJY	SJAG_00318	Response regulator Mcs4 OS=Schizosaccharomyces japonicus (strain yFS275 / FY16936) OX=402676 GN=SJAG_00318 PE=4 SV=2	1024	5	447.485	599.671	491.58	512.912	854.952	576.461	661.699	697.704	692.859	796.493	780.022	756.458	1.36028	0.443904	0.140856	0.851224	1.47483	0.560549	0.0147607	1.83089
tr|B6JVB5|B6JVB5_SCHJY	SJAG_00322	U2 snRNP-associated protein Sap145 OS=Schizosaccharomyces japonicus (strain yFS275 / FY16936) OX=402676 GN=SJAG_00322 PE=4 SV=1	1830	3	923.829	1230.74	1158.18	1104.25	1370.71	1059.92	1190.26	1206.96	1245.75	1534.12	1744.96	1508.28	1.09302	0.128315	0.47119	0.326804	1.36588	0.449835	0.0898044	1.0467
tr|B6JVB6|B6JVB6_SCHJY	SJAG_00323	Ribosome biogenesis protein NOP53 OS=Schizosaccharomyces japonicus (strain yFS275 / FY16936) OX=402676 GN=SJAG_00323 PE=3 SV=1	579	17	5200.45	6541.76	6382.88	6041.7	7180.65	5564.12	5997.28	6247.35	6283.12	6776.35	7570.42	6876.63	1.03404	0.0482906	0.765088	0.116289	1.1382	0.186748	0.214777	0.668013
tr|B6JVB7|B6JVB7_SCHJY	SJAG_00324	MRNP complex OS=Schizosaccharomyces japonicus (strain yFS275 / FY16936) OX=402676 GN=SJAG_00324 PE=4 SV=1	88	27	8907.96	12143.4	11719.7	10923.7	13772.8	9582.52	13006.2	12120.5	12048.6	12890.7	26964.6	17301.3	1.10956	0.14999	0.508072	0.294075	1.58383	0.663421	0.317054	0.498867
tr|B6JVB8|B6JVB8_SCHJY	SJAG_00325	tRNA (Cytosine-5-)-methyltransferase OS=Schizosaccharomyces japonicus (strain yFS275 / FY16936) OX=402676 GN=SJAG_00325 PE=3 SV=2	242	19	3280.18	4656.48	4027.54	3988.07	5203.8	4029.58	4607.72	4613.7	4741.93	5754.57	5610.92	5369.14	1.15688	0.210235	0.298908	0.524462	1.3463	0.429001	0.0560531	1.2514
tr|B6JVC1|B6JVC1_SCHJY	SJAG_00328	Cation diffusion family zinc membrane transporter Cis4 OS=Schizosaccharomyces japonicus (strain yFS275 / FY16936) OX=402676 GN=SJAG_00328 PE=4 SV=1	1367	3	150.11	210.138	212.287	190.845	261.758	222.457	227.543	237.253	288.527	342.92	339.26	323.569	1.24317	0.314023	0.138329	0.859086	1.69545	0.761672	0.00829444	2.08121
tr|B6JVC3|B6JVC3_SCHJY	SJAG_00330	Vesicular-fusion protein SEC18 OS=Schizosaccharomyces japonicus (strain yFS275 / FY16936) OX=402676 GN=SJAG_00330 PE=3 SV=1	962	31	5440	7054.68	5866.75	6120.48	9314.45	6464.29	8532.59	8103.78	7531.37	9866.76	10832.2	9410.11	1.32404	0.40495	0.130693	0.883748	1.53748	0.620568	0.0592132	1.22758
tr|B6JVC6|B6JVC6_SCHJY	SJAG_00333	Mo25 family protein Pmo25 OS=Schizosaccharomyces japonicus (strain yFS275 / FY16936) OX=402676 GN=SJAG_00333 PE=3 SV=1	1841	3	2999.5	6218.12	2550.09	3922.57	2732.04	2761.69	1314.45	2269.39	958.568	1300.05	1618.91	1292.51	0.578548	-0.789493	0.288024	0.540572	0.329506	-1.60162	0.147146	0.83225
tr|B6JVC7|B6JVC7_SCHJY	SJAG_00334	Mannosyltransferase OS=Schizosaccharomyces japonicus (strain yFS275 / FY16936) OX=402676 GN=SJAG_00334 PE=3 SV=1	749	10	829.089	1230.06	1108.24	1055.8	1428.31	1134.2	1275.68	1279.4	1500.96	1912.03	1870.03	1761.01	1.21178	0.277132	0.207478	0.683029	1.66794	0.738069	0.0164687	1.78334
tr|B6JVD1|B6JVD1_SCHJY	SJAG_00338	Translation release factor eRF1 OS=Schizosaccharomyces japonicus (strain yFS275 / FY16936) OX=402676 GN=SJAG_00338 PE=3 SV=1	1341	22	5236.54	7474.21	5512.12	6074.29	9184.44	6929.5	8049.99	8054.64	6909.13	9563.74	9532.1	8668.32	1.32602	0.407105	0.108316	0.965309	1.42705	0.513037	0.085932	1.06584
tr|B6JVD3|B6JVD3_SCHJY	SJAG_00340	Cell wall protein Ecm33 OS=Schizosaccharomyces japonicus (strain yFS275 / FY16936) OX=402676 GN=SJAG_00340 PE=4 SV=1	1563	18	2776.13	3990.76	4845.66	3870.85	5065.78	4826.44	4569.29	4820.5	7077.07	6292.33	5114.45	6161.28	1.24533	0.316533	0.251337	0.599743	1.59171	0.67058	0.0506962	1.29502
tr|B6JVD7|B6JVD7_SCHJY	SJAG_00344	Ribosome biogenesis protein Tsr1 OS=Schizosaccharomyces japonicus (strain yFS275 / FY16936) OX=402676 GN=SJAG_00344 PE=4 SV=1	713	39	4873.61	6060.36	6428.71	5787.56	8306.15	6589.87	7589.85	7495.29	8207.38	9419.57	11284	9636.98	1.29507	0.373029	0.0672161	1.17253	1.66512	0.735626	0.0313717	1.50346
tr|B6JVE7|B6JVE7_SCHJY	SJAG_00355	Sterol binding ankyrin repeat protein OS=Schizosaccharomyces japonicus (strain yFS275 / FY16936) OX=402676 GN=SJAG_00355 PE=3 SV=1	1191	8	376.131	535.922	431.356	447.803	691.963	566.898	571.736	610.199	669.439	826.777	925.388	807.201	1.36265	0.446416	0.0604515	1.21859	1.80258	0.850064	0.021238	1.67289
tr|B6JVE9|B6JVE9_SCHJY	SJAG_00357	COPII-coated vesicle component Erv25 OS=Schizosaccharomyces japonicus (strain yFS275 / FY16936) OX=402676 GN=SJAG_00357 PE=3 SV=1	1807	5	216.256	324.946	306.832	282.678	461.321	356.911	404.256	407.496	525.751	678.892	597.514	600.719	1.44156	0.527626	0.051366	1.28932	2.1251	1.08753	0.00567832	2.24578
tr|B6JVF1|B6JVF1_SCHJY	SJAG_00359	Glutamine synthetase OS=Schizosaccharomyces japonicus (strain yFS275 / FY16936) OX=402676 GN=SJAG_00359 PE=3 SV=2	122	64	12076	17100.8	18286.7	15821.2	20419.6	17403.3	18369.7	18730.9	23765.4	25235.1	21317.1	23439.2	1.18391	0.243562	0.265079	0.576624	1.48151	0.567067	0.0362435	1.44077
tr|B6JVF2|B6JVF2_SCHJY	SJAG_00360	Signal recognition particle receptor subunit beta OS=Schizosaccharomyces japonicus (strain yFS275 / FY16936) OX=402676 GN=SJAG_00360 PE=3 SV=1	700	3	169.682	227.164	213.407	203.418	306.046	249.261	281.302	278.87	350.73	442.998	475.336	423.021	1.37092	0.455146	0.0343495	1.46408	2.07957	1.05629	0.0149912	1.82416
tr|B6JVF4|B6JVF4_SCHJY	SJAG_00364	Non-specific serine/threonine protein kinase OS=Schizosaccharomyces japonicus (strain yFS275 / FY16936) OX=402676 GN=SJAG_00364 PE=3 SV=1	2119	2	77.7738	116.822	104.693	99.7629	140.002	128.368	145.655	138.008	166.243	188.648	176.039	176.977	1.38336	0.46818	0.0628547	1.20166	1.77397	0.826983	0.00876067	2.05746
tr|B6JVF9|B6JVF9_SCHJY	SJAG_00369	DNA damage response protein OS=Schizosaccharomyces japonicus (strain yFS275 / FY16936) OX=402676 GN=SJAG_00369 PE=4 SV=1	2026	3	202.711	210.332	197.136	203.393	562.96	424.226	582.964	523.383	922.183	1126.45	1122.29	1056.97	2.57326	1.3636	0.0229352	1.6395	5.19671	2.3776	0.0060489	2.21832
tr|B6JVG0|B6JVG0_SCHJY	SJAG_00370	Squalene monooxygenase OS=Schizosaccharomyces japonicus (strain yFS275 / FY16936) OX=402676 GN=SJAG_00370 PE=3 SV=1	417	14	2096.54	3420.99	2858.25	2791.93	4018.97	3295.51	3388.95	3567.81	4659.81	5243.52	4722.46	4875.26	1.2779	0.353778	0.173229	0.76138	1.7462	0.804219	0.0179513	1.7459
tr|B6JVG2|B6JVG2_SCHJY	SJAG_00373	Mitochondrial import inner membrane translocase subunit TIM16 OS=Schizosaccharomyces japonicus (strain yFS275 / FY16936) OX=402676 GN=SJAG_00373 PE=3 SV=1	272	2	302.272	410.838	305.642	339.584	569.561	371.362	534.117	491.68	440.82	625.29	737.39	601.167	1.44789	0.533951	0.114222	0.942252	1.7703	0.823997	0.0780175	1.10781
tr|B6JVG3|B6JVG3_SCHJY	SJAG_00374	Uncharacterized protein OS=Schizosaccharomyces japonicus (strain yFS275 / FY16936) OX=402676 GN=SJAG_00374 PE=4 SV=1	1948	6	491.183	730.147	632.504	617.945	1117.73	914.942	957.05	996.574	1094.52	1386.15	1456.96	1312.54	1.61272	0.689499	0.015557	1.80807	2.12405	1.08682	0.0097482	2.01108
tr|B6JVG4|B6JVG4_SCHJY	SJAG_00375	Nucleoporin Nup184 OS=Schizosaccharomyces japonicus (strain yFS275 / FY16936) OX=402676 GN=SJAG_00375 PE=4 SV=2	1401	7	900.794	1196.12	978.629	1025.18	1461.78	1075.44	1309.72	1282.31	1236.79	1612.15	1556.42	1468.45	1.25082	0.32287	0.150427	0.822673	1.43238	0.518419	0.0428097	1.36846
tr|B6JVG9|B6JVG9_SCHJY	SJAG_00380	Vacuolar protein sorting-associated protein Vps41 OS=Schizosaccharomyces japonicus (strain yFS275 / FY16936) OX=402676 GN=SJAG_00380 PE=4 SV=1	2071	1	60.6732	105.654	71.1408	79.156	138.103	127.003	103.89	122.999	148.462	192.302	165.668	168.811	1.55388	0.635872	0.0656883	1.18251	2.13263	1.09264	0.00866652	2.06216
tr|B6JVH1|B6JVH1_SCHJY	SJAG_00382	Curved DNA-binding protein Cdb4 OS=Schizosaccharomyces japonicus (strain yFS275 / FY16936) OX=402676 GN=SJAG_00382 PE=3 SV=1	1	43	5697.94	7092.56	6413.59	6401.36	11183.5	7903.14	10908.8	9998.48	8071.28	10920.5	32991.1	17327.6	1.56193	0.64333	0.0610337	1.21443	2.70687	1.43662	0.299539	0.523547
tr|B6JVH3|B6JVH3_SCHJY	SJAG_00384	60S ribosomal protein L19 OS=Schizosaccharomyces japonicus (strain yFS275 / FY16936) OX=402676 GN=SJAG_00384 PE=3 SV=1	460	21	5365.9	6367.23	6561.12	6098.08	7780.45	5366.84	6734.61	6627.3	7404.01	8354.74	9475.35	8411.37	1.08678	0.120065	0.550694	0.25909	1.37935	0.463984	0.0396089	1.40221
tr|B6JVI0|B6JVI0_SCHJY	SJAG_00390	Ribosome biogenesis factor recycling AAA family ATPase OS=Schizosaccharomyces japonicus (strain yFS275 / FY16936) OX=402676 GN=SJAG_00390 PE=4 SV=1	344	15	1456.31	1992.12	2039.67	1829.37	2991.96	2297.8	2633.01	2640.92	2983.04	3613.4	3955.06	3517.17	1.44363	0.529698	0.0417857	1.37897	1.92261	0.943069	0.0112071	1.95051
tr|B6JVI2|B6JVI2_SCHJY	SJAG_00392	Carbamoyl-phosphate synthase (glutamine-hydrolyzing) OS=Schizosaccharomyces japonicus (strain yFS275 / FY16936) OX=402676 GN=SJAG_00392 PE=3 SV=1	404	19	1407.64	2034.09	1870.48	1770.74	2678.65	2146.57	2338.39	2387.87	2404.4	2879.31	2968.42	2750.71	1.34852	0.431375	0.0666168	1.17642	1.55343	0.635454	0.018955	1.72228
tr|B6JVI3|B6JVI3_SCHJY	SJAG_00394	Dolichyl-phosphate beta-glucosyltransferase OS=Schizosaccharomyces japonicus (strain yFS275 / FY16936) OX=402676 GN=SJAG_00394 PE=3 SV=1	333	4	199.178	323.373	246.801	256.451	374.77	301.839	423.975	366.861	425.645	730.152	723.248	626.348	1.43053	0.516554	0.0948717	1.02286	2.44237	1.28828	0.0530797	1.27507
tr|B6JVI4|B6JVI4_SCHJY	SJAG_00395	Homoserine O-acetyltransferase OS=Schizosaccharomyces japonicus (strain yFS275 / FY16936) OX=402676 GN=SJAG_00395 PE=3 SV=1	850	1	30.5636	45.8671	52.3115	42.9141	109.163	96.3786	43.913	83.1515	58.2129	83.7285	104.979	82.3068	1.93763	0.954292	0.172897	0.762213	1.91794	0.939561	0.0821638	1.08532
tr|B6JVI5|B6JVI5_SCHJY	SJAG_00396	Ketol-acid reductoisomerase, mitochondrial OS=Schizosaccharomyces japonicus (strain yFS275 / FY16936) OX=402676 GN=SJAG_00396 PE=3 SV=2	39	57	13685.2	21678.6	20119.3	18494.4	20442.2	19203.1	18816.6	19487.3	19993.4	21347.7	17087.2	19476.1	1.05369	0.0754483	0.726568	0.138724	1.05308	0.0746189	0.744854	0.127929
tr|B6JVI9|B6JVI9_SCHJY	SJAG_00400	Ribonuclease H2 subunit B OS=Schizosaccharomyces japonicus (strain yFS275 / FY16936) OX=402676 GN=SJAG_00400 PE=4 SV=1	2101	1	34.7125	53.0457	50.4789	46.079	73.2472	56.1709	73.333	67.5837	56.4896	74.5408	76.3217	69.1174	1.46669	0.552565	0.0564557	1.24829	1.49997	0.584938	0.0548477	1.26084
tr|B6JVJ2|B6JVJ2_SCHJY	SJAG_00403	DNAJ domain-containing protein Scj1 OS=Schizosaccharomyces japonicus (strain yFS275 / FY16936) OX=402676 GN=SJAG_00403 PE=3 SV=2	115	111	21608	28592.3	25883.2	25361.2	34698.8	27526.3	30375.8	30867	27558	34506.5	37668.4	33244.3	1.2171	0.283443	0.131699	0.880418	1.31083	0.390486	0.103651	0.984425
tr|B6JVJ3|B6JVJ3_SCHJY	SJAG_00404	Mitochondrial import inner membrane translocase subunit TIM54 OS=Schizosaccharomyces japonicus (strain yFS275 / FY16936) OX=402676 GN=SJAG_00404 PE=3 SV=1	680	8	311.113	475.663	317.166	367.981	639.012	396.622	524.095	519.91	612.264	705.868	728.61	682.247	1.41287	0.498631	0.16523	0.781912	1.85403	0.890665	0.0117477	1.93005
tr|B6JVJ6|B6JVJ6_SCHJY	SJAG_00409	Glycerol-3-phosphate dehydrogenase [NAD(+)] OS=Schizosaccharomyces japonicus (strain yFS275 / FY16936) OX=402676 GN=SJAG_00409 PE=3 SV=1	1043	48	9726.39	15552.4	13907.5	13062.1	15877.7	14379.7	13368	14541.8	16522	16802.3	13861.8	15728.7	1.11328	0.154819	0.495002	0.305393	1.20415	0.268013	0.266947	0.573576
tr|B6JVJ7|B6JVJ7_SCHJY	SJAG_00410	zf-LYAR domain-containing protein OS=Schizosaccharomyces japonicus (strain yFS275 / FY16936) OX=402676 GN=SJAG_00410 PE=4 SV=1	1559	7	832.616	1060.62	1132.18	1008.47	1183.9	1017.28	1098.95	1100.04	1155.64	1148.51	1562.76	1288.97	1.0908	0.125389	0.435823	0.36069	1.27814	0.354048	0.173388	0.760981
tr|B6JVJ8|B6JVJ8_SCHJY	SJAG_00411	PWWP domain-containing protein OS=Schizosaccharomyces japonicus (strain yFS275 / FY16936) OX=402676 GN=SJAG_00411 PE=4 SV=1	187	10	1898.05	2626.42	2846.17	2456.88	3290.91	2756.35	2768.79	2938.68	3811.74	3937.6	3738.44	3829.26	1.1961	0.258343	0.238959	0.621677	1.55859	0.640238	0.0364226	1.43863
tr|B6JVJ9|B6JVJ9_SCHJY	SJAG_00412	Arginine specific carbamoyl-phosphate synthase Arg4 OS=Schizosaccharomyces japonicus (strain yFS275 / FY16936) OX=402676 GN=SJAG_00412 PE=4 SV=2	194	52	8993.99	14042.4	12847.2	11961.2	15449.5	13754.8	14055.7	14420	13282.4	16333.6	13368	14328	1.20556	0.269709	0.243078	0.614255	1.19787	0.260476	0.274128	0.562046
tr|B6JVK0|B6JVK0_SCHJY	SJAG_00413	Acetyl-CoA C-acetyltransferase Erg10 OS=Schizosaccharomyces japonicus (strain yFS275 / FY16936) OX=402676 GN=SJAG_00413 PE=3 SV=1	609	34	7032.23	11874.7	10738.3	9881.74	11579.3	12187.4	10446.6	11404.4	12621.4	12919.3	9373.72	11638.1	1.15409	0.206757	0.411416	0.385719	1.17774	0.236023	0.3995	0.398483
tr|B6JVK1|B6JVK1_SCHJY	SJAG_00414	GTPase Cwf10 OS=Schizosaccharomyces japonicus (strain yFS275 / FY16936) OX=402676 GN=SJAG_00414 PE=3 SV=1	248	39	5143.55	6640.21	5476.27	5753.34	7803.97	5970.6	6435.24	6736.6	5485.44	7631.79	8071.86	7063.03	1.1709	0.227621	0.24251	0.61527	1.22764	0.295887	0.244662	0.611433
tr|B6JVK5|B6JVK5_SCHJY	SJAG_00419	Peptide-methionine (S)-S-oxide reductase OS=Schizosaccharomyces japonicus (strain yFS275 / FY16936) OX=402676 GN=SJAG_00419 PE=3 SV=1	1470	6	1333	1779.94	1424.64	1512.53	2193.22	1755.26	1753.91	1900.8	1439.28	1782.92	1799.86	1674.02	1.2567	0.329644	0.124379	0.905254	1.10677	0.146356	0.421216	0.375495
tr|B6JVK6|B6JVK6_SCHJY	SJAG_00420	Cysteinyl-tRNA synthetase OS=Schizosaccharomyces japonicus (strain yFS275 / FY16936) OX=402676 GN=SJAG_00420 PE=3 SV=1	169	46	13774.8	18690.5	19679.9	17381.7	21048.6	16339.7	19025.6	18804.6	21797.6	24224.8	22747.3	22923.2	1.08186	0.113516	0.568807	0.245035	1.31881	0.399239	0.0786554	1.10427
tr|B6JVK7|B6JVK7_SCHJY	SJAG_00421	TATA-binding protein OS=Schizosaccharomyces japonicus (strain yFS275 / FY16936) OX=402676 GN=SJAG_00421 PE=3 SV=1	1745	9	4365.26	4620.34	2705.08	3896.89	4141.23	2824.95	3716.6	3560.93	1733.66	3061.75	3855.26	2883.56	0.913786	-0.130072	0.666714	0.17606	0.739963	-0.434475	0.305165	0.515465
tr|B6JVL1|B6JVL1_SCHJY	SJAG_00425	mRNA export factor Srp2 OS=Schizosaccharomyces japonicus (strain yFS275 / FY16936) OX=402676 GN=SJAG_00425 PE=4 SV=2	290	47	8024.76	9982.37	11121.3	9709.48	11676.2	10123.7	10154.9	10651.6	10449.4	10198.4	9115.02	9920.94	1.09703	0.133605	0.428341	0.36821	1.02178	0.0310833	0.845919	0.0726713
tr|B6JVL2|B6JVL2_SCHJY	SJAG_00426	Phosphatidate cytidylyltransferase OS=Schizosaccharomyces japonicus (strain yFS275 / FY16936) OX=402676 GN=SJAG_00426 PE=3 SV=2	1301	8	1588.92	1807.45	1813.03	1736.47	2810.8	2019.98	2733.73	2521.5	2424.82	3190.58	3439.5	3018.3	1.45209	0.538129	0.0791399	1.1016	1.73818	0.797581	0.0456229	1.34082
tr|B6JVL6|B6JVL6_SCHJY	SJAG_00430	GTPase Ypt2 OS=Schizosaccharomyces japonicus (strain yFS275 / FY16936) OX=402676 GN=SJAG_00430 PE=4 SV=1	1018	3	479.535	798.008	582.507	620.017	1006.8	789.308	868.302	888.137	994.519	1341.48	1408.26	1248.09	1.43244	0.518475	0.0861182	1.06491	2.01299	1.00934	0.0198645	1.70192
tr|B6JVL7|B6JVL7_SCHJY	SJAG_00432	Threonine synthase OS=Schizosaccharomyces japonicus (strain yFS275 / FY16936) OX=402676 GN=SJAG_00432 PE=3 SV=1	1069	37	8209.87	12438.3	12109.8	10919.3	12844.4	11266.8	11545.6	11885.6	12860.7	13453.1	10912.7	12408.8	1.08849	0.122331	0.559439	0.252247	1.13641	0.184484	0.406842	0.390575
tr|B6JVM1|B6JVM1_SCHJY	SJAG_00436	DNAJ domain-containing protein Mas5 OS=Schizosaccharomyces japonicus (strain yFS275 / FY16936) OX=402676 GN=SJAG_00436 PE=3 SV=1	751	23	3056.98	4509.44	4717.91	4094.78	5140.62	4516.71	4823.08	4826.8	7085.27	7723.37	7238.19	7348.94	1.17877	0.237283	0.294511	0.530899	1.79471	0.843752	0.0157209	1.80352
tr|B6JVM3|B6JVM3_SCHJY	SJAG_00438	ATP synthase subunit gamma OS=Schizosaccharomyces japonicus (strain yFS275 / FY16936) OX=402676 GN=SJAG_00438 PE=3 SV=1	1405	1	65.8757	66.2585	56.2667	62.8003	99.9915	63.3631	101.007	88.1205	70.2868	111.791	112.075	98.0509	1.40319	0.488707	0.170894	0.767273	1.56131	0.64276	0.119589	0.92231
tr|B6JVM5|B6JVM5_SCHJY	SJAG_00440	RSC complex subunit Rsc4 OS=Schizosaccharomyces japonicus (strain yFS275 / FY16936) OX=402676 GN=SJAG_00440 PE=4 SV=1	2068	3	62.5588	86.5049	92.0334	80.3657	135.274	91.2332	117.361	114.623	120.691	141.737	147.885	136.771	1.42626	0.512241	0.101528	0.993414	1.70186	0.767111	0.010153	1.9934
tr|B6JVM6|B6JVM6_SCHJY	SJAG_00441	SIN3 family co-repressor Pst3 OS=Schizosaccharomyces japonicus (strain yFS275 / FY16936) OX=402676 GN=SJAG_00441 PE=4 SV=1	1964	3	601.01	809.85	715.306	708.722	951.717	679.296	781.393	804.135	824.423	973.674	949.884	915.994	1.13463	0.182218	0.396768	0.401463	1.29246	0.370118	0.0566288	1.24696
tr|B6JVM8|B6JVM8_SCHJY	SJAG_00443	Valyl-tRNA synthetase OS=Schizosaccharomyces japonicus (strain yFS275 / FY16936) OX=402676 GN=SJAG_00443 PE=3 SV=1	23	89	15970.9	22530.2	21071.8	19857.6	25572.6	20548.5	22259.8	22793.6	24319.2	26928.2	24755.9	25334.4	1.14785	0.198937	0.306357	0.513772	1.2758	0.351406	0.0951098	1.02177
tr|B6JVN1|B6JVN1_SCHJY	SJAG_00446	Complexed with Cdc5 protein Cwf15 OS=Schizosaccharomyces japonicus (strain yFS275 / FY16936) OX=402676 GN=SJAG_00446 PE=3 SV=1	1309	5	1559.95	2004.5	1890.33	1818.26	2493.62	2048.61	2305.36	2282.53	2143.58	2548.23	2669.38	2453.73	1.25534	0.328075	0.0666088	1.17647	1.34949	0.432418	0.0390587	1.40828
tr|B6JVN2|B6JVN2_SCHJY	SJAG_00447	CCT-theta OS=Schizosaccharomyces japonicus (strain yFS275 / FY16936) OX=402676 GN=SJAG_00447 PE=3 SV=2	639	738	34682.4	45450.1	39741.4	39958	176907	145829	162412	161716	151276	228312	267945	215844	4.04715	2.01691	0.0025289	2.59707	5.40178	2.43344	0.0349616	1.45641
tr|B6JVN3|B6JVN3_SCHJY	SJAG_00448	RNA polymerase II transcription termination factor OS=Schizosaccharomyces japonicus (strain yFS275 / FY16936) OX=402676 GN=SJAG_00448 PE=4 SV=1	2157	1	32.4628	38.8635	38.9542	36.7602	59.7513	38.1379	54.3948	50.7613	57.1197	60.2672	84.3009	67.2293	1.38088	0.465587	0.154306	0.811618	1.82886	0.870946	0.0633421	1.19831
tr|B6JVN6|B6JVN6_SCHJY	SJAG_00451	Carboxypeptidase OS=Schizosaccharomyces japonicus (strain yFS275 / FY16936) OX=402676 GN=SJAG_00451 PE=3 SV=1	816	14	2302.77	2906.48	3262.21	2823.82	3189.52	2843.28	2764.79	2932.53	3658.77	3693.29	3444.23	3598.76	1.0385	0.0544977	0.749489	0.125235	1.27443	0.349853	0.100346	0.9985
tr|B6JVP3|B6JVP3_SCHJY	SJAG_00458	DNA-directed RNA polymerase II complex subunit Rpb4 OS=Schizosaccharomyces japonicus (strain yFS275 / FY16936) OX=402676 GN=SJAG_00458 PE=4 SV=1	1697	2	845.355	979.516	803.523	876.131	966.316	762.717	1085.14	938.058	725.915	1068.76	960.729	918.468	1.07068	0.0985295	0.604958	0.218275	1.04832	0.0680823	0.73547	0.133435
tr|B6JVP9|B6JVP9_SCHJY	SJAG_00464	Pyruvate carboxylase OS=Schizosaccharomyces japonicus (strain yFS275 / FY16936) OX=402676 GN=SJAG_00464 PE=4 SV=2	116	106	22111.1	30641.1	32536.9	28429.7	33168.3	28735.9	31324.8	31076.3	34163.1	37939.7	31883.1	34662	1.09309	0.128417	0.506501	0.295419	1.21922	0.285955	0.18393	0.735346
tr|B6JVQ0|B6JVQ0_SCHJY	SJAG_00465	60S ribosomal protein L11 OS=Schizosaccharomyces japonicus (strain yFS275 / FY16936) OX=402676 GN=SJAG_00465 PE=3 SV=1	46	6	1400.53	1633.81	1136.67	1390.34	2524.84	1392.72	1955	1957.52	1594.02	2354.51	2804.78	2251.1	1.40795	0.493593	0.218591	0.660368	1.61911	0.695198	0.121148	0.916685
tr|B6JVQ1|B6JVQ1_SCHJY	SJAG_00466	Protein-synthesizing GTPase OS=Schizosaccharomyces japonicus (strain yFS275 / FY16936) OX=402676 GN=SJAG_00466 PE=4 SV=1	1264	39	7065.24	8085.96	8035.38	7728.86	10304.2	7725.82	8776.78	8935.6	9993.89	11510.7	15653.7	12386.1	1.15613	0.209309	0.244618	0.611512	1.60258	0.680394	0.105386	0.977218
tr|B6JVQ2|B6JVQ2_SCHJY	SJAG_00467	Centaurin 5 OS=Schizosaccharomyces japonicus (strain yFS275 / FY16936) OX=402676 GN=SJAG_00467 PE=4 SV=2	2073	1	30.4189	42.1739	34.6943	35.7624	50.6746	48.6397	59.3488	52.8877	37.1133	57.1992	65.0516	53.1214	1.47886	0.56449	0.0227598	1.64283	1.4854	0.57085	0.160881	0.793496
tr|B6JVQ3|B6JVQ3_SCHJY	SJAG_00468	40S ribosomal protein S24 OS=Schizosaccharomyces japonicus (strain yFS275 / FY16936) OX=402676 GN=SJAG_00468 PE=3 SV=1	654	90	10882.3	12400.6	14296	12526.3	17386.9	9030.01	17087.9	14501.6	15901.9	18239	19901.3	18014.1	1.15769	0.211252	0.554452	0.256136	1.4381	0.524164	0.0237	1.62525
tr|B6JVQ4|B6JVQ4_SCHJY	SJAG_00469	Siderophore-iron biosynthesis protein OS=Schizosaccharomyces japonicus (strain yFS275 / FY16936) OX=402676 GN=SJAG_00469 PE=3 SV=1	1373	4	1459.71	1981.75	1858.49	1766.65	2336.11	1805.65	2286.78	2142.85	2058.14	2470.44	2219.38	2249.32	1.21294	0.278512	0.179376	0.746236	1.27321	0.348473	0.0758936	1.11979
tr|B6JVQ6|B6JVQ6_SCHJY	SJAG_00471	Nuclear pore complex protein Nup85 OS=Schizosaccharomyces japonicus (strain yFS275 / FY16936) OX=402676 GN=SJAG_00471 PE=3 SV=1	1247	15	2422.51	3190.11	2742.08	2784.9	4047.63	3209.9	3428.46	3562	3191.88	4362.56	4311.28	3955.24	1.27904	0.355061	0.0823481	1.08435	1.42024	0.50614	0.0716867	1.14456
tr|B6JVQ9|B6JVQ9_SCHJY	SJAG_00474	RNA-binding protein OS=Schizosaccharomyces japonicus (strain yFS275 / FY16936) OX=402676 GN=SJAG_00474 PE=4 SV=1	546	7	550.997	772.81	753.215	692.341	828.643	724.504	690.348	747.832	796.356	870.881	840.325	835.854	1.08015	0.111231	0.544793	0.263768	1.20729	0.271769	0.17226	0.763815
tr|B6JVR0|B6JVR0_SCHJY	SJAG_00475	ATP-dependent DNA helicase OS=Schizosaccharomyces japonicus (strain yFS275 / FY16936) OX=402676 GN=SJAG_00475 PE=3 SV=2	2190	1	85.7116	114.701	98.395	99.6025	159.809	129.723	148.786	146.106	107.563	170.562	214.27	164.132	1.46689	0.552761	0.018733	1.72739	1.64787	0.720599	0.165518	0.781154
tr|B6JVR3|B6JVR3_SCHJY	SJAG_00479	Ribosomal export complex protein Arx1 OS=Schizosaccharomyces japonicus (strain yFS275 / FY16936) OX=402676 GN=SJAG_00479 PE=3 SV=1	463	19	2698.32	3496.55	3491.82	3228.9	5278.31	4070.98	4699.51	4682.93	3814.21	5262.28	5487.56	4854.68	1.45032	0.536371	0.0325888	1.48693	1.50351	0.588336	0.0707806	1.15009
tr|B6JVR5|B6JVR5_SCHJY	SJAG_00481	Uncharacterized protein OS=Schizosaccharomyces japonicus (strain yFS275 / FY16936) OX=402676 GN=SJAG_00481 PE=4 SV=1	1459	4	202.719	283.744	272.211	252.891	357.909	291.05	306.366	318.442	385.907	406.294	365.57	385.924	1.2592	0.332512	0.116453	0.933848	1.52605	0.609798	0.0200663	1.69753
tr|B6JVR6|B6JVR6_SCHJY	SJAG_00482	Aldehyde dehydrogenase OS=Schizosaccharomyces japonicus (strain yFS275 / FY16936) OX=402676 GN=SJAG_00482 PE=3 SV=1	107	9	1437.75	1994.06	1570	1667.27	2955.42	2335.33	2338.59	2543.11	2158.66	3532.9	3403.85	3031.8	1.52532	0.609108	0.0319302	1.4958	1.81842	0.862688	0.0746983	1.12669
tr|B6JVR7|B6JVR7_SCHJY	SJAG_00483	Transcription elongation factor SPT4 OS=Schizosaccharomyces japonicus (strain yFS275 / FY16936) OX=402676 GN=SJAG_00483 PE=3 SV=1	2254	2	95.1412	131.328	97.344	107.938	136.055	110.883	132.625	126.521	104.93	149.714	147.217	133.954	1.17217	0.229178	0.267568	0.572566	1.24103	0.311535	0.238785	0.621992
tr|B6JVS2|B6JVS2_SCHJY	SJAG_00488	Lysine--tRNA ligase OS=Schizosaccharomyces japonicus (strain yFS275 / FY16936) OX=402676 GN=SJAG_00488 PE=3 SV=1	121	78	16542.7	21494.1	18718.3	18918.4	29352.5	18218	27599.9	25056.8	26485.1	31566.3	38249	32100.1	1.32447	0.405415	0.210595	0.676551	1.69677	0.762792	0.044887	1.34788
tr|B6JVS6|B6JVS6_SCHJY	SJAG_00493	Fumarylacetoacetate hydrolase OS=Schizosaccharomyces japonicus (strain yFS275 / FY16936) OX=402676 GN=SJAG_00493 PE=3 SV=1	1533	1	205.064	295.162	234.527	244.918	339.46	258.707	290.966	296.378	399.996	380.972	383.537	388.168	1.21011	0.27514	0.22088	0.655843	1.58489	0.664386	0.0277376	1.55693
tr|B6JVS7|B6JVS7_SCHJY	SJAG_00495	Ornithine aminotransferase OS=Schizosaccharomyces japonicus (strain yFS275 / FY16936) OX=402676 GN=SJAG_00495 PE=3 SV=1	277	47	6657.99	9591.27	8197.17	8148.81	11749.5	10428.4	12073.3	11417.1	8924.7	12157.1	10356.7	10479.5	1.40107	0.486531	0.0400475	1.39742	1.28602	0.362909	0.139139	0.856551
tr|B6JVT2|B6JVT2_SCHJY	SJAG_00499	Methyltransferase-like protein OS=Schizosaccharomyces japonicus (strain yFS275 / FY16936) OX=402676 GN=SJAG_00499 PE=3 SV=2	2032	2	57.3768	78.4464	56.1959	64.0064	119.186	81.3187	116.904	105.803	141.237	148.465	164.476	151.393	1.65301	0.725092	0.0551591	1.25838	2.36528	1.24201	0.00094508	3.02453
tr|B6JVT5|B6JVT5_SCHJY	SJAG_00502	Homoisocitrate dehydrogenase OS=Schizosaccharomyces japonicus (strain yFS275 / FY16936) OX=402676 GN=SJAG_00502 PE=3 SV=1	695	27	6756.88	8899.55	6653.54	7436.66	10912.2	7950.61	10250.2	9704.34	7162.84	10574.6	9469.8	9069.08	1.30493	0.383975	0.124689	0.904173	1.21951	0.286302	0.265565	0.575829
tr|B6JVT8|B6JVT8_SCHJY	SJAG_00504	RNA-binding protein Sap49 OS=Schizosaccharomyces japonicus (strain yFS275 / FY16936) OX=402676 GN=SJAG_00504 PE=3 SV=2	2036	2	32.8537	44.7585	30.9795	36.1972	66.1795	48.8182	54.4013	56.4663	56.6349	92.0163	106.044	84.8984	1.55996	0.641512	0.0402903	1.3948	2.34544	1.22986	0.0701846	1.15376
tr|B6JVU0|B6JVU0_SCHJY	SJAG_00506	Inositol phosphorylceramide synthase Aur1 OS=Schizosaccharomyces japonicus (strain yFS275 / FY16936) OX=402676 GN=SJAG_00506 PE=4 SV=1	217	2	19.5757	21.7882	17.3569	19.5736	25.3144	22.1341	34.8295	27.426	34.3688	43.8109	35.0916	37.7571	1.40117	0.486635	0.166515	0.778546	1.92898	0.947839	0.0155088	1.80942
tr|B6JVU1|B6JVU1_SCHJY	SJAG_00507	Translation initiation factor eIF4E OS=Schizosaccharomyces japonicus (strain yFS275 / FY16936) OX=402676 GN=SJAG_00507 PE=3 SV=2	1170	12	1790.65	2278.19	1860.79	1976.54	4033.35	2428.48	3481.91	3314.58	2943.61	4135.06	4645.28	3907.98	1.67696	0.745846	0.0930987	1.03106	1.97718	0.983445	0.0517799	1.28584
tr|B6JVU9|B6JVU9_SCHJY	SJAG_00516	V-type proton ATPase subunit a OS=Schizosaccharomyces japonicus (strain yFS275 / FY16936) OX=402676 GN=SJAG_00516 PE=3 SV=2	1655	10	1198.57	1533.41	1278.78	1336.92	2433.21	1745.84	2324.27	2167.77	1838.18	2782.34	2995	2538.51	1.62147	0.697301	0.0421006	1.37571	1.89877	0.925067	0.0679369	1.16789
tr|B6JVV3|B6JVV3_SCHJY	SJAG_00519	Glucosamine 6-phosphate N-acetyltransferase OS=Schizosaccharomyces japonicus (strain yFS275 / FY16936) OX=402676 GN=SJAG_00519 PE=3 SV=2	139	2	509.066	691.257	501.686	567.336	805.036	595.707	737.598	712.78	860.46	1333.27	1460.8	1218.18	1.25636	0.329253	0.17165	0.765355	2.14719	1.10245	0.0581279	1.23562
tr|B6JVV4|B6JVV4_SCHJY	SJAG_00521	Actin cytoskeleton-regulatory complex protein SLA1 OS=Schizosaccharomyces japonicus (strain yFS275 / FY16936) OX=402676 GN=SJAG_00521 PE=3 SV=1	922	3	274.594	345.663	392.362	337.54	463.194	340.029	456.653	419.959	435.544	479.854	461.46	458.953	1.24418	0.31519	0.194284	0.711564	1.3597	0.443288	0.0569265	1.24469
tr|B6JVV5|B6JVV5_SCHJY	SJAG_00522	2-oxoadipate and 2-oxoglutarate transporter OS=Schizosaccharomyces japonicus (strain yFS275 / FY16936) OX=402676 GN=SJAG_00522 PE=3 SV=1	1321	14	2206.35	3208.03	2945.61	2786.66	4385.37	3674.16	4173.24	4077.59	4526.71	6201.63	6245.24	5657.86	1.46325	0.549178	0.0291481	1.53539	2.03033	1.02172	0.0200849	1.69713
tr|B6JVV9|B6JVV9_SCHJY	SJAG_00526	Protein phosphatase PP2A regulatory subunit B OS=Schizosaccharomyces japonicus (strain yFS275 / FY16936) OX=402676 GN=SJAG_00526 PE=3 SV=1	1339	13	1310.86	1868.76	1677.39	1619	2476.59	1978.55	2119.67	2191.6	2308.05	2944.36	3031.81	2761.41	1.35367	0.436881	0.0610649	1.21421	1.70562	0.770297	0.0185111	1.73257
tr|B6JVW0|B6JVW0_SCHJY	SJAG_00527	Zinc finger protein Yth1 OS=Schizosaccharomyces japonicus (strain yFS275 / FY16936) OX=402676 GN=SJAG_00527 PE=4 SV=1	338	6	2370.37	2971.79	2357.87	2566.68	2529.5	1862.87	1904.36	2098.91	1762.81	1794	1905.09	1820.63	0.817754	-0.290261	0.189308	0.72283	0.709335	-0.495461	0.0607327	1.21658
tr|B6JVW4|B6JVW4_SCHJY	SJAG_00530	Protein OS-9 homolog OS=Schizosaccharomyces japonicus (strain yFS275 / FY16936) OX=402676 GN=SJAG_00530 PE=3 SV=1	200	7	561.945	740.055	733.033	678.344	974.111	772.207	910.281	885.533	1008	1062.8	1081.51	1050.77	1.30543	0.384528	0.0677497	1.16909	1.54902	0.631357	0.0144325	1.84066
tr|B6JVW5|B6JVW5_SCHJY	SJAG_00531	U4/U6 X U5 tri-snRNP complex subunit Prp4 family protein OS=Schizosaccharomyces japonicus (strain yFS275 / FY16936) OX=402676 GN=SJAG_00531 PE=4 SV=1	1933	4	379.641	494.884	458.176	444.234	697.715	548.083	711.52	652.439	595.951	935.795	1092.91	874.885	1.46869	0.554525	0.0364213	1.43864	1.96943	0.977775	0.092161	1.03545
tr|B6JVW6|B6JVW6_SCHJY	SJAG_00532	Iron-sulfur cluster assembly protein OS=Schizosaccharomyces japonicus (strain yFS275 / FY16936) OX=402676 GN=SJAG_00532 PE=3 SV=1	2219	1	26.2827	31.4265	30.772	29.4937	28.9323	31.5767	33.294	31.2677	36.6664	44.5673	51.9148	44.3828	1.06015	0.0842631	0.43924	0.357298	1.50482	0.589593	0.063475	1.1974
tr|B6JVX1|B6JVX1_SCHJY	SJAG_00537	60S ribosomal protein L8 OS=Schizosaccharomyces japonicus (strain yFS275 / FY16936) OX=402676 GN=SJAG_00537 PE=3 SV=2	170	155	23104.8	24314.9	20539	22652.9	46303	13926.9	37251.1	32493.7	34260.2	42411.9	50119	42263.7	1.43442	0.520463	0.415054	0.381896	1.86571	0.899723	0.0437397	1.35912
tr|B6JVX3|B6JVX3_SCHJY	SJAG_00538	CGI-48 family protein OS=Schizosaccharomyces japonicus (strain yFS275 / FY16936) OX=402676 GN=SJAG_00538 PE=4 SV=1	1189	17	2377.37	3053.85	2616.75	2682.66	2843.79	2223.17	2465.17	2510.71	2527.48	3372.65	3376.51	3092.21	0.935904	-0.095567	0.556369	0.254637	1.15267	0.204977	0.30773	0.511831
tr|B6JVX6|B6JVX6_SCHJY	SJAG_00541	AAA family ATPase Gcn20 OS=Schizosaccharomyces japonicus (strain yFS275 / FY16936) OX=402676 GN=SJAG_00541 PE=4 SV=2	1206	11	1479.45	2003.48	1767.73	1750.22	2525.81	2055.22	2143.07	2241.37	2461.75	2906.46	2948.79	2772.33	1.28062	0.356842	0.0790106	1.10231	1.58399	0.663564	0.00930225	2.03141
tr|B6JVX9|B6JVX9_SCHJY	SJAG_00544	40S ribosomal protein S9 OS=Schizosaccharomyces japonicus (strain yFS275 / FY16936) OX=402676 GN=SJAG_00544 PE=3 SV=1	616	86	25922.2	26754.7	22931	25202.6	56022	20152.8	48968.4	41714.4	29322.9	42999.2	69647.9	47323.3	1.65516	0.726971	0.270554	0.567747	1.87771	0.908977	0.201663	0.695374
tr|B6JVY0|B6JVY0_SCHJY	SJAG_00545	PWWP domain-containing protein Pdp1 OS=Schizosaccharomyces japonicus (strain yFS275 / FY16936) OX=402676 GN=SJAG_00545 PE=4 SV=2	1688	6	325.039	466.4	480.7	424.046	545.326	440.923	477.238	487.829	505.139	599.169	683.703	596.004	1.15041	0.202154	0.34707	0.459584	1.40552	0.491099	0.0743272	1.12885
tr|B6JVY1|B6JVY1_SCHJY	SJAG_00546	Ubiquitin carboxy terminal hydrolase Ubp9 OS=Schizosaccharomyces japonicus (strain yFS275 / FY16936) OX=402676 GN=SJAG_00546 PE=4 SV=1	2085	1	70.8883	93.6368	124.922	96.4824	142.088	128.582	143.225	137.965	324.002	171.834	147.595	214.477	1.42995	0.515965	0.107716	0.967722	2.22297	1.15249	0.158212	0.800761
tr|B6JVY2|B6JVY2_SCHJY	SJAG_00547	Inorganic phosphate transporter OS=Schizosaccharomyces japonicus (strain yFS275 / FY16936) OX=402676 GN=SJAG_00547 PE=3 SV=2	1539	10	1481.88	2175.75	1884.48	1847.37	3090.91	2510.92	2805.07	2802.3	3713.61	5468.95	5267.81	4816.79	1.51691	0.601139	0.0230528	1.63728	2.60738	1.3826	0.0227419	1.64317
tr|B6JVY9|B6JVY9_SCHJY	SJAG_00554	Ditrans,polycis-polyprenyl diphosphate synthase ((2E,6E)-farnesyldiphosphate specific) OS=Schizosaccharomyces japonicus (strain yFS275 / FY16936) OX=402676 GN=SJAG_00554 PE=3 SV=1	358	7	1027.18	1426.6	1126.03	1193.27	1746.78	1413.21	1652.1	1604.03	1465.26	2139.29	2350.61	1985.05	1.34423	0.426781	0.0599057	1.22253	1.66354	0.734257	0.0799073	1.09741
tr|B6JVZ0|B6JVZ0_SCHJY	SJAG_00555	Zf-PARP type zinc finger protein OS=Schizosaccharomyces japonicus (strain yFS275 / FY16936) OX=402676 GN=SJAG_00555 PE=4 SV=2	1356	8	4132.74	5369.85	4578.05	4693.55	3053.82	2819.97	2451.3	2775.03	1247.66	1626.2	1905.24	1593.03	0.591244	-0.758175	0.0190097	1.72102	0.339409	-1.5589	0.00459308	2.3379
tr|B6JVZ3|B6JVZ3_SCHJY	SJAG_00558	Phosducin family protein OS=Schizosaccharomyces japonicus (strain yFS275 / FY16936) OX=402676 GN=SJAG_00558 PE=3 SV=1	1407	6	125.444	169.766	137.913	144.374	302.759	153.641	304.766	253.722	199.051	252.628	274.621	242.1	1.75739	0.813434	0.153285	0.814499	1.67689	0.745789	0.0289759	1.53796
tr|B6JVZ6|B6JVZ6_SCHJY	SJAG_00561	Ubiquitin-protein ligase E3 OS=Schizosaccharomyces japonicus (strain yFS275 / FY16936) OX=402676 GN=SJAG_00561 PE=4 SV=2	1057	4	612.859	944.787	642.97	733.539	1138.79	923.277	1080.87	1047.65	911.58	1342.54	1490.69	1248.27	1.42821	0.514206	0.077627	1.10999	1.70171	0.766985	0.077667	1.10976
tr|B6JVZ7|B6JVZ7_SCHJY	SJAG_00562	rRNA-processing protein EFG1 OS=Schizosaccharomyces japonicus (strain yFS275 / FY16936) OX=402676 GN=SJAG_00562 PE=3 SV=1	1261	6	2248.64	2773.58	2358.24	2460.15	3248.3	1912.04	3148.62	2769.65	2876.26	3724.22	5208.99	3936.49	1.12581	0.170957	0.555914	0.254993	1.6001	0.678162	0.156787	0.80469
tr|B6JVZ8|B6JVZ8_SCHJY	SJAG_00563	RNA-binding protein Cip2 OS=Schizosaccharomyces japonicus (strain yFS275 / FY16936) OX=402676 GN=SJAG_00563 PE=4 SV=2	1525	4	380.116	477.212	507.701	455.01	587.386	479.13	518.064	528.193	547.652	621.072	636.099	601.608	1.16084	0.215169	0.218312	0.660923	1.32219	0.402926	0.0413489	1.38354
tr|B6JVZ9|B6JVZ9_SCHJY	SJAG_00564	Hsp60-like protein OS=Schizosaccharomyces japonicus (strain yFS275 / FY16936) OX=402676 GN=SJAG_00564 PE=3 SV=2	93	126	27421.1	33421.8	29413.2	30085.4	41263.4	31469.6	43446.7	38726.6	23920.9	42692.4	42536.3	36383.2	1.28722	0.364262	0.128668	0.890528	1.20933	0.27421	0.421074	0.375642
tr|B6JW00|B6JW00_SCHJY	SJAG_00566	H/ACA ribonucleoprotein complex subunit NOP10 OS=Schizosaccharomyces japonicus (strain yFS275 / FY16936) OX=402676 GN=SJAG_00566 PE=3 SV=1	1353	3	597.299	863.388	701.614	720.767	1129.49	786.918	921.886	946.098	884.521	1236.94	1437	1186.15	1.31263	0.392457	0.15301	0.81528	1.64568	0.718686	0.0841148	1.07513
tr|B6JW05|B6JW05_SCHJY	SJAG_00572	U3 snoRNP-associated protein Utp1 OS=Schizosaccharomyces japonicus (strain yFS275 / FY16936) OX=402676 GN=SJAG_00572 PE=3 SV=1	236	30	9013.95	11238.7	10839.6	10364.1	11349	8760.97	9197.64	9769.2	10111.7	12232.4	12995.8	11780	0.942602	-0.0852797	0.602972	0.219703	1.13661	0.184743	0.271324	0.566511
tr|B6JW06|B6JW06_SCHJY	SJAG_00573	Ubiquitinyl hydrolase 1 OS=Schizosaccharomyces japonicus (strain yFS275 / FY16936) OX=402676 GN=SJAG_00573 PE=3 SV=1	329	40	6299.41	9057.63	7846.38	7734.47	10714.2	8276.11	9200.15	9396.82	8350.14	11241.2	10846.4	10145.9	1.21493	0.28087	0.195752	0.708295	1.31178	0.391524	0.11745	0.930147
tr|B6JW10|B6JW10_SCHJY	SJAG_00577	U2 snRNP-associated protein sap61 OS=Schizosaccharomyces japonicus (strain yFS275 / FY16936) OX=402676 GN=SJAG_00577 PE=3 SV=1	1691	4	241.364	311.849	278.318	277.177	363.463	203.965	335.518	300.982	290.904	329.78	388.544	336.409	1.08588	0.11887	0.688476	0.162111	1.2137	0.27941	0.172438	0.763367
tr|B6JW12|B6JW12_SCHJY	SJAG_00579	Elongator complex protein 1 OS=Schizosaccharomyces japonicus (strain yFS275 / FY16936) OX=402676 GN=SJAG_00579 PE=3 SV=1	669	31	5001.91	6512.18	5961.68	5825.26	8206.76	6533.66	6731.86	7157.43	7810.55	9800.11	10244	9284.89	1.22869	0.297119	0.127115	0.895804	1.5939	0.672563	0.0245195	1.61049
tr|B6JW14|B6JW14_SCHJY	SJAG_00581	Histone deacetylase OS=Schizosaccharomyces japonicus (strain yFS275 / FY16936) OX=402676 GN=SJAG_00581 PE=3 SV=1	1207	12	2855.23	4236.91	3785.56	3625.9	4523.39	3368.84	3945.9	3946.04	3888.18	4469.47	4914.5	4424.05	1.08829	0.122068	0.576742	0.239018	1.22012	0.287029	0.194757	0.710506
tr|B6JW15|B6JW15_SCHJY	SJAG_00582	Cysteine synthase OS=Schizosaccharomyces japonicus (strain yFS275 / FY16936) OX=402676 GN=SJAG_00582 PE=4 SV=1	180	9	870.58	1309.88	1170.78	1117.08	1785.33	1502.56	1576.12	1621.34	1559.45	1807.54	1712.15	1693.05	1.45141	0.537451	0.0387446	1.41179	1.5156	0.599889	0.0280177	1.55257
tr|B6JW16|B6JW16_SCHJY	SJAG_00583	ATP-dependent RNA helicase Dbp7 OS=Schizosaccharomyces japonicus (strain yFS275 / FY16936) OX=402676 GN=SJAG_00583 PE=4 SV=1	645	16	1688.24	2230.33	2123.61	2014.06	2826.9	2072.44	2434.19	2444.51	2298.25	2768.3	3438.87	2835.14	1.21372	0.279439	0.195962	0.707828	1.40767	0.493313	0.114924	0.939587
tr|B6JW17|B6JW17_SCHJY	SJAG_00584	Transcription initiation factor TFIID subunit 10 OS=Schizosaccharomyces japonicus (strain yFS275 / FY16936) OX=402676 GN=SJAG_00584 PE=3 SV=1	1412	4	302.914	415.673	373.584	364.057	694.122	516.553	622.49	611.055	753.057	932.667	1039.76	908.495	1.67846	0.747138	0.0215701	1.66615	2.49547	1.31931	0.0133917	1.87316
tr|B6JW18|B6JW18_SCHJY	SJAG_00585	Transcription factor tfiiic complex subunit sfc6 OS=Schizosaccharomyces japonicus (strain yFS275 / FY16936) OX=402676 GN=SJAG_00585 PE=4 SV=1	476	1	97.7055	122.271	109.13	109.702	171.975	125.481	129.065	142.174	141.437	161.994	214.622	172.684	1.296	0.374062	0.148848	0.827257	1.57412	0.654545	0.0899904	1.0458
tr|B6JW22|B6JW22_SCHJY	SJAG_00591	Uncharacterized protein OS=Schizosaccharomyces japonicus (strain yFS275 / FY16936) OX=402676 GN=SJAG_00591 PE=3 SV=1	1911	3	279.851	609.073	230.006	372.977	449.311	363.278	209.654	340.748	332.174	418.222	507.713	419.37	0.91359	-0.130382	0.829378	0.0812475	1.12439	0.169137	0.745852	0.127347
tr|B6JW23|B6JW23_SCHJY	SJAG_00592	Imidazoleglycerol-phosphate dehydratase OS=Schizosaccharomyces japonicus (strain yFS275 / FY16936) OX=402676 GN=SJAG_00592 PE=3 SV=1	592	20	1980.91	2257.54	2143.23	2127.23	3438.97	2729.23	4895.64	3687.95	2399.99	4228.25	3784.7	3470.98	1.73369	0.793844	0.132015	0.879378	1.63169	0.706369	0.13196	0.879557
tr|B6JW24|B6JW24_SCHJY	SJAG_00593	Short chain dehydrogenase DHRS family protein OS=Schizosaccharomyces japonicus (strain yFS275 / FY16936) OX=402676 GN=SJAG_00593 PE=4 SV=2	1379	4	631.831	817.875	636.819	695.508	1466.7	944.633	1504.9	1305.41	1036.96	1672.41	1859.79	1523.05	1.87692	0.908364	0.0652251	1.18559	2.18984	1.13083	0.0722737	1.14102
tr|B6JW26|B6JW26_SCHJY	SJAG_00595	Fungal protein OS=Schizosaccharomyces japonicus (strain yFS275 / FY16936) OX=402676 GN=SJAG_00595 PE=4 SV=1	155	33	7293.71	8217.68	7975.07	7828.82	9315.2	7494.62	8049.09	8286.3	8829.79	9911.28	11399.9	10047	1.05844	0.0819338	0.505146	0.296583	1.28333	0.359897	0.0825779	1.08314
tr|B6JW27|B6JW27_SCHJY	SJAG_00596	Protein arginine N-methyltransferase OS=Schizosaccharomyces japonicus (strain yFS275 / FY16936) OX=402676 GN=SJAG_00596 PE=3 SV=1	1857	3	486.866	637.968	594.025	572.953	872.522	671.582	766.663	770.256	757.54	969.942	902.457	876.646	1.34436	0.426921	0.0583757	1.23377	1.53005	0.613578	0.0204764	1.68875
tr|B6JW28|B6JW28_SCHJY	SJAG_00597	ATP-dependent RNA helicase Prp43 OS=Schizosaccharomyces japonicus (strain yFS275 / FY16936) OX=402676 GN=SJAG_00597 PE=4 SV=1	168	15	3639.41	4349.24	3680.94	3889.86	4783.25	3370.51	3924.94	4026.23	3754.35	4721.9	5150.33	4542.19	1.03506	0.0497113	0.790216	0.102254	1.1677	0.22367	0.257788	0.588737
tr|B6JW30|B6JW30_SCHJY	SJAG_00599	Ribosome biogenesis ATPase (Fragment) OS=Schizosaccharomyces japonicus (strain yFS275 / FY16936) OX=402676 GN=SJAG_00599 PE=4 SV=1	1362	16	1700.09	2276.88	2138.11	2038.36	3739.97	2550.21	3901.51	3397.23	2303.09	3726.56	6798.9	4276.18	1.66665	0.73695	0.0698796	1.15565	2.09785	1.06891	0.232249	0.634046
tr|B6JW31|B6JW31_SCHJY	SJAG_00600	Serine/threonine-protein phosphatase OS=Schizosaccharomyces japonicus (strain yFS275 / FY16936) OX=402676 GN=SJAG_00600 PE=3 SV=1	2277	1	108.539	139.507	117.622	121.889	199.127	120.948	226.041	182.039	214.518	218.489	252.345	228.451	1.49347	0.578673	0.189777	0.721757	1.87425	0.906311	0.00272266	2.56501
tr|B6JW35|B6JW35_SCHJY	SJAG_00603	Pho88 family protein OS=Schizosaccharomyces japonicus (strain yFS275 / FY16936) OX=402676 GN=SJAG_00603 PE=4 SV=1	2093	3	107.28	270.866	93.7668	157.304	196.629	140.518	226.622	187.923	207.15	391.208	391.229	329.862	1.19465	0.256584	0.659324	0.180901	2.09697	1.06831	0.108612	0.964121
tr|B6JW36|B6JW36_SCHJY	SJAG_00604	Ubiquitin-activating enzyme E1-like OS=Schizosaccharomyces japonicus (strain yFS275 / FY16936) OX=402676 GN=SJAG_00604 PE=3 SV=1	986	3	91.5715	157.147	112.327	120.349	165.583	137.168	130.636	144.462	127.679	173.574	146.17	149.141	1.20037	0.263475	0.352624	0.452688	1.23924	0.309459	0.295496	0.529448
tr|B6JW37|B6JW37_SCHJY	SJAG_00605	ATP-dependent 6-phosphofructokinase OS=Schizosaccharomyces japonicus (strain yFS275 / FY16936) OX=402676 GN=SJAG_00605 PE=3 SV=1	94	264	31268.2	39302.6	40677.7	37082.8	47447.7	39819.2	39347.9	42204.9	46472.5	52457.3	49251.1	49393.6	1.13813	0.18666	0.263936	0.578501	1.33198	0.413574	0.0320523	1.49414
tr|B6JW40|B6JW40_SCHJY	SJAG_00609	CCT-alpha OS=Schizosaccharomyces japonicus (strain yFS275 / FY16936) OX=402676 GN=SJAG_00609 PE=3 SV=1	260	466	22812.6	30120.9	25627.1	26186.9	113646	91328.6	136590	113855	78559.7	153135	159001	130232	4.34779	2.12028	0.0192991	1.71446	4.97318	2.31417	0.0558041	1.25333
tr|B6JW41|B6JW41_SCHJY	SJAG_00610	Protein kinase C OS=Schizosaccharomyces japonicus (strain yFS275 / FY16936) OX=402676 GN=SJAG_00610 PE=3 SV=1	2132	1	58.698	94.8298	115.333	89.6203	131.511	136.592	128.132	132.078	144.457	135.776	132.448	137.56	1.47376	0.559497	0.121337	0.916006	1.53492	0.618168	0.0953422	1.02071
tr|B6JW47|B6JW47_SCHJY	SJAG_00616	ATP-dependent RNA helicase Spb4 OS=Schizosaccharomyces japonicus (strain yFS275 / FY16936) OX=402676 GN=SJAG_00616 PE=4 SV=2	765	25	2996.86	5306.05	3729.8	4010.9	5063	3737.14	4173.81	4324.65	4025.18	4743.99	5650.02	4806.4	1.07822	0.108656	0.714722	0.145863	1.19833	0.261029	0.397259	0.400926
tr|B6JW49|B6JW49_SCHJY	SJAG_00618	DNA polymerase alpha accessory factor Mcl1 OS=Schizosaccharomyces japonicus (strain yFS275 / FY16936) OX=402676 GN=SJAG_00618 PE=4 SV=1	1499	5	344.105	462.544	466.27	424.306	496.589	465.265	390.747	450.867	506.708	465.257	403.562	458.509	1.0626	0.0875957	0.6311	0.199902	1.08061	0.111844	0.5349	0.271727
tr|B6JW50|B6JW50_SCHJY	SJAG_00619	DNA-directed RNA polymerase III subunit RPC3 OS=Schizosaccharomyces japonicus (strain yFS275 / FY16936) OX=402676 GN=SJAG_00619 PE=3 SV=2	1183	15	3700.94	4299.41	3042.74	3681.03	5595.66	3284.2	5796.86	4892.24	3061.24	4410.62	6223.64	4565.17	1.32904	0.410386	0.270852	0.567269	1.24019	0.310558	0.444503	0.352126
tr|B6JW51|B6JW51_SCHJY	SJAG_00620	Chitinase OS=Schizosaccharomyces japonicus (strain yFS275 / FY16936) OX=402676 GN=SJAG_00620 PE=4 SV=1	1836	6	419.965	510.966	506.326	479.086	621.861	585.01	444.29	550.387	784.324	707.999	645.738	712.687	1.14883	0.200163	0.328909	0.482924	1.4876	0.572985	0.0114491	1.94123
tr|B6JW52|B6JW52_SCHJY	SJAG_00622	Glycerophosphoryl diester phosphodiesterase Gde1 OS=Schizosaccharomyces japonicus (strain yFS275 / FY16936) OX=402676 GN=SJAG_00622 PE=4 SV=2	544	3	61.8025	91.5346	101.982	85.1064	112.153	96.6553	105.94	104.916	113.472	128.906	125.299	122.559	1.23276	0.301897	0.236304	0.626529	1.44007	0.526137	0.0746189	1.12715
tr|B6JW54|B6JW54_SCHJY	SJAG_00624	Terpene cyclase/mutase family member OS=Schizosaccharomyces japonicus (strain yFS275 / FY16936) OX=402676 GN=SJAG_00624 PE=3 SV=1	482	6	356.865	580.386	598.509	511.92	689.698	556.967	706.791	651.152	752.367	866.614	788.944	802.642	1.27198	0.347076	0.215203	0.667151	1.5679	0.648838	0.047955	1.31917
tr|B6JW55|B6JW55_SCHJY	SJAG_00625	Uncharacterized protein OS=Schizosaccharomyces japonicus (strain yFS275 / FY16936) OX=402676 GN=SJAG_00625 PE=4 SV=1	1558	1	61.768	81.4626	90.6247	77.9518	72.7125	62.1268	57.4258	64.0884	67.0895	66.2017	57.2426	63.5113	0.822154	-0.282519	0.244661	0.611435	0.814751	-0.295569	0.225961	0.645967
tr|B6JW58|B6JW58_SCHJY	SJAG_00628	Ribosomal protein subunit S5 OS=Schizosaccharomyces japonicus (strain yFS275 / FY16936) OX=402676 GN=SJAG_00628 PE=3 SV=1	1921	1	53.965	72.1513	59.9784	62.0316	91.1472	63.4418	89.901	81.4967	85.3141	94.4981	102.258	94.0234	1.31379	0.393738	0.153711	0.813295	1.51573	0.600017	0.0117921	1.92841
tr|B6JW59|B6JW59_SCHJY	SJAG_00629	60S ribosomal protein L9 OS=Schizosaccharomyces japonicus (strain yFS275 / FY16936) OX=402676 GN=SJAG_00629 PE=3 SV=1	822	18	2821.61	3334.52	3323.39	3159.84	5040.9	3490.24	5740.53	4757.22	4182.42	5980.1	11804.1	7322.21	1.50553	0.590268	0.130798	0.8834	2.31727	1.21243	0.211541	0.674605
tr|B6JW60|B6JW60_SCHJY	SJAG_00630	Very-long-chain 3-oxoacyl-CoA reductase OS=Schizosaccharomyces japonicus (strain yFS275 / FY16936) OX=402676 GN=SJAG_00630 PE=3 SV=1	710	13	1944.18	2516.35	2136.79	2199.11	3303.03	2486.26	2995.23	2928.17	3142.54	4215.97	5920.26	4426.26	1.33153	0.413083	0.0736892	1.1326	2.01275	1.00917	0.10481	0.979598
tr|B6JW62|B6JW62_SCHJY	SJAG_00632	Retromer complex subunit Vps26 OS=Schizosaccharomyces japonicus (strain yFS275 / FY16936) OX=402676 GN=SJAG_00632 PE=3 SV=1	1978	1	14.1115	18.3189	16.7677	16.3994	32.3781	18.2115	31.9493	27.513	29.0793	43.6071	41.5258	38.0707	1.67768	0.746472	0.131642	0.880604	2.32148	1.21504	0.0337117	1.47222
tr|B6JW63|B6JW63_SCHJY	SJAG_00633	Gluconokinase OS=Schizosaccharomyces japonicus (strain yFS275 / FY16936) OX=402676 GN=SJAG_00633 PE=3 SV=1	2200	2	120.605	141.938	104.362	122.302	153.85	143.174	200.58	165.868	265.147	591.062	596.267	484.159	1.35622	0.439592	0.117145	0.931276	3.95873	1.98504	0.0792601	1.10095
tr|B6JW64|B6JW64_SCHJY	SJAG_00634	HMG box domain-containing protein OS=Schizosaccharomyces japonicus (strain yFS275 / FY16936) OX=402676 GN=SJAG_00634 PE=4 SV=1	438	8	1207.62	1545.87	1086.76	1280.08	2255.66	1385.56	2951.33	2197.52	1454.46	2109.06	2487.68	2017.07	1.7167	0.779636	0.172136	0.764129	1.57573	0.656021	0.1193	0.923358
tr|B6JW65|B6JW65_SCHJY	SJAG_00635	Ornithine carbamoyltransferase Arg3 OS=Schizosaccharomyces japonicus (strain yFS275 / FY16936) OX=402676 GN=SJAG_00635 PE=3 SV=1	1773	5	1046.27	1386.93	1020.33	1151.18	1350.61	1148.32	1575.47	1358.13	1038.38	1459.28	1432.99	1310.22	1.17978	0.238516	0.29241	0.534008	1.13815	0.186696	0.428306	0.368246
tr|B6JW66|B6JW66_SCHJY	SJAG_00636	Acetylglutamate kinase OS=Schizosaccharomyces japonicus (strain yFS275 / FY16936) OX=402676 GN=SJAG_00636 PE=3 SV=1	705	50	11293.8	16452.7	14561.1	14102.5	19109	15262	17146.1	17172.4	16628.8	20655.9	18351.5	18545.4	1.21768	0.284135	0.182548	0.738622	1.31504	0.395107	0.0842363	1.0745
tr|B6JW67|B6JW67_SCHJY	SJAG_00637	DNA-directed RNA polymerase subunit beta OS=Schizosaccharomyces japonicus (strain yFS275 / FY16936) OX=402676 GN=SJAG_00637 PE=3 SV=1	508	81	19086.2	23725.2	22387.3	21732.9	21306.8	17411	18162	18959.9	17627.7	22204.1	24500.4	21444.1	0.872407	-0.196927	0.204368	0.689587	0.98671	-0.0193022	0.912393	0.0398178
tr|B6JW69|B6JW69_SCHJY	SJAG_00639	Splicing factor Prp17 OS=Schizosaccharomyces japonicus (strain yFS275 / FY16936) OX=402676 GN=SJAG_00639 PE=4 SV=2	1304	8	1143.27	1533.58	1395.51	1357.45	2107.21	1582.25	1957.86	1882.44	1766.13	2296.42	2535.19	2199.25	1.38674	0.471701	0.0586712	1.23158	1.62013	0.696107	0.0465312	1.33226
tr|B6JW72|B6JW72_SCHJY	SJAG_00642	2-oxoglutarate and Fe(II) dioxygenase domain-containing protein 1 OS=Schizosaccharomyces japonicus (strain yFS275 / FY16936) OX=402676 GN=SJAG_00642 PE=3 SV=1	786	9	802.066	1269.49	927.234	999.597	1307.26	1094.16	1070.04	1157.15	1260.38	1514.67	1501.41	1425.49	1.15762	0.211162	0.392503	0.406157	1.42606	0.512037	0.0725369	1.13944
tr|B6JW73|B6JW73_SCHJY	SJAG_00643	U4/U6 X U5 tri-snRNP complex subunit Prp1 OS=Schizosaccharomyces japonicus (strain yFS275 / FY16936) OX=402676 GN=SJAG_00643 PE=4 SV=1	228	2	303.669	401.394	337.392	347.485	425.992	286.12	362.387	358.166	346.317	393.382	450.145	396.615	1.03074	0.043679	0.840993	0.0752074	1.14139	0.190787	0.302152	0.519775
tr|B6JW76|B6JW76_SCHJY	SJAG_00646	Monopolin-like complex subunit Mde4 OS=Schizosaccharomyces japonicus (strain yFS275 / FY16936) OX=402676 GN=SJAG_00646 PE=4 SV=1	1794	11	553.629	734.136	561.337	616.367	2267.8	1229.58	1997.48	1831.62	1280.9	1760.35	2368.17	1803.14	2.97164	1.57126	0.0551486	1.25847	2.92543	1.54865	0.0591299	1.22819
tr|B6JW79|B6JW79_SCHJY	SJAG_00650	TATA-binding protein associated factor Mot1 OS=Schizosaccharomyces japonicus (strain yFS275 / FY16936) OX=402676 GN=SJAG_00650 PE=4 SV=2	82	41	7957.97	9851.2	8909.64	8906.27	7074.28	5632.48	5888.24	6198.33	4771.68	6143.61	6665.14	5860.14	0.695952	-0.522941	0.0198335	1.7026	0.65798	-0.603885	0.0179342	1.74632
tr|B6JW81|B6JW81_SCHJY	SJAG_00652	Usp family protein OS=Schizosaccharomyces japonicus (strain yFS275 / FY16936) OX=402676 GN=SJAG_00652 PE=4 SV=1	2136	1	99.4039	124.797	119.55	114.584	169.768	122.407	160.68	150.952	165.005	188.975	226.225	193.402	1.31739	0.397686	0.112421	0.949152	1.68786	0.755199	0.0321748	1.49248
tr|B6JW82|B6JW82_SCHJY	SJAG_00653	Arginyl-tRNA synthetase OS=Schizosaccharomyces japonicus (strain yFS275 / FY16936) OX=402676 GN=SJAG_00653 PE=3 SV=2	1216	33	5613.06	7989.62	6125.56	6576.08	9679.44	7628.99	9085.2	8797.88	5976.87	8912.81	7508.49	7466.06	1.33786	0.419928	0.0802026	1.09581	1.13534	0.183119	0.470019	0.327885
tr|B6JW85|B6JW85_SCHJY	SJAG_00657	KRR1 small subunit processome component OS=Schizosaccharomyces japonicus (strain yFS275 / FY16936) OX=402676 GN=SJAG_00657 PE=3 SV=1	985	14	3024.63	3846.7	3667.65	3512.99	4040.57	2806.64	3360.19	3402.47	3706.5	4115.71	4428.39	4083.53	0.968538	-0.0461198	0.81354	0.0896211	1.16241	0.217117	0.156762	0.80476
tr|B6JW88|B6JW88_SCHJY	SJAG_00660	Glutamate-5-semialdehyde dehydrogenase OS=Schizosaccharomyces japonicus (strain yFS275 / FY16936) OX=402676 GN=SJAG_00660 PE=3 SV=1	1551	4	350.861	495.698	380.642	409.067	608.303	429.468	578.694	538.822	457.236	610.949	513.257	527.147	1.3172	0.397471	0.144308	0.84071	1.28866	0.365869	0.134124	0.872495
tr|B6JW89|B6JW89_SCHJY	SJAG_00661	AGC/NDR protein kinase Orb6 OS=Schizosaccharomyces japonicus (strain yFS275 / FY16936) OX=402676 GN=SJAG_00661 PE=3 SV=1	888	6	916.307	1462.5	1154.47	1177.76	1897.96	1146.49	1517.37	1520.61	1477.08	1768.27	1814.55	1686.63	1.2911	0.368603	0.276586	0.558169	1.43207	0.518102	0.0640729	1.19333
tr|B6JW90|B6JW90_SCHJY	SJAG_00662	Eukaryotic translation initiation factor 3 subunit H OS=Schizosaccharomyces japonicus (strain yFS275 / FY16936) OX=402676 GN=SJAG_00662 PE=3 SV=1	63	14	3303.15	3861.3	2976.46	3380.3	5460.93	3509.25	4588.86	4519.68	4032.83	6365.23	8154.27	6184.11	1.33706	0.419068	0.170224	0.76898	1.82945	0.871413	0.137611	0.861346
tr|B6JW91|B6JW91_SCHJY	SJAG_00663	Septin Spn2 OS=Schizosaccharomyces japonicus (strain yFS275 / FY16936) OX=402676 GN=SJAG_00663 PE=3 SV=1	1507	3	423.301	549.121	561.233	511.218	631.412	468.52	574.678	558.203	696.973	820.411	855.475	790.953	1.09191	0.126851	0.509949	0.292474	1.54719	0.629652	0.0129676	1.88714
tr|B6JW94|B6JW94_SCHJY	SJAG_00667	Endo-1,3(4)-beta-glucanase OS=Schizosaccharomyces japonicus (strain yFS275 / FY16936) OX=402676 GN=SJAG_00667 PE=3 SV=1	2197	1	23.7721	42.8655	37.3584	34.6653	39.8168	33.4474	21.0006	31.4216	49.1986	46.2082	34.1104	43.1724	0.906427	-0.141737	0.703117	0.152972	1.24541	0.316616	0.311824	0.506091
tr|B6JW96|B6JW96_SCHJY	SJAG_00669	Phospholipid-transporting ATPase OS=Schizosaccharomyces japonicus (strain yFS275 / FY16936) OX=402676 GN=SJAG_00669 PE=3 SV=1	1685	5	182.362	248.229	230.208	220.266	369.193	299.301	291.366	319.953	403.784	412.675	455.012	423.824	1.45257	0.538612	0.0367567	1.43466	1.92414	0.944215	0.00154502	2.81107
tr|B6JW97|B6JW97_SCHJY	SJAG_00670	XP-G family nuclease OS=Schizosaccharomyces japonicus (strain yFS275 / FY16936) OX=402676 GN=SJAG_00670 PE=3 SV=2	1798	3	197.668	293.828	307.968	266.488	414.408	334.809	360.46	369.892	423.067	474.669	410.798	436.178	1.38803	0.473035	0.0775622	1.11035	1.63676	0.710846	0.0213333	1.67094
tr|B6JW98|B6JW98_SCHJY	SJAG_00671	Anion transporter OS=Schizosaccharomyces japonicus (strain yFS275 / FY16936) OX=402676 GN=SJAG_00671 PE=3 SV=1	1427	9	2255.37	2988.05	2571.99	2605.14	4240.67	3171.86	3735.09	3715.87	4379.77	6304.3	6727.12	5803.73	1.42636	0.512342	0.0480964	1.31789	2.2278	1.15562	0.0384868	1.41469
tr|B6JWA0|B6JWA0_SCHJY	SJAG_00673	Adenosylmethionine-8-amino-7-oxononanoate aminotransferase OS=Schizosaccharomyces japonicus (strain yFS275 / FY16936) OX=402676 GN=SJAG_00673 PE=4 SV=1	988	10	881.507	1305.13	1119.01	1101.88	1492.16	1213.49	1274.65	1326.77	1161.11	1564.76	1335.68	1353.85	1.20409	0.267945	0.214246	0.669087	1.22867	0.297098	0.211223	0.67526
tr|B6JWA3|B6JWA3_SCHJY	SJAG_00676	Histone acetyltransferase type B catalytic subunit OS=Schizosaccharomyces japonicus (strain yFS275 / FY16936) OX=402676 GN=SJAG_00676 PE=3 SV=2	1674	3	128.456	180.74	185.969	165.055	210.652	170.484	183.376	188.171	255.273	270.059	225.761	250.364	1.14005	0.189095	0.35902	0.444881	1.51685	0.601082	0.0232657	1.63328
tr|B6JWA4|B6JWA4_SCHJY	SJAG_00677	Coronin OS=Schizosaccharomyces japonicus (strain yFS275 / FY16936) OX=402676 GN=SJAG_00677 PE=3 SV=1	737	31	7185.08	9718.26	9415.97	8773.1	13544.2	10854.4	11574.1	11990.9	11899.6	12605.1	11953.5	12152.7	1.36678	0.450781	0.046905	1.32878	1.38523	0.470122	0.0428798	1.36775
tr|B6JWA7|B6JWA7_SCHJY	SJAG_00681	Derlin OS=Schizosaccharomyces japonicus (strain yFS275 / FY16936) OX=402676 GN=SJAG_00681 PE=3 SV=1	2258	2	37.9102	50.1613	28.7991	38.9569	59.4627	52.5753	53.6992	55.2457	62.4753	77.1285	73.1144	70.9061	1.41813	0.503985	0.106808	0.971396	1.82012	0.864031	0.0168688	1.77292
tr|B6JWB5|B6JWB5_SCHJY	SJAG_00689	Protein MAK16 OS=Schizosaccharomyces japonicus (strain yFS275 / FY16936) OX=402676 GN=SJAG_00689 PE=3 SV=1	1607	12	3208.59	3858.23	3678.97	3581.93	5616.63	4010.23	4170.57	4599.14	4078.56	5210.92	6093.69	5127.72	1.28398	0.360628	0.174989	0.75699	1.43155	0.517581	0.105981	0.974773
tr|B6JWC0|B6JWC0_SCHJY	SJAG_00694	Orotate phosphoribosyltransferase OS=Schizosaccharomyces japonicus (strain yFS275 / FY16936) OX=402676 GN=SJAG_00694 PE=3 SV=1	439	8	738.246	1016.38	580.037	778.221	1224.51	848.5	2670.41	1581.14	673.5	1044.33	970.5	896.11	2.03174	1.02271	0.283019	0.548184	1.15149	0.203496	0.528084	0.277297
tr|B6JWC6|B6JWC6_SCHJY	SJAG_00700	BAR adaptor protein Hob3 OS=Schizosaccharomyces japonicus (strain yFS275 / FY16936) OX=402676 GN=SJAG_00700 PE=4 SV=1	950	1	65.2972	84.761	74.9554	75.0045	113.884	81.0279	129.776	108.229	83.5251	104.788	118.864	102.392	1.44297	0.529041	0.133884	0.873271	1.36515	0.449058	0.0985112	1.00651
tr|B6JWC7|B6JWC7_SCHJY	SJAG_00701	Zf-C2H2 type zinc finger protein OS=Schizosaccharomyces japonicus (strain yFS275 / FY16936) OX=402676 GN=SJAG_00701 PE=4 SV=2	1534	1	45.19	56.2379	55.9923	52.4734	89.1448	54.5463	67.0204	70.2372	83.7148	72.2309	58.4085	71.4514	1.33853	0.420648	0.214472	0.668629	1.36167	0.445376	0.104838	0.979479
tr|B6JWD2|B6JWD2_SCHJY	SJAG_00706	Oxalyl-CoA decarboxylase OS=Schizosaccharomyces japonicus (strain yFS275 / FY16936) OX=402676 GN=SJAG_00706 PE=3 SV=2	590	7	687.588	929.562	795.27	804.14	1399.03	1071.71	1331.04	1267.26	1013.86	1302.09	1548.92	1288.29	1.57592	0.656194	0.0232898	1.63283	1.60207	0.679939	0.0708644	1.14957
tr|B6JWD4|B6JWD4_SCHJY	SJAG_00708	Uncharacterized protein OS=Schizosaccharomyces japonicus (strain yFS275 / FY16936) OX=402676 GN=SJAG_00708 PE=4 SV=1	867	1	428.232	539.973	538.421	502.209	653.322	569.225	572.237	598.261	593.728	686.059	682.523	654.103	1.19126	0.252489	0.111404	0.953099	1.30245	0.381232	0.0354102	1.45087
tr|B6JWD6|B6JWD6_SCHJY	SJAG_00711	Acid phosphatase OS=Schizosaccharomyces japonicus (strain yFS275 / FY16936) OX=402676 GN=SJAG_00711 PE=3 SV=1	638	6	510.679	735.806	698.273	648.253	947.091	777.901	1003.66	909.551	1010.98	1220.36	967.068	1066.14	1.40308	0.488598	0.0548039	1.26119	1.64463	0.717763	0.0166556	1.77844
tr|B6JWD7|B6JWD7_SCHJY	SJAG_00712	19S proteasome regulatory subunit Rpt2 OS=Schizosaccharomyces japonicus (strain yFS275 / FY16936) OX=402676 GN=SJAG_00712 PE=3 SV=1	15	27	4973.28	6229.37	5220.22	5474.29	11120.1	5623.56	9398.68	8714.11	8942.11	10870.1	11421	10411.1	1.59183	0.670682	0.178641	0.748019	1.90181	0.927375	0.0101602	1.9931
tr|B6JWD9|B6JWD9_SCHJY	SJAG_00714	Aspartate aminotransferase OS=Schizosaccharomyces japonicus (strain yFS275 / FY16936) OX=402676 GN=SJAG_00714 PE=3 SV=1	970	2	59.5287	90.0803	60.9165	70.1752	133.902	77.601	108.726	106.743	90.096	103.501	110.427	101.341	1.52109	0.605109	0.142524	0.846111	1.44412	0.53019	0.0681314	1.16665
tr|B6JWE2|B6JWE2_SCHJY	SJAG_00718	CMGC/GSK protein kinase Gsk3 OS=Schizosaccharomyces japonicus (strain yFS275 / FY16936) OX=402676 GN=SJAG_00718 PE=3 SV=1	1972	1	245.049	311.391	322.891	293.11	467.614	355.403	451.757	424.925	489.524	649.217	572.298	570.346	1.44971	0.535763	0.0427241	1.36933	1.94584	0.960394	0.0126598	1.89757
tr|B6JWF0|B6JWF0_SCHJY	SJAG_00726	60S ribosomal protein L28/L44 OS=Schizosaccharomyces japonicus (strain yFS275 / FY16936) OX=402676 GN=SJAG_00726 PE=3 SV=1	33	31	8820.14	10434.8	6948.41	8734.45	16499.5	7634.77	14773.8	12969.4	9681.61	13890.5	18125.5	13899.2	1.48485	0.570318	0.255065	0.59335	1.59131	0.670213	0.156588	0.805242
tr|B6JWF2|B6JWF2_SCHJY	SJAG_00728	MCM binding protein OS=Schizosaccharomyces japonicus (strain yFS275 / FY16936) OX=402676 GN=SJAG_00728 PE=4 SV=1	1744	3	193.88	248.101	211.861	217.947	272.123	260.763	279.99	270.959	243.048	329.622	276.238	282.969	1.24323	0.314093	0.0666914	1.17593	1.29834	0.376666	0.107319	0.969323
tr|B6JWF3|B6JWF3_SCHJY	SJAG_00729	DNA replication factor C complex subunit Rfc4 OS=Schizosaccharomyces japonicus (strain yFS275 / FY16936) OX=402676 GN=SJAG_00729 PE=3 SV=1	331	6	904.183	1194.99	899.372	999.515	1561.39	1070.73	2389.15	1673.76	970.586	1394.75	1877.17	1414.17	1.67457	0.74379	0.217089	0.663362	1.41485	0.500654	0.249935	0.602172
tr|B6JWF5|B6JWF5_SCHJY	SJAG_00731	DNA-directed RNA polymerase I and III subunit Rpc19 OS=Schizosaccharomyces japonicus (strain yFS275 / FY16936) OX=402676 GN=SJAG_00731 PE=3 SV=1	1076	5	1243.32	1423.77	1145.67	1270.92	1222.63	1025.99	1311.77	1186.8	712.612	1370.52	1487.01	1190.05	0.933809	-0.0988004	0.513012	0.289872	0.936367	-0.0948543	0.775719	0.110295
tr|B6JWF9|B6JWF9_SCHJY	SJAG_00735	Transcription factor TFIIF complex subunit Tfg3 OS=Schizosaccharomyces japonicus (strain yFS275 / FY16936) OX=402676 GN=SJAG_00735 PE=4 SV=1	412	10	2728.32	3568.61	2680.09	2992.34	5107.14	3182.63	6600.8	4963.52	3724.36	5688.55	7206.73	5539.88	1.65874	0.73009	0.177209	0.751515	1.85135	0.888581	0.118106	0.927728
tr|B6JWG0|B6JWG0_SCHJY	SJAG_00736	Uncharacterized protein OS=Schizosaccharomyces japonicus (strain yFS275 / FY16936) OX=402676 GN=SJAG_00736 PE=4 SV=2	682	7	1637.03	2004.76	1329	1656.93	3307.53	1641.67	2558.09	2502.43	1383.28	1894.72	2184.45	1820.82	1.51028	0.594817	0.21445	0.668674	1.09891	0.136073	0.620373	0.207347
tr|B6JWG1|B6JWG1_SCHJY	SJAG_00737	Serine protease OS=Schizosaccharomyces japonicus (strain yFS275 / FY16936) OX=402676 GN=SJAG_00737 PE=3 SV=1	995	13	1970.82	2805.68	2951.85	2576.12	3374.75	2938.32	3068.51	3127.19	3576.45	3704.11	3128.89	3469.82	1.21392	0.27967	0.205544	0.687095	1.34692	0.429662	0.0800044	1.09689
tr|B6JWG2|B6JWG2_SCHJY	SJAG_00738	19S proteasome regulatory subunit Rpn6 OS=Schizosaccharomyces japonicus (strain yFS275 / FY16936) OX=402676 GN=SJAG_00738 PE=3 SV=1	1609	14	2075.3	2936.1	1966.59	2326	3017.69	2479.85	4656.04	3384.53	2030.14	3437.59	3050.71	2839.48	1.45509	0.541105	0.244198	0.612259	1.22076	0.287778	0.38399	0.41568
tr|B6JWG3|B6JWG3_SCHJY	SJAG_00739	SWI/SNF and RSC complex subunit Ssr3 OS=Schizosaccharomyces japonicus (strain yFS275 / FY16936) OX=402676 GN=SJAG_00739 PE=4 SV=1	894	8	1576.05	2053.86	2108.12	1912.68	2555.57	1629.79	2278.05	2154.47	2080.21	2317.58	2458.48	2285.42	1.12642	0.17174	0.502531	0.298837	1.19488	0.256868	0.150056	0.823746
tr|B6JWG5|B6JWG5_SCHJY	SJAG_00741	TBP-associated factor 4 OS=Schizosaccharomyces japonicus (strain yFS275 / FY16936) OX=402676 GN=SJAG_00741 PE=3 SV=2	778	6	553.536	662.181	714.574	643.43	1297.25	708.713	1470.26	1158.74	1070.4	1483.33	1227.14	1260.29	1.80088	0.848702	0.14997	0.823996	1.9587	0.9699	0.0239263	1.62112
tr|B6JWG6|B6JWG6_SCHJY	SJAG_00742	Ubiquitin carboxyl-terminal hydrolase OS=Schizosaccharomyces japonicus (strain yFS275 / FY16936) OX=402676 GN=SJAG_00742 PE=3 SV=1	1704	1	186.971	241.635	283.359	237.322	347.206	316.609	297.493	320.436	425.54	393.333	475.479	431.451	1.35022	0.433192	0.0773161	1.11173	1.818	0.862352	0.00656865	2.18252
tr|B6JWG8|B6JWG8_SCHJY	SJAG_00744	U3 snoRNP protein Nop58 OS=Schizosaccharomyces japonicus (strain yFS275 / FY16936) OX=402676 GN=SJAG_00744 PE=3 SV=1	627	48	13507.7	15630.5	14764.4	14634.2	13815.9	11358	11287.4	12153.8	9470.25	11159.2	12237	10955.5	0.830504	-0.26794	0.0800431	1.09668	0.748622	-0.417691	0.0248467	1.60473
tr|B6JWH0|B6JWH0_SCHJY	SJAG_00746	Ino80 complex subunit Ies4 OS=Schizosaccharomyces japonicus (strain yFS275 / FY16936) OX=402676 GN=SJAG_00746 PE=4 SV=1	1290	1	21.1297	24.2457	21.7517	22.3757	24.0089	17.1756	24.0727	21.7524	26.0503	32.13	26.7496	28.31	0.972144	-0.0407582	0.819526	0.0864375	1.26521	0.339377	0.0716339	1.14488
tr|B6JWH1|B6JWH1_SCHJY	SJAG_00747	GDP-Man:Man(3)GlcNAc(2)-PP-Dol alpha-1,2-mannosyltransferase OS=Schizosaccharomyces japonicus (strain yFS275 / FY16936) OX=402676 GN=SJAG_00747 PE=3 SV=1	456	10	2480.82	3253.02	2966.63	2900.16	4847.2	3676.18	4265.09	4262.82	4443.84	6573	6660.74	5892.53	1.46986	0.555678	0.0350966	1.45474	2.0318	1.02276	0.0437795	1.35873
tr|B6JWH2|B6JWH2_SCHJY	SJAG_00748	60S ribosomal protein L9 OS=Schizosaccharomyces japonicus (strain yFS275 / FY16936) OX=402676 GN=SJAG_00748 PE=3 SV=1	822	64	8848.8	11114.6	10769.4	10244.3	17529.1	12738.1	18082.2	16116.5	16679	22833.6	41441.8	26984.8	1.57322	0.653719	0.0581093	1.23575	2.63414	1.39733	0.152298	0.817305
tr|B6JWH3|B6JWH3_SCHJY	SJAG_00749	60S ribosomal protein L35 OS=Schizosaccharomyces japonicus (strain yFS275 / FY16936) OX=402676 GN=SJAG_00749 PE=3 SV=1	514	22	2802.27	2938.67	2322.27	2687.74	8465.27	2540.22	8709.48	6571.66	3855.48	7178.14	14155.4	8396.34	2.44505	1.28987	0.193069	0.714287	3.12394	1.64337	0.200317	0.698281
tr|B6JWH5|B6JWH5_SCHJY	SJAG_00751	Fungal protein OS=Schizosaccharomyces japonicus (strain yFS275 / FY16936) OX=402676 GN=SJAG_00751 PE=4 SV=1	2008	2	121.581	159.59	137.083	139.418	227.909	206.652	253.843	229.468	188.675	231.499	252.414	224.196	1.6459	0.718876	0.00766226	2.11564	1.60809	0.685344	0.0261551	1.58244
tr|B6JWH8|B6JWH8_SCHJY	SJAG_00754	tRNA-splicing endonuclease subunit Sen54 OS=Schizosaccharomyces japonicus (strain yFS275 / FY16936) OX=402676 GN=SJAG_00754 PE=3 SV=1	605	5	833.874	964.592	959.802	919.423	1203.28	869.151	982.743	1018.39	1154.65	1251.17	1366.08	1257.3	1.10764	0.147492	0.429228	0.367312	1.36749	0.451529	0.0136349	1.86535
tr|B6JWI3|B6JWI3_SCHJY	SJAG_00758	General transcription and DNA repair factor IIH OS=Schizosaccharomyces japonicus (strain yFS275 / FY16936) OX=402676 GN=SJAG_00758 PE=3 SV=1	1542	1	77.4649	112.178	81.2115	90.2848	147.756	76.2335	96.9619	106.984	88.9204	95.3436	103.477	95.9137	1.18496	0.244837	0.535421	0.271305	1.06235	0.0872533	0.670324	0.173715
tr|B6JWI5|B6JWI5_SCHJY	SJAG_00760	Guanine nucleotide transporter OS=Schizosaccharomyces japonicus (strain yFS275 / FY16936) OX=402676 GN=SJAG_00760 PE=3 SV=1	1734	2	95.8806	143.974	131.767	123.874	219.587	186.032	234.769	213.463	194.967	254.056	231.295	226.773	1.72323	0.785112	0.0117429	1.93022	1.83067	0.872375	0.010907	1.9623
tr|B6JWI6|B6JWI6_SCHJY	SJAG_00762	19S proteasome regulatory subunit Rpn8 OS=Schizosaccharomyces japonicus (strain yFS275 / FY16936) OX=402676 GN=SJAG_00762 PE=4 SV=2	686	16	1617.4	2184.89	1682.77	1828.35	3453.5	2285.44	3008.52	2915.82	2178.32	3290.32	3673.01	3047.22	1.59478	0.673357	0.0655859	1.18319	1.66665	0.736947	0.0978595	1.0094
tr|B6JWI8|B6JWI8_SCHJY	SJAG_00764	Ubiquitin carboxyl-terminal hydrolase OS=Schizosaccharomyces japonicus (strain yFS275 / FY16936) OX=402676 GN=SJAG_00764 PE=3 SV=2	593	4	835.126	904.959	1057.47	932.518	921.241	768.879	679.919	790.013	791.31	864.733	902.477	852.84	0.847182	-0.239256	0.21338	0.670846	0.914556	-0.128857	0.358302	0.445751
tr|B6JWI9|B6JWI9_SCHJY	SJAG_00765	60S ribosomal protein L19 OS=Schizosaccharomyces japonicus (strain yFS275 / FY16936) OX=402676 GN=SJAG_00765 PE=3 SV=1	460	57	10718.6	14679.3	13105.6	12834.5	15483.9	9764.96	13111	12786.6	13140.1	15429.2	17700.7	15423.3	0.996269	-0.00539214	0.98235	0.00773387	1.20171	0.265088	0.214149	0.669284
tr|B6JWJ0|B6JWJ0_SCHJY	SJAG_00766	19S proteasome regulatory subunit Rpt4 OS=Schizosaccharomyces japonicus (strain yFS275 / FY16936) OX=402676 GN=SJAG_00766 PE=3 SV=1	113	22	2865.24	3572.32	2616.21	3017.92	5247.14	3666.64	6875.68	5263.15	3346.87	5116.77	5169.21	4544.28	1.74397	0.802371	0.126244	0.898789	1.50577	0.590497	0.109067	0.962308
tr|B6JWJ5|B6JWJ5_SCHJY	SJAG_00771	Protein BIG1 OS=Schizosaccharomyces japonicus (strain yFS275 / FY16936) OX=402676 GN=SJAG_00771 PE=3 SV=2	914	2	30.4141	41.0931	31.1358	34.2143	76.688	60.7026	57.1207	64.8371	73.1095	83.1834	93.6065	83.2998	1.89503	0.922219	0.0189824	1.72165	2.43465	1.28371	0.00441756	2.35482
tr|B6JWJ8|B6JWJ8_SCHJY	SJAG_00774	Esterase/lipase OS=Schizosaccharomyces japonicus (strain yFS275 / FY16936) OX=402676 GN=SJAG_00774 PE=4 SV=1	1879	1	62.206	69.3078	58.8287	63.4475	126.327	73.7251	109.441	103.164	98.646	119.765	123.627	114.013	1.62598	0.70131	0.11948	0.922705	1.79696	0.845559	0.0132425	1.87803
tr|B6JWK1|B6JWK1_SCHJY	SJAG_00778	Proteasome subunit alpha type OS=Schizosaccharomyces japonicus (strain yFS275 / FY16936) OX=402676 GN=SJAG_00778 PE=3 SV=1	871	20	1453.11	1883.38	1572.26	1636.25	2367.13	1594.26	2221.99	2061.13	1776.12	2493.35	2521.71	2263.73	1.25966	0.33304	0.210887	0.675951	1.38348	0.468307	0.106461	0.972808
tr|B6JWK6|B6JWK6_SCHJY	SJAG_00783	Vacuolar import and degradation protein 21 OS=Schizosaccharomyces japonicus (strain yFS275 / FY16936) OX=402676 GN=SJAG_00783 PE=3 SV=1	869	1	105.277	144.528	108.153	119.319	139.914	126.211	129.452	131.859	122.065	131.088	143.426	132.193	1.10509	0.144168	0.429694	0.36684	1.10789	0.147818	0.429517	0.367019
tr|B6JWK9|B6JWK9_SCHJY	SJAG_00786	ATP-dependent RNA helicase Sum3 OS=Schizosaccharomyces japonicus (strain yFS275 / FY16936) OX=402676 GN=SJAG_00786 PE=3 SV=1	281	78	17396.3	23181.7	24156	21578	29153.3	24479.3	26215	26615.9	25803.1	27801.9	34884.1	29496.4	1.23347	0.302725	0.12721	0.895478	1.36696	0.450976	0.0891196	1.05003
tr|B6JWL3|B6JWL3_SCHJY	SJAG_00790	Endoplasmic reticulum chaperone BiP OS=Schizosaccharomyces japonicus (strain yFS275 / FY16936) OX=402676 GN=SJAG_00790 PE=3 SV=1	166	160	28884.9	39384.5	37339	35202.8	41747.6	38406.6	39982.8	40045.7	55504	64023.4	66288.6	61938.7	1.13757	0.185956	0.267572	0.572559	1.75948	0.81515	0.00434734	2.36178
tr|B6JWL4|B6JWL4_SCHJY	SJAG_00791	BSD domain-containing protein OS=Schizosaccharomyces japonicus (strain yFS275 / FY16936) OX=402676 GN=SJAG_00791 PE=4 SV=2	2134	3	40.4478	65.2167	46.068	50.5775	90.747	51.0453	86.9643	76.2522	107.498	86.8446	82.2503	92.1976	1.50763	0.592283	0.172045	0.764358	1.8229	0.866234	0.0182487	1.73877
tr|B6JWL5|B6JWL5_SCHJY	SJAG_00792	Iron-sensing transcription factor Fep1 OS=Schizosaccharomyces japonicus (strain yFS275 / FY16936) OX=402676 GN=SJAG_00792 PE=4 SV=1	2150	1	107.385	148.242	140.208	131.945	151.161	119.554	160.159	143.625	101.139	103.735	132.229	112.368	1.08852	0.122367	0.542003	0.265999	0.851625	-0.23171	0.290825	0.536368
tr|B6JWL6|B6JWL6_SCHJY	SJAG_00794	Spindle pole body protein Nuf2 OS=Schizosaccharomyces japonicus (strain yFS275 / FY16936) OX=402676 GN=SJAG_00794 PE=3 SV=2	1692	2	230.855	321.61	270.425	274.297	522.674	365.335	444.686	444.232	412.465	514.25	538.078	488.264	1.61953	0.695575	0.0436342	1.36017	1.78006	0.831925	0.0135211	1.86899
tr|B6JWM0|B6JWM0_SCHJY	SJAG_00798	ATP-dependent RNA helicase DBP10 OS=Schizosaccharomyces japonicus (strain yFS275 / FY16936) OX=402676 GN=SJAG_00798 PE=3 SV=1	165	30	4557.8	5515.31	5420.62	5164.58	6882.43	5171.21	5848.58	5967.41	5167.56	6589.89	8106.59	6621.35	1.15545	0.208454	0.254399	0.594484	1.28207	0.358475	0.22197	0.653707
tr|B6JWM3|B6JWM3_SCHJY	SJAG_00801	Ran GTPase binding protein OS=Schizosaccharomyces japonicus (strain yFS275 / FY16936) OX=402676 GN=SJAG_00801 PE=4 SV=2	2194	1	34.6373	50.9235	42.9944	42.8517	93.8652	73.6888	70.3015	79.2852	137.41	133.464	128.946	133.273	1.85022	0.887697	0.0195245	1.70942	3.1101	1.63696	0.000431838	3.36468
tr|B6JWM7|B6JWM7_SCHJY	SJAG_00805	WDR48 family WD repeat protein OS=Schizosaccharomyces japonicus (strain yFS275 / FY16936) OX=402676 GN=SJAG_00805 PE=4 SV=1	1065	3	423.375	533.32	519.016	491.904	688.918	530.535	693.02	637.491	700.329	766.905	729.317	732.184	1.29597	0.374029	0.095413	1.02039	1.48847	0.57383	0.00785007	2.10513
tr|B6JWM8|B6JWM8_SCHJY	SJAG_00806	DNA replication factor C complex subunit Dcc1 OS=Schizosaccharomyces japonicus (strain yFS275 / FY16936) OX=402676 GN=SJAG_00806 PE=3 SV=1	1430	2	35.0896	36.9646	28.3711	33.4751	41.0471	39.1805	61.3229	47.1835	45.0212	64.0952	67.0083	58.7082	1.40951	0.495194	0.18398	0.735229	1.75379	0.810474	0.0529965	1.27575
tr|B6JWM9|B6JWM9_SCHJY	SJAG_00807	RhoGEF Gef2 OS=Schizosaccharomyces japonicus (strain yFS275 / FY16936) OX=402676 GN=SJAG_00807 PE=4 SV=1	1397	4	91.1367	144.038	106.585	113.92	170.029	132.259	142.761	148.35	175.168	203.502	199.703	192.791	1.30223	0.380982	0.156718	0.804881	1.69234	0.759018	0.0198758	1.70168
tr|B6JWN0|B6JWN0_SCHJY	SJAG_00808	Proteasome subunit alpha type OS=Schizosaccharomyces japonicus (strain yFS275 / FY16936) OX=402676 GN=SJAG_00808 PE=3 SV=1	861	17	2829.11	3557.49	2893.28	3093.29	5121.71	3578.88	4665.26	4455.28	3629.49	5448.29	5638.08	4905.29	1.4403	0.526374	0.0776127	1.11007	1.58578	0.665194	0.0918598	1.03687
tr|B6JWN5|B6JWN5_SCHJY	SJAG_00812	Phosphatidyl-N-methylethanolamine N-methyltransferase OS=Schizosaccharomyces japonicus (strain yFS275 / FY16936) OX=402676 GN=SJAG_00812 PE=3 SV=2	935	2	217.266	319.164	242.066	259.499	439.667	370.812	388.345	399.608	494.401	781.868	645.3	640.523	1.53992	0.622858	0.0245188	1.6105	2.46831	1.30352	0.0321606	1.49268
tr|B6JWN6|B6JWN6_SCHJY	SJAG_00813	Pre-rRNA processing protein Esf1 OS=Schizosaccharomyces japonicus (strain yFS275 / FY16936) OX=402676 GN=SJAG_00813 PE=3 SV=1	469	28	2689.49	3640.67	3697.78	3342.65	3970.73	3379.22	3389.35	3579.77	3777.38	4063.16	4232.36	4024.3	1.07094	0.0988747	0.574432	0.240762	1.20393	0.267747	0.161281	0.792417
tr|B6JWN8|B6JWN8_SCHJY	SJAG_00815	6-hydroxymethyl-7,8-dihydropterin pyrophosphokinase OS=Schizosaccharomyces japonicus (strain yFS275 / FY16936) OX=402676 GN=SJAG_00815 PE=3 SV=1	920	16	2171.23	2923.27	2790.18	2628.23	3948.06	2988.95	3428.29	3455.1	3068.63	4201.37	3767.12	3679.04	1.31461	0.394638	0.0860622	1.06519	1.39982	0.48524	0.066593	1.17657
tr|B6JWN9|B6JWN9_SCHJY	SJAG_00816	Anp family mannosyltransferase complex subunit OS=Schizosaccharomyces japonicus (strain yFS275 / FY16936) OX=402676 GN=SJAG_00816 PE=4 SV=1	829	18	1750.52	2656.89	2403.58	2270.33	3135.44	2468.03	2899.47	2834.31	3448.97	3674.66	3770.78	3631.47	1.24841	0.320097	0.172805	0.762443	1.59953	0.677652	0.0265531	1.57588
tr|B6JWP2|B6JWP2_SCHJY	SJAG_00820	TRAPP complex subunit Trs85 OS=Schizosaccharomyces japonicus (strain yFS275 / FY16936) OX=402676 GN=SJAG_00820 PE=4 SV=1	2115	2	399.091	545.578	463.204	469.291	834.325	659.744	968.592	820.887	777.073	1102.02	1115.4	998.164	1.74921	0.806701	0.0411071	1.38608	2.12696	1.08879	0.0286828	1.54238
tr|B6JWP6|B6JWP6_SCHJY	SJAG_00824	Vacuolar membrane-associated protein IML1 OS=Schizosaccharomyces japonicus (strain yFS275 / FY16936) OX=402676 GN=SJAG_00824 PE=3 SV=1	1074	16	1471.08	1906.3	1817.64	1731.67	2531.07	1872.84	1992.36	2132.09	1899.11	2229.54	2384.53	2171.06	1.23123	0.300102	0.184697	0.73354	1.25374	0.326233	0.0879871	1.05558
tr|B6JWQ1|B6JWQ1_SCHJY	SJAG_00830	Threonine dehydratase OS=Schizosaccharomyces japonicus (strain yFS275 / FY16936) OX=402676 GN=SJAG_00830 PE=3 SV=1	397	32	4700.38	7999.69	5565.82	6088.63	8148.72	6121.25	7191.92	7153.96	5797.76	8559.38	7814.97	7390.7	1.17497	0.232625	0.417093	0.379767	1.21385	0.279594	0.370537	0.431168
tr|B6JWR0|B6JWR0_SCHJY	SJAG_00838	CBF/Mak21 family protein OS=Schizosaccharomyces japonicus (strain yFS275 / FY16936) OX=402676 GN=SJAG_00838 PE=3 SV=2	184	3	381.391	445.9	364.895	397.395	697.025	570.947	775.175	681.049	446.591	709.925	715.171	623.896	1.71378	0.777184	0.0275615	1.5597	1.56996	0.65073	0.116198	0.934801
tr|B6JWR1|B6JWR1_SCHJY	SJAG_00839	Glucose-6-phosphate isomerase OS=Schizosaccharomyces japonicus (strain yFS275 / FY16936) OX=402676 GN=SJAG_00839 PE=3 SV=1	183	54	10028.7	14596.9	10534.4	11720	17246.2	13503.5	18454.4	16401.4	10230.1	16711.7	14171.1	13704.3	1.39943	0.484843	0.0872669	1.05915	1.16931	0.225656	0.453578	0.343348
tr|B6JWR2|B6JWR2_SCHJY	SJAG_00840	Importin subunit alpha OS=Schizosaccharomyces japonicus (strain yFS275 / FY16936) OX=402676 GN=SJAG_00840 PE=3 SV=1	237	37	3197.67	4671.77	3936.8	3935.41	8990.04	7004.58	8166.63	8053.75	17276.1	19576.1	18087.4	18313.2	2.04648	1.03315	0.00581633	2.23535	4.65344	2.2183	0.000177406	3.75103
tr|B6JWR6|B6JWR6_SCHJY	SJAG_00843	Uncharacterized protein OS=Schizosaccharomyces japonicus (strain yFS275 / FY16936) OX=402676 GN=SJAG_00843 PE=4 SV=1	2016	1	187.666	259.481	205.953	217.7	286.242	219.776	257.936	254.651	235.199	302.427	330.739	289.455	1.16974	0.226182	0.270966	0.567086	1.3296	0.410998	0.119041	0.924305
tr|B6JWR8|B6JWR8_SCHJY	SJAG_00845	Non-specific serine/threonine protein kinase OS=Schizosaccharomyces japonicus (strain yFS275 / FY16936) OX=402676 GN=SJAG_00845 PE=3 SV=2	526	8	846.561	1137.32	1072.35	1018.74	1636.1	1279.42	1387.6	1434.37	1595.81	1955.38	2088.43	1879.87	1.40798	0.493629	0.0407011	1.39039	1.84529	0.883844	0.012327	1.90914
tr|B6JWR9|B6JWR9_SCHJY	SJAG_00846	Pig-T OS=Schizosaccharomyces japonicus (strain yFS275 / FY16936) OX=402676 GN=SJAG_00846 PE=4 SV=1	2267	2	76.208	110.072	94.8897	93.7232	116.243	91.8785	91.1842	99.7686	137.268	151.397	150.487	146.384	1.0645	0.0901786	0.661972	0.17916	1.56188	0.643279	0.0188766	1.72408
tr|B6JWS7|B6JWS7_SCHJY	SJAG_00853	Ubiquitin activating enzyme E1 OS=Schizosaccharomyces japonicus (strain yFS275 / FY16936) OX=402676 GN=SJAG_00853 PE=3 SV=2	396	47	5318.62	8358.52	7539.32	7072.15	8924.42	7818.2	7940.65	8227.76	9159.15	10118.2	8552.75	9276.7	1.1634	0.21835	0.332782	0.47784	1.31172	0.391462	0.120089	0.920496
tr|B6JWS8|B6JWS8_SCHJY	SJAG_00854	Exosomal 3'-5' exoribonuclease OS=Schizosaccharomyces japonicus (strain yFS275 / FY16936) OX=402676 GN=SJAG_00854 PE=3 SV=2	1443	7	923.222	1131.33	1099.76	1051.44	1614.73	1211	1511.72	1445.82	1306.66	1674.35	1675.02	1552.01	1.37509	0.459522	0.0625485	1.20378	1.47608	0.561775	0.0358677	1.4453
tr|B6JWT2|B6JWT2_SCHJY	SJAG_00857	DNA helicase OS=Schizosaccharomyces japonicus (strain yFS275 / FY16936) OX=402676 GN=SJAG_00857 PE=3 SV=1	1504	9	1847.38	2219.18	2598.27	2221.61	2966.6	2142.73	2674.72	2594.68	3018.28	3390.71	3063.64	3157.54	1.16793	0.223953	0.314711	0.502088	1.42129	0.507197	0.0306377	1.51374
tr|B6JWT4|B6JWT4_SCHJY	SJAG_00859	Complexed with Cdc5 protein Cwf3 OS=Schizosaccharomyces japonicus (strain yFS275 / FY16936) OX=402676 GN=SJAG_00859 PE=4 SV=1	355	8	1120.67	1363.92	1005.51	1163.37	1621.86	1154.47	1575.7	1450.68	1041.06	1479.35	1692.1	1404.17	1.24696	0.31842	0.197938	0.70347	1.20699	0.271412	0.348932	0.457259
tr|B6JWT6|B6JWT6_SCHJY	SJAG_00861	Transcriptional corepressor Ssn6 OS=Schizosaccharomyces japonicus (strain yFS275 / FY16936) OX=402676 GN=SJAG_00861 PE=4 SV=2	18	2	141.491	204.41	174.443	173.448	227.496	188.453	186.224	200.724	166.312	208.398	224.672	199.794	1.15726	0.210712	0.298879	0.524504	1.1519	0.20401	0.354058	0.450925
tr|B6JWT8|B6JWT8_SCHJY	SJAG_00863	Replication factor C subunit 1 OS=Schizosaccharomyces japonicus (strain yFS275 / FY16936) OX=402676 GN=SJAG_00863 PE=3 SV=1	1510	7	1367.46	1816.36	1851.49	1678.44	1943.45	1534.71	1734.98	1737.71	1703.33	1831.01	2175.07	1903.14	1.03532	0.050072	0.777853	0.109102	1.13387	0.181261	0.345575	0.461458
tr|B6JWU1|B6JWU1_SCHJY	SJAG_00866	Pyruvate dehydrogenase X component OS=Schizosaccharomyces japonicus (strain yFS275 / FY16936) OX=402676 GN=SJAG_00866 PE=3 SV=2	1420	8	1756.74	2151.43	2068.43	1992.2	2084.39	1614.19	1788.49	1829.02	1437.05	1797.26	1980.68	1738.33	0.918092	-0.123289	0.422383	0.374294	0.872568	-0.196661	0.277655	0.556494
tr|B6JWU4|B6JWU4_SCHJY	SJAG_00869	Alpha-aminoadipate reductase OS=Schizosaccharomyces japonicus (strain yFS275 / FY16936) OX=402676 GN=SJAG_00869 PE=3 SV=1	148	108	17761.8	26362.5	27874.8	23999.7	31226.5	27659.9	29112.2	29332.9	33779.1	35839.5	30148.4	33255.7	1.22222	0.289502	0.226833	0.644294	1.38567	0.470584	0.0795028	1.09962
tr|B6JWU6|B6JWU6_SCHJY	SJAG_00871	Structural maintenance of chromosomes protein OS=Schizosaccharomyces japonicus (strain yFS275 / FY16936) OX=402676 GN=SJAG_00871 PE=3 SV=2	1399	17	1847.85	2577.21	2329.26	2251.44	3321.06	2497.58	2712.59	2843.74	3285.88	4010.44	4276.68	3857.67	1.26308	0.336943	0.145344	0.837603	1.71342	0.77688	0.014417	1.84112
tr|B6JWV1|B6JWV1_SCHJY	SJAG_00876	Fungal protein OS=Schizosaccharomyces japonicus (strain yFS275 / FY16936) OX=402676 GN=SJAG_00876 PE=3 SV=1	1157	8	1572.33	2110.21	2048.81	1910.45	2316.74	2005.61	1890.42	2070.92	2561.02	2589.2	2363.82	2504.68	1.084	0.116362	0.49506	0.305342	1.31104	0.390714	0.0567499	1.24603
tr|B6JWV2|B6JWV2_SCHJY	SJAG_00877	Sulfate transporter OS=Schizosaccharomyces japonicus (strain yFS275 / FY16936) OX=402676 GN=SJAG_00877 PE=3 SV=2	1977	4	379.343	485.174	456.331	440.283	756.373	570.339	642.982	656.565	921.154	1172.47	1183.37	1092.33	1.49123	0.576507	0.0366455	1.43598	2.48098	1.31091	0.00966332	2.01487
tr|B6JWV3|B6JWV3_SCHJY	SJAG_00878	NEDD8-activating enzyme E1 catalytic subunit OS=Schizosaccharomyces japonicus (strain yFS275 / FY16936) OX=402676 GN=SJAG_00878 PE=3 SV=1	621	1	30.9645	52.9603	42.4845	42.1364	56.5512	46.1337	43.9146	48.8665	52.3289	44.1058	46.4949	47.6432	1.15972	0.213778	0.427143	0.369427	1.13069	0.177202	0.486324	0.313074
tr|B6JWV4|B6JWV4_SCHJY	SJAG_00879	U3 snoRNP protein Utp4 OS=Schizosaccharomyces japonicus (strain yFS275 / FY16936) OX=402676 GN=SJAG_00879 PE=4 SV=1	214	37	7025.53	8856.61	7981.35	7954.5	8244.34	6673.78	6304.26	7074.13	7704.45	8772.94	9307.07	8594.82	0.889324	-0.169219	0.331456	0.479574	1.0805	0.111697	0.417673	0.379163
tr|B6JWV5|B6JWV5_SCHJY	SJAG_00880	Inositol polyphosphate phosphatase OS=Schizosaccharomyces japonicus (strain yFS275 / FY16936) OX=402676 GN=SJAG_00880 PE=4 SV=1	568	24	2599.14	3408.83	3114.91	3040.96	5182.8	3922.23	4387.48	4497.5	6978.49	8263.18	10278.8	8506.82	1.47897	0.564598	0.0369799	1.43203	2.79741	1.48409	0.0240876	1.61821
tr|B6JWV6|B6JWV6_SCHJY	SJAG_00881	Aspartokinase OS=Schizosaccharomyces japonicus (strain yFS275 / FY16936) OX=402676 GN=SJAG_00881 PE=3 SV=1	111	9	3629.93	5167.06	3841.13	4212.71	7483.26	5048.39	6925.67	6485.77	5557.39	8594.97	9680.03	7944.13	1.53957	0.622531	0.0709031	1.14933	1.88575	0.915142	0.0790792	1.10194
tr|B6JWV8|B6JWV8_SCHJY	SJAG_00883	Nucleolar protein Dnt1 OS=Schizosaccharomyces japonicus (strain yFS275 / FY16936) OX=402676 GN=SJAG_00883 PE=4 SV=1	635	5	898.577	1141.05	1081.77	1040.47	1435.02	1076.28	1095.39	1202.23	1267.69	1363.67	1389.22	1340.19	1.15547	0.208484	0.315962	0.500365	1.28807	0.365212	0.0358757	1.4452
tr|B6JWW0|B6JWW0_SCHJY	SJAG_00885	Ribonucleotide reductase small subunit Suc22 OS=Schizosaccharomyces japonicus (strain yFS275 / FY16936) OX=402676 GN=SJAG_00885 PE=3 SV=1	933	9	1282.39	1849.23	1461.97	1531.2	2038.13	1735.43	1984.57	1919.38	1553.4	2121.18	1945.78	1873.45	1.25351	0.325978	0.13181	0.880052	1.22352	0.29104	0.222125	0.653402
tr|B6JWW1|B6JWW1_SCHJY	SJAG_00886	tRNA (guanine(26)-N(2))-dimethyltransferase OS=Schizosaccharomyces japonicus (strain yFS275 / FY16936) OX=402676 GN=SJAG_00886 PE=3 SV=1	1489	11	1734.22	2399.88	2632.05	2255.38	2707.75	2245.58	2523.55	2492.29	3347.36	3157.97	3204.56	3236.63	1.10504	0.144101	0.489427	0.310312	1.43507	0.52112	0.0619536	1.20793
tr|B6JWW3|B6JWW3_SCHJY	SJAG_00888	RNA-binding protein OS=Schizosaccharomyces japonicus (strain yFS275 / FY16936) OX=402676 GN=SJAG_00888 PE=4 SV=1	2290	1	37.3354	49.285	68.9963	51.8722	55.5958	51.5996	38.3127	48.5027	50.7546	52.6035	44.621	49.3264	0.935042	-0.0968974	0.770557	0.113195	0.95092	-0.0726035	0.811898	0.0904985
tr|B6JWW5|B6JWW5_SCHJY	SJAG_00890	Mannose-1-phosphate guanyltransferase OS=Schizosaccharomyces japonicus (strain yFS275 / FY16936) OX=402676 GN=SJAG_00890 PE=4 SV=2	521	3	161.708	219.42	239.719	206.949	224.014	205.805	203.26	211.026	256.267	256.754	183.623	232.215	1.0197	0.0281478	0.880132	0.0554523	1.12209	0.166184	0.495283	0.305147
tr|B6JWW6|B6JWW6_SCHJY	SJAG_00891	Peroxin-14 OS=Schizosaccharomyces japonicus (strain yFS275 / FY16936) OX=402676 GN=SJAG_00891 PE=3 SV=1	1035	2	50.2931	58.794	48.5403	52.5425	105.202	56.855	126.889	96.3153	63.3251	91.0876	90.8783	81.7637	1.8331	0.874282	0.16602	0.779839	1.55614	0.637976	0.0739701	1.13094
tr|B6JWX1|B6JWX1_SCHJY	SJAG_00896	Ash2-trithorax family protein OS=Schizosaccharomyces japonicus (strain yFS275 / FY16936) OX=402676 GN=SJAG_00896 PE=4 SV=1	65	1	267.948	349.164	341.741	319.618	441.77	363.035	386.555	397.12	414.225	466.393	515.308	465.309	1.24248	0.313228	0.0911481	1.04025	1.45583	0.541841	0.0207637	1.6827
tr|B6JWX2|B6JWX2_SCHJY	SJAG_00897	Bystin family U3 and U14 snoRNA associated protein OS=Schizosaccharomyces japonicus (strain yFS275 / FY16936) OX=402676 GN=SJAG_00897 PE=3 SV=1	781	19	3738.74	4699.9	3902.65	4113.76	7075.06	4789.52	6353.93	6072.84	5175.6	6941.93	6840.68	6319.4	1.47622	0.561912	0.0839553	1.07595	1.53616	0.61933	0.0418044	1.37878
tr|B6JWX3|B6JWX3_SCHJY	SJAG_00898	ATP-dependent RNA helicase Slh1 OS=Schizosaccharomyces japonicus (strain yFS275 / FY16936) OX=402676 GN=SJAG_00898 PE=4 SV=1	411	18	2463.42	3097.52	2870.54	2810.49	3784.43	2996.07	2989.8	3256.77	3262.07	4116.52	5169.93	4182.84	1.15879	0.212617	0.246263	0.6086	1.48829	0.573659	0.119205	0.923706
tr|B6JWX4|B6JWX4_SCHJY	SJAG_00899	SNARE Ykt6 OS=Schizosaccharomyces japonicus (strain yFS275 / FY16936) OX=402676 GN=SJAG_00899 PE=3 SV=1	1805	9	2245.69	3135.85	2488.16	2623.23	3799.9	2884.15	3253.51	3312.52	3045.77	4160.16	3978.57	3728.17	1.26276	0.336583	0.140672	0.851793	1.42121	0.50712	0.0682516	1.16589
tr|B6JWX5|B6JWX5_SCHJY	SJAG_00900	Vacuolar sorting protein Did2 OS=Schizosaccharomyces japonicus (strain yFS275 / FY16936) OX=402676 GN=SJAG_00900 PE=4 SV=2	615	15	1937.27	2227.46	1930.27	2031.67	7617.51	4659.79	9787.76	7355.02	6125.8	12582.5	20988.7	13232.3	3.62019	1.85607	0.0692519	1.15957	6.51304	2.70333	0.121229	0.916395
tr|B6JWX6|B6JWX6_SCHJY	SJAG_00901	RNA polymerase II transcription factor B subunit 2 OS=Schizosaccharomyces japonicus (strain yFS275 / FY16936) OX=402676 GN=SJAG_00901 PE=3 SV=1	1210	2	181.318	225.147	206.278	204.248	293.246	228.008	284.239	268.498	249.125	324.165	367.556	313.615	1.31457	0.39459	0.0671988	1.17264	1.53547	0.618677	0.0731524	1.13577
tr|B6JWY1|B6JWY1_SCHJY	SJAG_00906	Small COPII coat GTPase SAR1 OS=Schizosaccharomyces japonicus (strain yFS275 / FY16936) OX=402676 GN=SJAG_00906 PE=3 SV=1	1457	14	1448.32	2067.58	1746.89	1754.26	2473.87	2003.56	3335.35	2604.26	2114.6	3348.58	2752.18	2738.45	1.48453	0.570008	0.148189	0.829185	1.56103	0.642496	0.0916699	1.03777
tr|B6JWY6|B6JWY6_SCHJY	SJAG_00911	Complexed with Cdc5 protein Cwf4 OS=Schizosaccharomyces japonicus (strain yFS275 / FY16936) OX=402676 GN=SJAG_00911 PE=4 SV=2	2030	8	220.697	268.251	214.952	234.633	406.939	233.935	397.95	346.275	246.502	319.716	461.178	342.465	1.47581	0.561509	0.17792	0.749775	1.45958	0.54555	0.224403	0.648972
tr|B6JWY7|B6JWY7_SCHJY	SJAG_00912	Translation machinery-associated protein 20 OS=Schizosaccharomyces japonicus (strain yFS275 / FY16936) OX=402676 GN=SJAG_00912 PE=3 SV=2	1053	3	410.872	563.301	486.751	486.975	672.511	508.206	779.215	653.311	551.826	712.702	1003.83	756.119	1.34157	0.423922	0.158601	0.799693	1.55269	0.634767	0.169919	0.769758
tr|B6JWY8|B6JWY8_SCHJY	SJAG_00913	Protein HIR OS=Schizosaccharomyces japonicus (strain yFS275 / FY16936) OX=402676 GN=SJAG_00913 PE=3 SV=1	524	5	550.007	763.856	651.038	654.967	863.69	741.443	711.783	772.305	692.571	822.668	898.521	804.587	1.17915	0.237749	0.208964	0.679929	1.22844	0.296826	0.15769	0.802196
tr|B6JWY9|B6JWY9_SCHJY	SJAG_00914	HIRA interacting protein Hip3 OS=Schizosaccharomyces japonicus (strain yFS275 / FY16936) OX=402676 GN=SJAG_00914 PE=3 SV=1	1531	4	267.551	343.665	298.11	303.109	492.345	349.932	315.148	385.808	253.01	306.812	350.779	303.534	1.27284	0.348049	0.263884	0.578586	1.0014	0.00202144	0.991151	0.00386028
tr|B6JWZ1|B6JWZ1_SCHJY	SJAG_00916	ChAPs family protein OS=Schizosaccharomyces japonicus (strain yFS275 / FY16936) OX=402676 GN=SJAG_00916 PE=4 SV=1	332	33	5148.31	6587.54	6457.42	6064.42	7117.73	5695.23	5999.49	6270.82	6400.88	7553.79	7231.6	7062.09	1.03403	0.0482829	0.760087	0.119137	1.16451	0.219725	0.162768	0.788432
tr|B6JWZ5|B6JWZ5_SCHJY	SJAG_00920	Actin cortical patch protein OS=Schizosaccharomyces japonicus (strain yFS275 / FY16936) OX=402676 GN=SJAG_00920 PE=4 SV=1	1784	1	369.737	491.926	377.884	413.182	670.652	462.237	489.541	540.81	522.303	685.912	728.739	645.651	1.30889	0.388343	0.185328	0.73206	1.56263	0.643977	0.0445643	1.35101
tr|B6JWZ6|B6JWZ6_SCHJY	SJAG_00921	60S ribosomal protein L26 OS=Schizosaccharomyces japonicus (strain yFS275 / FY16936) OX=402676 GN=SJAG_00921 PE=3 SV=1	326	31	8346.37	9411.01	6772.56	8176.65	12567.3	5320.42	10588.2	9491.97	7943.93	9437.39	11745.7	9709.01	1.16086	0.215199	0.613981	0.211845	1.18741	0.247814	0.325507	0.48744
tr|B6JWZ9|B6JWZ9_SCHJY	SJAG_00924	GlcNAc-1-P transferase OS=Schizosaccharomyces japonicus (strain yFS275 / FY16936) OX=402676 GN=SJAG_00924 PE=3 SV=1	1939	1	35.5593	36.0701	34.5941	35.4078	53.2096	53.7078	56.0519	54.3231	48.5718	68.8055	53.021	56.7994	1.53421	0.617497	0.000354914	3.44988	1.60415	0.681808	0.0726939	1.1385
tr|B6JX04|B6JX04_SCHJY	SJAG_00930	Kinesin-like protein Klp9 OS=Schizosaccharomyces japonicus (strain yFS275 / FY16936) OX=402676 GN=SJAG_00930 PE=3 SV=1	1107	6	748.031	924.524	996.529	889.695	1146.48	996.178	1116.68	1086.45	1574.92	1786.5	1702.99	1688.14	1.22114	0.288234	0.0994303	1.00248	1.89743	0.924049	0.00131476	2.88115
tr|B6JX05|B6JX05_SCHJY	SJAG_00931	E2 ubiquitin-conjugating enzyme OS=Schizosaccharomyces japonicus (strain yFS275 / FY16936) OX=402676 GN=SJAG_00931 PE=3 SV=2	421	2	1794.67	2729.25	2245.63	2256.52	2969.6	2065.38	2534.66	2523.21	2536.91	2937.32	2836.29	2770.17	1.11819	0.161165	0.516784	0.286691	1.22763	0.295879	0.188227	0.725318
tr|B6JX10|B6JX10_SCHJY	SJAG_00936	Peptidyl-tRNA hydrolase Pth1 OS=Schizosaccharomyces japonicus (strain yFS275 / FY16936) OX=402676 GN=SJAG_00936 PE=4 SV=2	1902	1	11.9072	11.5429	7.51708	10.3224	20.6432	15.2755	20.7108	18.8765	18.3488	28.132	42.3202	29.6003	1.82869	0.870814	0.0222055	1.65354	2.86758	1.51984	0.103975	0.983069
tr|B6JX12|B6JX12_SCHJY	SJAG_00938	Myosin-51 OS=Schizosaccharomyces japonicus (strain yFS275 / FY16936) OX=402676 GN=SJAG_00938 PE=3 SV=2	725	17	2646.1	3530.01	2993.66	3056.59	5027.56	3595.9	3931.44	4184.97	3529.65	5095.92	5439.3	4688.29	1.36916	0.453293	0.103568	0.984776	1.53383	0.617139	0.0924	1.03433
tr|B6JX14|B6JX14_SCHJY	SJAG_00940	60S ribosomal protein L17 OS=Schizosaccharomyces japonicus (strain yFS275 / FY16936) OX=402676 GN=SJAG_00940 PE=3 SV=1	518	84	13937.6	16083.3	12576.1	14199	32094.8	12928.9	28872.2	24632	20310.9	27142.9	38078.5	28510.8	1.73477	0.794742	0.217772	0.661998	2.00794	1.00572	0.104501	0.980878
tr|B6JX15|B6JX15_SCHJY	SJAG_00941	UV excision repair protein RAD23 OS=Schizosaccharomyces japonicus (strain yFS275 / FY16936) OX=402676 GN=SJAG_00941 PE=3 SV=1	697	13	2349.98	3229.42	3197.57	2925.66	4735.2	3192.63	4101.29	4009.71	3840.39	4527.22	4262.8	4210.14	1.37053	0.454736	0.123359	0.908829	1.43904	0.525107	0.0262507	1.58086
tr|B6JX16|B6JX16_SCHJY	SJAG_00942	Nucleosome assembly protein Nap2 OS=Schizosaccharomyces japonicus (strain yFS275 / FY16936) OX=402676 GN=SJAG_00942 PE=3 SV=1	189	22	2241.19	3423.42	2976.81	2880.47	4056.16	2930.01	3808.94	3598.37	3775.2	4064.96	4526.24	4122.13	1.24923	0.321038	0.213196	0.671221	1.43106	0.517085	0.0476594	1.32185
tr|B6JX17|B6JX17_SCHJY	SJAG_00943	Histone-glutamine methyltransferase OS=Schizosaccharomyces japonicus (strain yFS275 / FY16936) OX=402676 GN=SJAG_00943 PE=3 SV=1	941	41	13540.2	16238.1	15525.4	15101.2	15032.2	12819.2	12266	13372.5	13449.8	15558.8	15858.8	14955.8	0.885521	-0.175401	0.213296	0.671017	0.990369	-0.0139613	0.901868	0.044857
tr|B6JX20|B6JX20_SCHJY	SJAG_00946	Cholinephosphate cytidylyltransferase OS=Schizosaccharomyces japonicus (strain yFS275 / FY16936) OX=402676 GN=SJAG_00946 PE=3 SV=1	1221	4	148.075	204.245	196.419	182.913	239.555	187.126	267.419	231.367	251.5	303.217	247.554	267.424	1.2649	0.339023	0.180063	0.744576	1.46203	0.54797	0.0281486	1.55054
tr|B6JX21|B6JX21_SCHJY	SJAG_00947	Acetyl-CoA ligase OS=Schizosaccharomyces japonicus (strain yFS275 / FY16936) OX=402676 GN=SJAG_00947 PE=4 SV=1	604	13	2014.67	2851	2584.13	2483.27	3292.89	3046.58	2984.97	3108.15	3420.18	3619.1	3195.13	3411.47	1.25164	0.323815	0.113239	0.946003	1.37378	0.458154	0.0449505	1.34727
tr|B6JX22|B6JX22_SCHJY	SJAG_00948	ANK_REP_REGION domain-containing protein OS=Schizosaccharomyces japonicus (strain yFS275 / FY16936) OX=402676 GN=SJAG_00948 PE=3 SV=1	963	5	305.958	454.757	460.748	407.154	597.09	427.41	514.273	512.924	596.348	628.2	638.918	621.155	1.25978	0.33317	0.207733	0.682495	1.5256	0.609378	0.0444853	1.35178
tr|B6JX23|B6JX23_SCHJY	SJAG_00949	Ribosomal biogenesis protein Gar2 OS=Schizosaccharomyces japonicus (strain yFS275 / FY16936) OX=402676 GN=SJAG_00949 PE=4 SV=1	1372	32	8563.99	10290.2	10404	9752.73	11169.9	8655.85	9055.08	9626.94	9500.91	10400.4	11072	10324.4	0.987102	-0.0187283	0.904592	0.0435475	1.05862	0.082185	0.490731	0.309157
tr|B6JX27|B6JX27_SCHJY	SJAG_00954	Proteasome regulatory particle OS=Schizosaccharomyces japonicus (strain yFS275 / FY16936) OX=402676 GN=SJAG_00954 PE=4 SV=1	679	3	148.128	199.281	143.649	163.686	231.403	187.045	267.461	228.636	204.261	263.543	267.025	244.943	1.3968	0.482124	0.0955647	1.0197	1.49642	0.581515	0.0407886	1.38946
tr|B6JX29|B6JX29_SCHJY	SJAG_00956	tRNA ligase OS=Schizosaccharomyces japonicus (strain yFS275 / FY16936) OX=402676 GN=SJAG_00956 PE=3 SV=1	752	15	2447.14	3347.02	2837.07	2877.08	3867.44	3237.1	2924.44	3342.99	3535.69	4156.17	4410.11	4033.99	1.16194	0.216537	0.288207	0.540295	1.40211	0.487604	0.0346856	1.45985
tr|B6JX31|B6JX31_SCHJY	SJAG_00958	DNA polymerase epsilon subunit Dpb3 OS=Schizosaccharomyces japonicus (strain yFS275 / FY16936) OX=402676 GN=SJAG_00958 PE=4 SV=1	1598	11	4103.59	5357.53	5298.23	4919.78	3329.45	2883.93	2851.32	3021.57	1930.28	2443.77	3108.27	2494.11	0.614167	-0.703298	0.030899	1.51006	0.506955	-0.980072	0.0111331	1.95338
tr|B6JX32|B6JX32_SCHJY	SJAG_00959	Translocon gamma subunit Sss1 OS=Schizosaccharomyces japonicus (strain yFS275 / FY16936) OX=402676 GN=SJAG_00959 PE=3 SV=1	1151	2	423.742	583.034	430.93	479.235	676.621	499.787	628.939	601.782	511.496	752.324	731.954	665.258	1.25571	0.328507	0.173446	0.760835	1.38817	0.47318	0.125897	0.899985
tr|B6JX34|B6JX34_SCHJY	SJAG_00961	mRNA cleavage and polyadenylation specificity factor complex subunit OS=Schizosaccharomyces japonicus (strain yFS275 / FY16936) OX=402676 GN=SJAG_00961 PE=3 SV=1	1269	5	1007.46	1468.5	1300.01	1258.66	1940.47	1336.24	1410.21	1562.31	1367.27	1584.43	1583.54	1511.75	1.24125	0.311793	0.269774	0.569	1.20108	0.264332	0.194446	0.711202
tr|B6JX35|B6JX35_SCHJY	SJAG_00962	Nucleoporin Nup45 OS=Schizosaccharomyces japonicus (strain yFS275 / FY16936) OX=402676 GN=SJAG_00962 PE=4 SV=2	2091	4	228.919	297.085	245.762	257.255	444.838	303.142	450.937	399.639	304.883	405.399	457.964	389.415	1.55347	0.635496	0.0818404	1.08703	1.51373	0.598109	0.0810362	1.09132
tr|B6JX37|B6JX37_SCHJY	SJAG_00964	Aspartate carbamoyltransferase OS=Schizosaccharomyces japonicus (strain yFS275 / FY16936) OX=402676 GN=SJAG_00964 PE=3 SV=1	194	218	33761.3	44979.6	45672.4	41471.1	68567.5	56787.7	56970	60775.1	63526.4	69089.9	60069.4	64228.6	1.46548	0.551373	0.0244644	1.61147	1.54875	0.631109	0.011229	1.94966
tr|B6JX38|B6JX38_SCHJY	SJAG_00965	Krr family protein OS=Schizosaccharomyces japonicus (strain yFS275 / FY16936) OX=402676 GN=SJAG_00965 PE=3 SV=1	879	19	2324.74	2991.49	3044.3	2786.84	3905.11	3069.6	3364.5	3446.4	3642.28	4109.05	4366.28	4039.2	1.23667	0.30646	0.122044	0.913484	1.44938	0.535439	0.0165159	1.7821
tr|B6JX41|B6JX41_SCHJY	SJAG_00968	Karyopherin Kap111 OS=Schizosaccharomyces japonicus (strain yFS275 / FY16936) OX=402676 GN=SJAG_00968 PE=4 SV=2	1770	1	42.6364	72.7895	69.0352	61.487	176.739	104.887	109.274	130.3	119.497	148.509	139.954	135.987	2.11915	1.08348	0.0819372	1.08652	2.21163	1.14511	0.00447917	2.3488
tr|B6JX42|B6JX42_SCHJY	SJAG_00969	Aminopeptidase OS=Schizosaccharomyces japonicus (strain yFS275 / FY16936) OX=402676 GN=SJAG_00969 PE=3 SV=1	83	33	6121.42	8191.12	7152.57	7155.04	10771.1	8565.4	9481.81	9606.1	9121.14	12099.8	12327.3	11182.7	1.34257	0.424992	0.0490675	1.30921	1.56292	0.644244	0.0391681	1.40707
tr|B6JX43|B6JX43_SCHJY	SJAG_00970	Actin cortical patch component Lsb4 OS=Schizosaccharomyces japonicus (strain yFS275 / FY16936) OX=402676 GN=SJAG_00970 PE=3 SV=1	1660	6	485.778	779.493	607.311	624.194	837.29	762.042	692.935	764.089	943.032	1108.72	1052.76	1034.84	1.22412	0.291746	0.239558	0.620589	1.65788	0.729338	0.0221723	1.65419
tr|B6JX50|B6JX50_SCHJY	SJAG_00978	Phosphoacetylglucosamine mutase OS=Schizosaccharomyces japonicus (strain yFS275 / FY16936) OX=402676 GN=SJAG_00978 PE=3 SV=1	160	2	105.108	158.535	123.896	129.18	191.012	137.285	162.542	163.613	173.083	185.745	177.403	178.744	1.26655	0.340908	0.193224	0.713939	1.38368	0.468513	0.0796988	1.09855
tr|B6JX52|B6JX52_SCHJY	SJAG_00980	ATP-dependent DNA helicase Rdh54 OS=Schizosaccharomyces japonicus (strain yFS275 / FY16936) OX=402676 GN=SJAG_00980 PE=4 SV=2	2131	2	1290.22	1753.97	1455.02	1499.74	1095.46	981.141	711.506	929.369	750.244	841.049	903.818	831.704	0.619688	-0.690386	0.0336929	1.47246	0.554566	-0.850568	0.029127	1.5357
tr|B6JX58|B6JX58_SCHJY	SJAG_00986	ATP-dependent RNA helicase Rok1 OS=Schizosaccharomyces japonicus (strain yFS275 / FY16936) OX=402676 GN=SJAG_00986 PE=3 SV=1	398	5	1336.12	1363.8	1561.05	1420.32	1576.47	1080.74	1408.24	1355.15	1507.78	1839.79	3023.25	2123.61	0.954114	-0.0677668	0.715068	0.145653	1.49516	0.580297	0.264384	0.577765
tr|B6JX60|B6JX60_SCHJY	SJAG_00988	Glutamate--cysteine ligase OS=Schizosaccharomyces japonicus (strain yFS275 / FY16936) OX=402676 GN=SJAG_00988 PE=3 SV=1	211	24	3113.08	4316.1	3772.47	3733.88	5187.88	3902.3	4684.04	4591.41	4757.72	5689.15	5686.85	5377.91	1.22966	0.298259	0.168826	0.77256	1.4403	0.526368	0.0247957	1.60562
tr|B6JX63|B6JX63_SCHJY	SJAG_00991	Hamartin OS=Schizosaccharomyces japonicus (strain yFS275 / FY16936) OX=402676 GN=SJAG_00991 PE=4 SV=1	1874	4	77.3115	121.178	83.7723	94.0873	169.581	138.486	138.176	148.748	134.686	192.17	179.937	168.931	1.58095	0.660796	0.0368982	1.43299	1.79547	0.844363	0.0305211	1.5154
tr|B6JX64|B6JX64_SCHJY	SJAG_00992	THO complex subunit 2 OS=Schizosaccharomyces japonicus (strain yFS275 / FY16936) OX=402676 GN=SJAG_00992 PE=3 SV=2	1868	3	399.578	670.008	420.533	496.706	1029.87	604.296	612.252	748.806	480.294	658.969	726.464	621.909	1.50754	0.592199	0.215531	0.66649	1.25207	0.32431	0.334388	0.475749
tr|B6JX67|B6JX67_SCHJY	SJAG_00995	General transcription and DNA repair factor IIH helicase subunit XPD OS=Schizosaccharomyces japonicus (strain yFS275 / FY16936) OX=402676 GN=SJAG_00995 PE=3 SV=1	186	2	92.3967	104.473	92.9722	96.614	145.399	103.489	110.672	119.853	98.2818	151.162	147.999	132.481	1.24054	0.310966	0.208125	0.681676	1.37124	0.455481	0.165711	0.78065
tr|B6JX71|B6JX71_SCHJY	SJAG_00999	CDP-diacylglycerol--inositol 3-phosphatidyltransferase OS=Schizosaccharomyces japonicus (strain yFS275 / FY16936) OX=402676 GN=SJAG_00999 PE=3 SV=1	1854	3	268.288	332.527	268.825	289.88	491.444	480.757	562.592	511.598	448.74	796.524	825.923	690.396	1.76486	0.819554	0.00299822	2.52314	2.38166	1.25197	0.0763738	1.11706
tr|B6JX74|B6JX74_SCHJY	SJAG_01002	CCT-beta OS=Schizosaccharomyces japonicus (strain yFS275 / FY16936) OX=402676 GN=SJAG_01002 PE=3 SV=1	369	383	20947	29119.7	25078.3	25048.3	88956.6	76190.1	159133	108093	63904.4	123129	122297	103110	4.31539	2.10949	0.0831764	1.08	4.11645	2.0414	0.0557571	1.2537
tr|B6JX76|B6JX76_SCHJY	SJAG_01003	GRASP protein OS=Schizosaccharomyces japonicus (strain yFS275 / FY16936) OX=402676 GN=SJAG_01003 PE=4 SV=1	445	8	821.185	1140.12	1125.09	1028.8	1589.48	1313.25	1333.35	1412.03	1452.23	1751.76	1705.15	1636.38	1.3725	0.456807	0.050019	1.30087	1.59057	0.669548	0.012422	1.90581
tr|B6JX78|B6JX78_SCHJY	SJAG_01004	Intermediate peptidase Oct1 OS=Schizosaccharomyces japonicus (strain yFS275 / FY16936) OX=402676 GN=SJAG_01004 PE=3 SV=1	191	1	10.5603	19.3138	17.4736	15.7826	27.6637	26.4266	24.1819	26.0907	20.7109	21.2325	22.2213	21.3882	1.65314	0.725206	0.0466715	1.33095	1.35518	0.438485	0.166926	0.777477
tr|B6JX80|B6JX80_SCHJY	SJAG_01005	FK506-binding protein OS=Schizosaccharomyces japonicus (strain yFS275 / FY16936) OX=402676 GN=SJAG_01005 PE=3 SV=1	1455	23	4229.93	4845.78	4899.78	4658.5	5559.15	4547.33	4336.73	4814.4	5010.62	5187.66	5616.08	5271.45	1.03347	0.0474925	0.742109	0.129532	1.13158	0.178336	0.0959979	1.01774
tr|B6JX81|B6JX81_SCHJY	SJAG_01006	Dolichyl-diphosphooligosaccharide--protein glycosyltransferase subunit 1 OS=Schizosaccharomyces japonicus (strain yFS275 / FY16936) OX=402676 GN=SJAG_01006 PE=3 SV=1	312	26	4422.88	5758.68	5294.82	5158.79	7230.98	5700.04	6018.18	6316.4	8106.55	8745.88	9467.31	8773.25	1.22439	0.292069	0.132246	0.878619	1.70064	0.766077	0.00286595	2.54273
tr|B6JX83|B6JX83_SCHJY	SJAG_01008	U2 snRNP-associated protein Sap155 OS=Schizosaccharomyces japonicus (strain yFS275 / FY16936) OX=402676 GN=SJAG_01008 PE=3 SV=1	1664	4	831.773	1078.59	908.831	939.731	1279.46	958.237	933.983	1057.23	974.235	1196.31	1275.21	1148.59	1.12503	0.169964	0.434529	0.361981	1.22225	0.289537	0.149016	0.826766
tr|B6JX84|B6JX84_SCHJY	SJAG_01009	PWWP domain-containing protein OS=Schizosaccharomyces japonicus (strain yFS275 / FY16936) OX=402676 GN=SJAG_01009 PE=4 SV=1	1901	2	153.067	202.463	197.128	184.219	239.259	179.13	208.887	209.092	217.603	265.266	338.972	273.947	1.13502	0.182713	0.347819	0.458647	1.48707	0.572472	0.110464	0.956779
tr|B6JX87|B6JX87_SCHJY	SJAG_01012	Glycerol-3-phosphate dehydrogenase [NAD(+)] OS=Schizosaccharomyces japonicus (strain yFS275 / FY16936) OX=402676 GN=SJAG_01012 PE=3 SV=1	1043	18	2128.7	2511.83	2163.35	2267.96	2901.16	2102.79	2660.51	2554.82	2238.79	2988.19	3008.92	2745.3	1.12648	0.171826	0.360198	0.443458	1.21047	0.275569	0.191936	0.716842
tr|B6JX88|B6JX88_SCHJY	SJAG_01013	Nucleoporin Nup146 OS=Schizosaccharomyces japonicus (strain yFS275 / FY16936) OX=402676 GN=SJAG_01013 PE=4 SV=1	793	9	866.713	1127.62	1157.2	1050.51	1695.61	1428.72	1523.55	1549.29	1679.71	1863.23	1681.85	1741.6	1.4748	0.560519	0.0153777	1.81311	1.65786	0.729319	0.0053334	2.273
tr|B6JX89|B6JX89_SCHJY	SJAG_01014	Proteasome subunit beta OS=Schizosaccharomyces japonicus (strain yFS275 / FY16936) OX=402676 GN=SJAG_01014 PE=3 SV=1	684	8	539.943	693.041	563.146	598.71	907.026	630.166	838.476	791.889	555.932	891.991	851.632	766.518	1.32266	0.403441	0.132166	0.878882	1.28028	0.356463	0.251181	0.600012
tr|B6JX91|B6JX91_SCHJY	SJAG_01016	SWI/SNF and RSC complex subunit Arp42 OS=Schizosaccharomyces japonicus (strain yFS275 / FY16936) OX=402676 GN=SJAG_01016 PE=3 SV=1	659	12	1365.31	1814.07	1483.27	1554.22	2312.82	1705.18	1923.54	1980.51	2015.5	2533.03	2701.97	2416.83	1.27428	0.349687	0.13348	0.874584	1.55502	0.63693	0.0317942	1.49765
tr|B6JX93|B6JX93_SCHJY	SJAG_01018	NEDD8-conjugating enzyme Ubc12 OS=Schizosaccharomyces japonicus (strain yFS275 / FY16936) OX=402676 GN=SJAG_01018 PE=3 SV=1	1071	1	9.29686	15.2433	10.0609	11.5337	16.8924	8.99563	12.1204	12.6695	16.4261	15.7572	14.8015	15.6616	1.09848	0.135503	0.72147	0.141782	1.3579	0.441378	0.150885	0.821355
tr|B6JX94|B6JX94_SCHJY	SJAG_01019	Acetylornithine transaminase OS=Schizosaccharomyces japonicus (strain yFS275 / FY16936) OX=402676 GN=SJAG_01019 PE=3 SV=1	834	25	4338.46	6404.76	5489.51	5410.91	6869.28	5762	6273.15	6301.48	6579.52	7660.76	7099.45	7113.24	1.16459	0.219819	0.278853	0.554624	1.31461	0.394636	0.0854272	1.0684
tr|B6JXA2|B6JXA2_SCHJY	SJAG_01026	RNA-binding protein OS=Schizosaccharomyces japonicus (strain yFS275 / FY16936) OX=402676 GN=SJAG_01026 PE=4 SV=1	1193	18	2846.84	3875.34	3720.63	3480.94	4600.88	3811.14	3988.81	4133.61	4488.29	4578.37	4780.05	4615.57	1.1875	0.247927	0.183482	0.736407	1.32596	0.407033	0.0625495	1.20378
tr|B6JXA4|B6JXA4_SCHJY	SJAG_01028	Alpha-1,3-glucan synthase OS=Schizosaccharomyces japonicus (strain yFS275 / FY16936) OX=402676 GN=SJAG_01028 PE=3 SV=2	505	13	1503.1	1976.24	2012.14	1830.49	2363.66	1884.73	1962.78	2070.39	2329.81	2393.82	2295.97	2339.87	1.13106	0.17767	0.339624	0.469001	1.27827	0.354194	0.0857544	1.06674
tr|B6JXA6|B6JXA6_SCHJY	SJAG_01030	Guanyl-nucleotide exchange factor OS=Schizosaccharomyces japonicus (strain yFS275 / FY16936) OX=402676 GN=SJAG_01030 PE=3 SV=2	443	7	2015.3	2783.2	1976.19	2258.23	3016.86	2379.03	2147.65	2514.51	2854.14	3238.85	3743.16	3278.72	1.11349	0.155087	0.526176	0.278869	1.4519	0.537939	0.0501244	1.29995
tr|B6JXA9|B6JXA9_SCHJY	SJAG_01033	Inorganic phosphate transporter OS=Schizosaccharomyces japonicus (strain yFS275 / FY16936) OX=402676 GN=SJAG_01033 PE=3 SV=1	767	5	744.432	1059.12	977.72	927.091	1392.48	1107.91	1306.5	1268.96	1319.34	1859.35	1707.28	1628.66	1.36876	0.452868	0.054637	1.26251	1.75674	0.8129	0.028835	1.54008
tr|B6JXB0|B6JXB0_SCHJY	SJAG_01036	1-acyldihydroxyacetone phosphate reductase OS=Schizosaccharomyces japonicus (strain yFS275 / FY16936) OX=402676 GN=SJAG_01036 PE=3 SV=2	1262	2	44.3758	51.2989	43.258	46.3109	78.5523	53.9718	63.6076	65.3772	76.4166	96.9623	107.611	93.6633	1.4117	0.497437	0.103856	0.983568	2.02249	1.01613	0.0283077	1.54809
tr|B6JXB1|B6JXB1_SCHJY	SJAG_01038	Thioredoxin family protein OS=Schizosaccharomyces japonicus (strain yFS275 / FY16936) OX=402676 GN=SJAG_01038 PE=4 SV=1	2234	4	486.422	828.667	862.148	725.746	1089.55	1029.36	930.929	1016.61	1561.06	1473.05	1111.06	1381.72	1.40078	0.486235	0.123151	0.909561	1.90387	0.928933	0.0236688	1.62582
tr|B6JXB2|B6JXB2_SCHJY	SJAG_01039	Vacuolar protein sorting-associated protein 35 OS=Schizosaccharomyces japonicus (strain yFS275 / FY16936) OX=402676 GN=SJAG_01039 PE=3 SV=1	2001	3	166.226	229.66	182.656	192.847	323.791	280.923	356.512	320.409	243.418	393.167	311.898	316.161	1.66146	0.732454	0.0122043	1.91349	1.63944	0.7132	0.0874583	1.0582
tr|B6JXC2|B6JXC2_SCHJY	SJAG_01049	DNA repair protein Rhp42 OS=Schizosaccharomyces japonicus (strain yFS275 / FY16936) OX=402676 GN=SJAG_01049 PE=3 SV=1	390	3	480.711	652.244	546.669	559.875	580.145	429.302	485.485	498.311	444.562	551.161	605.248	533.657	0.89004	-0.168058	0.408244	0.38908	0.953172	-0.0691911	0.722319	0.141271
tr|B6JXC3|B6JXC3_SCHJY	SJAG_01050	Fungal protein OS=Schizosaccharomyces japonicus (strain yFS275 / FY16936) OX=402676 GN=SJAG_01050 PE=4 SV=1	1764	4	330.866	408.822	443.464	394.384	733.651	541.98	653.381	643.004	1833.58	1893.77	1875.66	1867.67	1.6304	0.705227	0.0267231	1.57311	4.73566	2.24357	3.14511e-05	4.50236
tr|B6JXC5|B6JXC5_SCHJY	SJAG_01052	DNAJ domain-containing protein Mdj1 OS=Schizosaccharomyces japonicus (strain yFS275 / FY16936) OX=402676 GN=SJAG_01052 PE=3 SV=1	2069	5	144.884	236.338	215.602	198.941	294.047	238.522	245.625	259.398	327.485	342.778	360.35	343.538	1.30389	0.382824	0.151573	0.819378	1.72683	0.788125	0.0248888	1.604
tr|B6JXC6|B6JXC6_SCHJY	SJAG_01053	CCR4-Not complex subunit Not2 OS=Schizosaccharomyces japonicus (strain yFS275 / FY16936) OX=402676 GN=SJAG_01053 PE=3 SV=2	965	10	1022.88	1453.37	1357.61	1277.95	2337.62	1463.12	2219.15	2006.63	2249.02	2523.34	2447.48	2406.61	1.57019	0.650939	0.0998334	1.00072	1.88318	0.913169	0.00353273	2.45189
tr|B6JXC8|B6JXC8_SCHJY	SJAG_01055	5'-deoxynucleotidase OS=Schizosaccharomyces japonicus (strain yFS275 / FY16936) OX=402676 GN=SJAG_01055 PE=3 SV=1	1588	2	882.316	1062.94	961.156	968.804	1392.7	1042.36	2006.37	1480.48	971.546	1294.29	1334.17	1200	1.52815	0.611785	0.207893	0.68216	1.23864	0.30876	0.170921	0.767206
tr|B6JXC9|B6JXC9_SCHJY	SJAG_01056	Pre-rRNA-processing protein RIX1 OS=Schizosaccharomyces japonicus (strain yFS275 / FY16936) OX=402676 GN=SJAG_01056 PE=3 SV=1	558	14	1727.92	2193.6	1817.68	1913.07	3135.52	2205.28	2659.86	2666.89	2588.4	3486.67	4080.17	3385.08	1.39404	0.479269	0.0880961	1.05504	1.76945	0.823303	0.0649409	1.18748
tr|B6JXD1|B6JXD1_SCHJY	SJAG_01058	2-(3-amino-3-carboxypropyl)histidine synthase subunit 1 OS=Schizosaccharomyces japonicus (strain yFS275 / FY16936) OX=402676 GN=SJAG_01058 PE=3 SV=1	560	3	283.53	390.866	385.736	353.377	510.942	377.054	435.061	441.019	503.834	521.501	491.614	505.65	1.24801	0.319631	0.169202	0.771594	1.43091	0.516929	0.0420187	1.37656
tr|B6JXD2|B6JXD2_SCHJY	SJAG_01059	Membrane transporter OS=Schizosaccharomyces japonicus (strain yFS275 / FY16936) OX=402676 GN=SJAG_01059 PE=4 SV=1	1265	3	189.558	232.718	211.222	211.166	322.219	216.893	299.714	279.609	238.415	337.361	355.96	310.579	1.32412	0.405032	0.154707	0.810491	1.47078	0.556581	0.100041	0.999821
tr|B6JXD3|B6JXD3_SCHJY	SJAG_01061	Saccharopine dehydrogenase OS=Schizosaccharomyces japonicus (strain yFS275 / FY16936) OX=402676 GN=SJAG_01061 PE=4 SV=1	343	35	5234.87	7670.96	6164.08	6356.64	9030	7047.16	8069.46	8048.87	7385.78	9023.99	8061.71	8157.16	1.26622	0.340523	0.140276	0.853017	1.28325	0.359803	0.11276	0.947844
tr|B6JXD5|B6JXD5_SCHJY	SJAG_01063	NADPH:adrenodoxin oxidoreductase, mitochondrial OS=Schizosaccharomyces japonicus (strain yFS275 / FY16936) OX=402676 GN=SJAG_01063 PE=3 SV=2	1894	2	203.959	203.883	404.719	270.854	442.23	255.094	302.786	333.37	364.922	355.086	281.698	333.902	1.23081	0.299611	0.514912	0.288267	1.23278	0.301911	0.453953	0.342989
tr|B6JXD6|B6JXD6_SCHJY	SJAG_01064	Nuclear cap-binding protein subunit 2 OS=Schizosaccharomyces japonicus (strain yFS275 / FY16936) OX=402676 GN=SJAG_01064 PE=3 SV=1	2124	1	41.1827	60.8197	85.4862	62.4962	59.3802	54.481	62.6742	58.8451	68.0227	76.2579	81.5078	75.2628	0.941579	-0.0868454	0.804215	0.094628	1.20428	0.268168	0.427559	0.369004
tr|B6JXD7|B6JXD7_SCHJY	SJAG_01065	Nucleoporin Nup82 OS=Schizosaccharomyces japonicus (strain yFS275 / FY16936) OX=402676 GN=SJAG_01065 PE=4 SV=1	1106	9	1527.68	1971.5	2014.71	1837.96	3008.44	2249.56	2661.92	2639.97	2756.01	3264.18	2899.45	2973.21	1.43636	0.522415	0.0463512	1.33394	1.61767	0.693915	0.00639495	2.19416
tr|B6JXE1|B6JXE1_SCHJY	SJAG_01069	Dolichyl-diphosphooligosaccharide--protein glycosyltransferase subunit WBP1 OS=Schizosaccharomyces japonicus (strain yFS275 / FY16936) OX=402676 GN=SJAG_01069 PE=3 SV=1	576	38	10619.1	13014.4	13835	12489.5	17534.4	13388.4	15608.1	15510.3	20729	22057.3	23280.7	22022.3	1.24187	0.312511	0.124201	0.905875	1.76327	0.818252	0.00186505	2.72931
tr|B6JXE2|B6JXE2_SCHJY	SJAG_01070	Adenosine kinase OS=Schizosaccharomyces japonicus (strain yFS275 / FY16936) OX=402676 GN=SJAG_01070 PE=3 SV=1	1818	2	683.743	1127.7	936.035	915.826	1016.06	868.65	865.763	916.824	938.422	996.573	833.145	922.713	1.00109	0.00157181	0.994742	0.00228961	1.00752	0.010809	0.963629	0.0160901
tr|B6JXE4|B6JXE4_SCHJY	SJAG_01072	Subtilisin cleaved region like protein OS=Schizosaccharomyces japonicus (strain yFS275 / FY16936) OX=402676 GN=SJAG_01072 PE=4 SV=1	2152	3	211.137	299.198	294	268.112	374.225	306.573	372.721	351.173	304.353	391.095	353.811	349.753	1.3098	0.389348	0.0873626	1.05867	1.3045	0.383502	0.0993228	1.00295
tr|B6JXE5|B6JXE5_SCHJY	SJAG_01073	Prohibitin OS=Schizosaccharomyces japonicus (strain yFS275 / FY16936) OX=402676 GN=SJAG_01073 PE=3 SV=1	76	4	745.086	982.61	753.847	827.181	1340.23	964.017	1169.81	1158.02	1149.38	1692.29	2105.35	1649.01	1.39996	0.485384	0.0752008	1.12378	1.99353	0.995322	0.0877293	1.05686
tr|B6JXE6|B6JXE6_SCHJY	SJAG_01074	DUF814 family protein OS=Schizosaccharomyces japonicus (strain yFS275 / FY16936) OX=402676 GN=SJAG_01074 PE=3 SV=1	1005	30	6241.85	7960.43	7892.1	7364.79	9615.94	7470.73	7780.48	8289.05	9325.16	9755.38	11620.9	10233.8	1.1255	0.170562	0.351558	0.454003	1.38956	0.474627	0.0357654	1.44654
tr|B6JXF3|B6JXF3_SCHJY	SJAG_01080	Vacuolar transporter chaperone complex subunit OS=Schizosaccharomyces japonicus (strain yFS275 / FY16936) OX=402676 GN=SJAG_01080 PE=4 SV=1	677	51	8147.16	11432.5	11597.6	10392.4	16808.5	12607.3	15248.4	14888.1	18224.1	20950.6	19303.8	19492.8	1.43259	0.518625	0.0543532	1.26478	1.87568	0.907412	0.00390583	2.40829
tr|B6JXF4|B6JXF4_SCHJY	SJAG_01081	Phosphoribosylaminoimidazole carboxylase OS=Schizosaccharomyces japonicus (strain yFS275 / FY16936) OX=402676 GN=SJAG_01081 PE=3 SV=1	1583	26	7453.32	9711.76	8793.29	8652.79	12652.8	9148.6	11141.8	10981.1	10335	14120.9	12905.2	12453.7	1.26908	0.343781	0.13816	0.859619	1.43927	0.525337	0.0553112	1.25719
tr|B6JXF6|B6JXF6_SCHJY	SJAG_01083	Karyopherin Kap113 OS=Schizosaccharomyces japonicus (strain yFS275 / FY16936) OX=402676 GN=SJAG_01083 PE=4 SV=2	891	5	897.038	1182.6	949.024	1009.55	1519.95	1237.06	1485	1414	1082.05	1710.79	1551.2	1448.01	1.40062	0.486067	0.0318636	1.49671	1.43431	0.520357	0.13127	0.881835
tr|B6JXF8|B6JXF8_SCHJY	SJAG_01085	Fungal protein OS=Schizosaccharomyces japonicus (strain yFS275 / FY16936) OX=402676 GN=SJAG_01085 PE=4 SV=1	1297	3	348.317	468.953	411.843	409.704	650.914	488.084	534.669	557.889	551.343	679.842	794.973	675.386	1.36169	0.445395	0.0742325	1.12941	1.64847	0.721129	0.044637	1.3503
tr|B6JXG0|B6JXG0_SCHJY	SJAG_01087	60S ribosomal protein L23 OS=Schizosaccharomyces japonicus (strain yFS275 / FY16936) OX=402676 GN=SJAG_01087 PE=3 SV=1	1560	34	3379.73	4010.28	3980.14	3790.05	6721.23	4887.26	6140.92	5916.47	9134.08	12387.3	17016.6	12846	1.56105	0.64252	0.0452144	1.34472	3.3894	1.76103	0.0571753	1.24279
tr|B6JXG1|B6JXG1_SCHJY	SJAG_01088	Leukotriene A(4) hydrolase OS=Schizosaccharomyces japonicus (strain yFS275 / FY16936) OX=402676 GN=SJAG_01088 PE=3 SV=1	1279	9	1022.32	1380.98	1060.17	1154.49	1832.54	1300.9	1551.43	1561.62	1520.84	2016.24	2068.8	1868.63	1.35265	0.435791	0.106002	0.974684	1.61857	0.694723	0.0336976	1.4724
tr|B6JXG2|B6JXG2_SCHJY	SJAG_01089	UTP--glucose-1-phosphate uridylyltransferase OS=Schizosaccharomyces japonicus (strain yFS275 / FY16936) OX=402676 GN=SJAG_01089 PE=3 SV=1	1092	56	8070.8	10311.6	9687.8	9356.73	14229.1	10676.3	13359.3	12754.9	13637.3	18193	18657.5	16829.3	1.36318	0.446975	0.065636	1.18286	1.79863	0.846895	0.028978	1.53793
tr|B6JXG3|B6JXG3_SCHJY	SJAG_01090	Trp-like ion channel OS=Schizosaccharomyces japonicus (strain yFS275 / FY16936) OX=402676 GN=SJAG_01090 PE=4 SV=2	1741	1	39.1361	55.2618	58.1326	50.8435	88.212	62.4415	68.0867	72.9134	67.9062	94.1569	89.5313	83.8648	1.43408	0.520121	0.0925222	1.03375	1.64947	0.722002	0.0342589	1.46523
tr|B6JZS6|B6JZS6_SCHJY	SJAG_01115	Replication regulator OS=Schizosaccharomyces japonicus (strain yFS275 / FY16936) OX=402676 GN=SJAG_01115 PE=4 SV=1	2095	5	560.648	667.234	558.681	595.521	904.426	588.426	765.292	752.715	789.483	962.851	1082.89	945.075	1.26396	0.337951	0.221412	0.654799	1.58697	0.666276	0.0391086	1.40773
tr|B6JZS8|B6JZS8_SCHJY	SJAG_01117	Translation initiation factor eIF1 OS=Schizosaccharomyces japonicus (strain yFS275 / FY16936) OX=402676 GN=SJAG_01117 PE=3 SV=1	802	2	28.5379	40.3766	25.4549	31.4565	56.5354	39.7378	74.8548	57.0427	65.7574	83.9017	103.506	84.3884	1.81338	0.858685	0.111949	0.950979	2.6827	1.42369	0.0262918	1.58018
tr|B6JZT2|B6JZT2_SCHJY	SJAG_01121	Chaperone activator Aha1 OS=Schizosaccharomyces japonicus (strain yFS275 / FY16936) OX=402676 GN=SJAG_01121 PE=3 SV=1	1582	6	131.515	212.123	138.437	160.692	438.295	352.444	379.408	390.049	365.688	513.201	578.294	485.728	2.42731	1.27936	0.00316861	2.49913	3.02273	1.59585	0.0228501	1.64111
tr|B6JZT3|B6JZT3_SCHJY	SJAG_01122	WD repeat protein Rrb1 OS=Schizosaccharomyces japonicus (strain yFS275 / FY16936) OX=402676 GN=SJAG_01122 PE=4 SV=1	1243	10	2045.89	2699.52	2670.72	2472.04	2781.57	2443.59	2173.82	2466.33	2892.44	2959.91	2927.25	2926.53	0.997687	-0.00334013	0.984522	0.00677461	1.18385	0.243489	0.16571	0.780652
tr|B6JZT5|B6JZT5_SCHJY	SJAG_01125	Nucleocytoplasmic transport chaperone Srp40 OS=Schizosaccharomyces japonicus (strain yFS275 / FY16936) OX=402676 GN=SJAG_01125 PE=4 SV=1	843	7	1444.63	1551.92	1635.27	1543.94	1594.97	1374.33	1342.48	1437.26	1867.49	1925.41	2112.64	1968.51	0.930904	-0.103296	0.33867	0.470223	1.27499	0.35049	0.0120413	1.91933
tr|B6JZT6|B6JZT6_SCHJY	SJAG_01126	Methylenetetrahydrofolate reductase OS=Schizosaccharomyces japonicus (strain yFS275 / FY16936) OX=402676 GN=SJAG_01126 PE=4 SV=1	1382	7	1383.11	1657.87	1519.38	1520.12	2088.01	1843.47	1875.82	1935.77	2017.88	2490.48	2653.6	2387.32	1.27343	0.34872	0.0196912	1.70573	1.57048	0.651207	0.0308248	1.5111
tr|B6JZT7|B6JZT7_SCHJY	SJAG_01127	ER membrane protein complex subunit 3 OS=Schizosaccharomyces japonicus (strain yFS275 / FY16936) OX=402676 GN=SJAG_01127 PE=3 SV=1	235	2	376.27	435.262	430.648	414.06	662.296	511.212	993.902	722.47	445.965	797.825	772.105	671.965	1.74484	0.803098	0.160811	0.793684	1.62287	0.698546	0.147012	0.832647
tr|B6JZT8|B6JZT8_SCHJY	SJAG_01128	60S acidic ribosomal protein P2B subunit OS=Schizosaccharomyces japonicus (strain yFS275 / FY16936) OX=402676 GN=SJAG_01128 PE=3 SV=1	923	13	1167.42	1382.08	765.211	1104.9	1569.26	1205.15	1676.51	1483.64	1252.22	2541.18	2169.55	1987.65	1.34278	0.42522	0.179243	0.746558	1.79894	0.847143	0.133304	0.875158
tr|B6JZT9|B6JZT9_SCHJY	SJAG_01129	Plasma membrane ATPase OS=Schizosaccharomyces japonicus (strain yFS275 / FY16936) OX=402676 GN=SJAG_01129 PE=3 SV=1	149	10	787.06	1105.27	911.503	934.611	1478.33	1234.35	1276.86	1329.85	1444.01	1795.72	1978.17	1739.3	1.42289	0.508822	0.0314432	1.50247	1.86099	0.896069	0.0182274	1.73928
tr|B6JZU1|B6JZU1_SCHJY	SJAG_01131	19S proteasome regulatory subunit Rpt6 OS=Schizosaccharomyces japonicus (strain yFS275 / FY16936) OX=402676 GN=SJAG_01131 PE=3 SV=1	113	48	9817	12078.3	9305.07	10400.1	19301.1	10717.6	16308.8	15442.5	12946.7	17889.7	20457.4	17097.9	1.48484	0.570306	0.174001	0.759447	1.64401	0.717221	0.0784444	1.10544
tr|B6JZU2|B6JZU2_SCHJY	SJAG_01132	40S ribosomal protein S13 OS=Schizosaccharomyces japonicus (strain yFS275 / FY16936) OX=402676 GN=SJAG_01132 PE=3 SV=1	99	63	17156.3	21864	19265	19428.4	25342.1	17409.6	21752.3	21501.3	21736.8	25201.1	27541.7	24826.5	1.10669	0.146257	0.489609	0.310151	1.27785	0.353713	0.0701964	1.15369
tr|B6JZU4|B6JZU4_SCHJY	SJAG_01134	Nuclear protein localization protein 4 OS=Schizosaccharomyces japonicus (strain yFS275 / FY16936) OX=402676 GN=SJAG_01134 PE=3 SV=2	1715	10	1132.49	1657.76	1657.9	1482.72	2100.26	1773.96	1873.38	1915.87	2114.15	2281.14	2237.49	2210.93	1.29213	0.369754	0.115619	0.936973	1.49113	0.576408	0.0443744	1.35287
tr|B6JZU6|B6JZU6_SCHJY	SJAG_01136	Dipeptidyl-peptidase V OS=Schizosaccharomyces japonicus (strain yFS275 / FY16936) OX=402676 GN=SJAG_01136 PE=3 SV=1	1627	6	493.844	710.759	747.042	650.548	847.317	735.716	740.767	774.6	854.978	911.414	830.5	865.631	1.19069	0.251795	0.254987	0.593483	1.33062	0.412095	0.102274	0.990233
tr|B6JZU7|B6JZU7_SCHJY	SJAG_01137	Histidinol dehydrogenase OS=Schizosaccharomyces japonicus (strain yFS275 / FY16936) OX=402676 GN=SJAG_01137 PE=3 SV=1	1488	13	3071.81	4396.91	3256.44	3575.05	4948.91	3885.45	4474.45	4436.27	3252.79	4443.55	4029.63	3908.66	1.2409	0.311382	0.17642	0.753453	1.09331	0.128708	0.57227	0.242399
tr|B6JZV3|B6JZV3_SCHJY	SJAG_01143	Medial ring protein Mid1 OS=Schizosaccharomyces japonicus (strain yFS275 / FY16936) OX=402676 GN=SJAG_01143 PE=4 SV=1	1315	3	331.701	456.778	366.466	384.982	543.697	390.405	479.508	471.203	483.575	596.885	676.136	585.532	1.22396	0.29156	0.213466	0.670671	1.52093	0.604958	0.0482311	1.31667
tr|B6JZW0|B6JZW0_SCHJY	SJAG_01149	Domain kinase I gamma subunit OS=Schizosaccharomyces japonicus (strain yFS275 / FY16936) OX=402676 GN=SJAG_01149 PE=4 SV=1	1949	1	107.289	134.223	103.554	115.022	200.709	153.986	236.158	196.951	171.242	207.07	231.655	203.322	1.71229	0.775927	0.0592095	1.22761	1.76768	0.821859	0.0200487	1.69791
tr|B6JZW1|B6JZW1_SCHJY	SJAG_01150	Nuclear pore complex associated protein OS=Schizosaccharomyces japonicus (strain yFS275 / FY16936) OX=402676 GN=SJAG_01150 PE=3 SV=1	350	5	339.064	455.745	397.889	397.566	582.482	437.868	623.778	548.043	479.076	633.756	633.935	582.256	1.37849	0.463094	0.0985758	1.00623	1.46455	0.550458	0.0484837	1.3144
tr|B6JZW2|B6JZW2_SCHJY	SJAG_01151	Cdc73 family RNA polymerase II accessory factor OS=Schizosaccharomyces japonicus (strain yFS275 / FY16936) OX=402676 GN=SJAG_01151 PE=3 SV=1	1059	16	1998.23	2601.12	2257.09	2285.48	3347.93	2405.26	2740.69	2831.29	3125.79	3693.34	4082.11	3633.75	1.23882	0.308964	0.182804	0.738013	1.58993	0.668961	0.0208119	1.68169
tr|B6JZW4|B6JZW4_SCHJY	SJAG_01153	WD repeat protein OS=Schizosaccharomyces japonicus (strain yFS275 / FY16936) OX=402676 GN=SJAG_01153 PE=4 SV=1	673	23	4584.09	6379.67	5491.55	5485.1	6906	5495.94	5613.07	6005	5788.7	7135.57	7838.16	6920.81	1.09478	0.130646	0.4924	0.307682	1.26175	0.335422	0.146358	0.834584
tr|B6JZW5|B6JZW5_SCHJY	SJAG_01154	Phosphoprotein phosphatase OS=Schizosaccharomyces japonicus (strain yFS275 / FY16936) OX=402676 GN=SJAG_01154 PE=4 SV=1	512	3	85.883	102.44	92.951	93.758	134.198	111.587	108.48	118.088	143.755	140.452	138.8	141.002	1.2595	0.332853	0.0752414	1.12354	1.5039	0.588705	0.00627035	2.20271
tr|B6JZX1|B6JZX1_SCHJY	SJAG_01159	Methionyl-tRNA synthetase OS=Schizosaccharomyces japonicus (strain yFS275 / FY16936) OX=402676 GN=SJAG_01159 PE=3 SV=1	36	50	13071.2	16351.2	14573.6	14665.3	22958.4	15200.9	21108.9	19756.1	16427.3	24044.5	24201.1	21557.6	1.34713	0.429886	0.149447	0.825514	1.46997	0.555789	0.101541	0.993359
tr|B6JZX2|B6JZX2_SCHJY	SJAG_01160	J domain-containing protein OS=Schizosaccharomyces japonicus (strain yFS275 / FY16936) OX=402676 GN=SJAG_01160 PE=4 SV=1	255	7	1850.23	2236.12	2072.57	2052.97	3109.03	2217.76	2586.8	2637.86	3046.21	3371.79	3622.97	3346.99	1.2849	0.361655	0.138657	0.858058	1.63031	0.705149	0.00470323	2.3276
tr|B6JZX4|B6JZX4_SCHJY	SJAG_01162	Glutathione reductase OS=Schizosaccharomyces japonicus (strain yFS275 / FY16936) OX=402676 GN=SJAG_01162 PE=3 SV=1	222	20	2641.14	3784.44	3455.76	3293.78	4819.03	3992.27	4215	4342.1	3791.35	5264.47	4218.06	4424.63	1.31827	0.398649	0.0730521	1.13637	1.34333	0.425812	0.115109	0.938891
tr|B6JZX8|B6JZX8_SCHJY	SJAG_01166	RINT1 family protein OS=Schizosaccharomyces japonicus (strain yFS275 / FY16936) OX=402676 GN=SJAG_01166 PE=4 SV=1	812	6	580.623	773.619	627.93	660.724	1102.63	759.283	1022.25	961.388	638.555	1076.73	1041.13	918.805	1.45505	0.541071	0.0816306	1.08815	1.3906	0.475711	0.199533	0.699985
tr|B6JZX9|B6JZX9_SCHJY	SJAG_01167	AP-2 complex subunit alpha OS=Schizosaccharomyces japonicus (strain yFS275 / FY16936) OX=402676 GN=SJAG_01167 PE=3 SV=1	48	7	549.845	780.045	654.264	661.385	1015.85	782.948	812.742	870.513	824.785	1154.85	1333.04	1104.22	1.3162	0.396377	0.102612	0.988801	1.66957	0.739473	0.0795244	1.0995
tr|B6JZY0|B6JZY0_SCHJY	SJAG_01168	Membrane transporter OS=Schizosaccharomyces japonicus (strain yFS275 / FY16936) OX=402676 GN=SJAG_01168 PE=4 SV=2	2044	3	582.05	806.381	659.874	682.768	953.115	828.379	883.556	888.35	857.773	1148.6	1207.72	1071.36	1.3011	0.379732	0.0686453	1.16339	1.56915	0.649981	0.0480966	1.31789
tr|B6JZY1|B6JZY1_SCHJY	SJAG_01169	Multiple RNA-binding domain-containing protein 1 OS=Schizosaccharomyces japonicus (strain yFS275 / FY16936) OX=402676 GN=SJAG_01169 PE=3 SV=2	3	20	3913.78	5130.49	4522.27	4522.18	6709.09	4736.48	5870.28	5771.95	5801.21	6830.68	8194.91	6942.27	1.27636	0.35204	0.150379	0.822812	1.53516	0.618388	0.0535915	1.2709
tr|B6JZY5|B6JZY5_SCHJY	SJAG_01174	Sad1 interacting factor 3 OS=Schizosaccharomyces japonicus (strain yFS275 / FY16936) OX=402676 GN=SJAG_01174 PE=3 SV=1	1808	3	67.176	68.1601	93.3842	76.2401	114.825	80.6943	127.055	107.525	130.433	137.818	128.77	132.34	1.41034	0.496047	0.141626	0.848856	1.73584	0.795631	0.0153686	1.81337
tr|B6JZY6|B6JZY6_SCHJY	SJAG_01175	WD repeat protein Pfs2 OS=Schizosaccharomyces japonicus (strain yFS275 / FY16936) OX=402676 GN=SJAG_01175 PE=4 SV=1	919	17	3793.03	4907.86	4813.59	4504.83	5154.1	4213.43	4080.33	4482.62	4109.15	4487.48	4759.69	4452.11	0.99507	-0.00712939	0.966137	0.0149615	0.988297	-0.0169834	0.904274	0.0436999
tr|B6JZY7|B6JZY7_SCHJY	SJAG_01176	Polynucleotide adenylyltransferase OS=Schizosaccharomyces japonicus (strain yFS275 / FY16936) OX=402676 GN=SJAG_01176 PE=3 SV=1	1168	13	2552.71	3207.59	3200.49	2986.93	3824.08	3260.98	3095.56	3393.54	3951.86	4479.91	4584.01	4338.59	1.13613	0.184128	0.259165	0.586424	1.45253	0.538564	0.0101018	1.9956
tr|B6JZZ0|B6JZZ0_SCHJY	SJAG_01179	M-AAA protease OS=Schizosaccharomyces japonicus (strain yFS275 / FY16936) OX=402676 GN=SJAG_01179 PE=3 SV=1	153	12	1623.66	2245.42	2010.84	1959.97	2814.57	2238.34	2382.73	2478.55	2941.35	3518.24	3879.34	3446.31	1.26458	0.33866	0.107515	0.968532	1.75835	0.814218	0.0145364	1.83754
tr|B6JZZ3|B6JZZ3_SCHJY	SJAG_01182	ATP-dependent RNA helicase Dbp8 OS=Schizosaccharomyces japonicus (strain yFS275 / FY16936) OX=402676 GN=SJAG_01182 PE=3 SV=1	798	3	207.986	274.23	167.314	216.51	348.222	243.094	274.984	288.767	243.65	335.207	412.357	330.405	1.33373	0.415471	0.176177	0.75405	1.52605	0.6098	0.13282	0.876738
tr|B6JZZ5|B6JZZ5_SCHJY	SJAG_01184	Uncharacterized protein OS=Schizosaccharomyces japonicus (strain yFS275 / FY16936) OX=402676 GN=SJAG_01184 PE=3 SV=1	1146	5	340.941	418.803	335.066	364.937	536.063	354.094	373.263	421.14	433.882	466.526	526.49	475.633	1.15401	0.206654	0.446164	0.350505	1.30333	0.382202	0.0444127	1.35249
tr|B6JZZ6|B6JZZ6_SCHJY	SJAG_01185	Nuclear pore protein OS=Schizosaccharomyces japonicus (strain yFS275 / FY16936) OX=402676 GN=SJAG_01185 PE=3 SV=1	1671	10	2189.05	2589.33	2419.9	2399.43	3347.29	2369.82	2797.25	2838.12	3229.4	3693.9	3667.66	3530.32	1.18283	0.242246	0.257958	0.588451	1.47132	0.557109	0.00488798	2.31087
tr|B6JZZ7|B6JZZ7_SCHJY	SJAG_01186	Heat shock protein S OS=Schizosaccharomyces japonicus (strain yFS275 / FY16936) OX=402676 GN=SJAG_01186 PE=3 SV=1	166	239	25122.9	32830.9	33050.1	30334.6	46635.2	37218.3	47209.1	43687.5	71845.4	84290.8	86965.5	81033.9	1.44019	0.526256	0.0346731	1.46001	2.67133	1.41756	0.0020458	2.68914
tr|B6JZZ8|B6JZZ8_SCHJY	SJAG_01187	Serine/threonine-protein phosphatase OS=Schizosaccharomyces japonicus (strain yFS275 / FY16936) OX=402676 GN=SJAG_01187 PE=3 SV=1	1187	8	848.176	1174.5	877.002	966.559	1623.57	1196.23	1588.06	1469.29	1048.6	1716.87	1678.95	1481.47	1.52012	0.604186	0.046961	1.32826	1.53273	0.616102	0.125516	0.901302
tr|B6K003|B6K003_SCHJY	SJAG_01192	Uroporphyrin methyltransferase OS=Schizosaccharomyces japonicus (strain yFS275 / FY16936) OX=402676 GN=SJAG_01192 PE=3 SV=2	1246	16	2244.98	3021.23	2975.24	2747.15	4017.74	3220.69	3489.85	3576.09	3909.83	4445.63	4473.84	4276.43	1.30175	0.380449	0.0736463	1.13285	1.55668	0.638472	0.00998048	2.00085
tr|B6K006|B6K006_SCHJY	SJAG_01194	Ribosomal protein L37 OS=Schizosaccharomyces japonicus (strain yFS275 / FY16936) OX=402676 GN=SJAG_01194 PE=3 SV=1	1574	2	389.841	621.094	782.121	597.685	650.337	518.525	734.323	634.395	590.361	700.411	698.446	663.073	1.06142	0.0859953	0.795413	0.0994071	1.1094	0.149781	0.630896	0.200042
tr|B6K007|B6K007_SCHJY	SJAG_01196	Cell end marker Tea1 OS=Schizosaccharomyces japonicus (strain yFS275 / FY16936) OX=402676 GN=SJAG_01196 PE=4 SV=1	1205	5	245.148	371.355	345.589	320.697	487.104	355.445	408.034	416.861	404.38	511.944	524.871	480.398	1.29986	0.378354	0.151152	0.820587	1.49798	0.583019	0.0421865	1.37483
tr|B6K008|B6K008_SCHJY	SJAG_01197	Aspartate--tRNA ligase OS=Schizosaccharomyces japonicus (strain yFS275 / FY16936) OX=402676 GN=SJAG_01197 PE=3 SV=1	852	68	13808.1	17701.6	18136.4	16548.7	23812.8	16244.1	22025.2	20694	20369.6	23667.7	26816.4	23617.9	1.25049	0.322497	0.210127	0.677519	1.42718	0.513163	0.0422125	1.37456
tr|B6K009|B6K009_SCHJY	SJAG_01198	Dihydrofolate reductase OS=Schizosaccharomyces japonicus (strain yFS275 / FY16936) OX=402676 GN=SJAG_01198 PE=4 SV=1	128	12	1411.25	2022.97	1872.17	1768.8	2336.15	2051.74	2071.93	2153.27	2932.31	3636.07	4172.33	3580.24	1.21737	0.283763	0.160228	0.795261	2.02411	1.01729	0.02087	1.68048
tr|B6K010|B6K010_SCHJY	SJAG_01199	Thioredoxin peroxidase Tpx1 OS=Schizosaccharomyces japonicus (strain yFS275 / FY16936) OX=402676 GN=SJAG_01199 PE=3 SV=1	1077	152	36574	46468.8	40366.3	41136.4	47070.7	38751.9	51854.7	45892.4	32727.8	42701.4	37320.4	37583.2	1.11562	0.157842	0.381083	0.418981	0.913625	-0.130326	0.432555	0.363958
tr|B6K012|B6K012_SCHJY	SJAG_01201	RNA-binding protein OS=Schizosaccharomyces japonicus (strain yFS275 / FY16936) OX=402676 GN=SJAG_01201 PE=4 SV=1	1020	5	808.432	1040.7	1078.26	975.797	1375.64	1085.83	1059.55	1173.67	1239.21	1269.91	1379.88	1296.33	1.20278	0.266377	0.209974	0.677835	1.32849	0.409783	0.0436395	1.36012
tr|B6K013|B6K013_SCHJY	SJAG_01202	60S ribosomal protein L21 OS=Schizosaccharomyces japonicus (strain yFS275 / FY16936) OX=402676 GN=SJAG_01202 PE=3 SV=1	980	45	6462.63	7574.35	5123.13	6386.7	10423	6268.59	8016.12	8235.9	7559.49	10666	12409.4	10211.6	1.28954	0.366855	0.271424	0.566352	1.59889	0.67707	0.0965714	1.01515
tr|B6K014|B6K014_SCHJY	SJAG_01203	19S proteasome regulatory subunit Rpn12 OS=Schizosaccharomyces japonicus (strain yFS275 / FY16936) OX=402676 GN=SJAG_01203 PE=3 SV=1	1621	10	3450.48	4016.64	3367.49	3611.54	5115.69	4346.03	5193.55	4885.09	3780.55	5681.18	4845.13	4768.95	1.35263	0.435772	0.0225517	1.64682	1.32048	0.40106	0.159413	0.797476
tr|B6K015|B6K015_SCHJY	SJAG_01204	Histone acetyltransferase OS=Schizosaccharomyces japonicus (strain yFS275 / FY16936) OX=402676 GN=SJAG_01204 PE=3 SV=1	1271	4	294.123	336.435	365.999	332.186	564.853	391.453	686.018	547.441	684.622	997.476	1759.61	1147.24	1.648	0.720715	0.120932	0.917459	3.4536	1.7881	0.124624	0.904398
tr|B6K020|B6K020_SCHJY	SJAG_01209	Phosphoglucomutase OS=Schizosaccharomyces japonicus (strain yFS275 / FY16936) OX=402676 GN=SJAG_01209 PE=3 SV=1	1355	21	3039.01	4777.68	4077.51	3964.73	5429.99	4751.49	4708.68	4963.39	5113.01	5866.53	5427.1	5468.88	1.25188	0.324101	0.176494	0.753271	1.37938	0.464022	0.0798395	1.09778
tr|B6K024|B6K024_SCHJY	SJAG_01213	p-TEFB associated cyclin OS=Schizosaccharomyces japonicus (strain yFS275 / FY16936) OX=402676 GN=SJAG_01213 PE=3 SV=1	1635	5	295.763	383.037	337.33	338.71	521.808	405.572	503.733	477.038	450.802	582.132	656.441	563.125	1.4084	0.494053	0.040625	1.39121	1.66256	0.733405	0.0488271	1.31134
tr|B6K026|B6K026_SCHJY	SJAG_01215	Tubulin gamma chain OS=Schizosaccharomyces japonicus (strain yFS275 / FY16936) OX=402676 GN=SJAG_01215 PE=3 SV=1	376	3	496.834	659.699	642.844	599.792	895.4	662.001	666.824	741.408	998.563	1105.04	1138.9	1080.83	1.23611	0.305805	0.211444	0.674806	1.80201	0.84961	0.00228145	2.64179
tr|B6K027|B6K027_SCHJY	SJAG_01216	Glutathione peroxidase OS=Schizosaccharomyces japonicus (strain yFS275 / FY16936) OX=402676 GN=SJAG_01216 PE=3 SV=2	1759	3	617.654	829.411	713.326	720.13	1128.29	828.092	914.164	956.849	1543.23	1794.52	1859.9	1732.55	1.32872	0.410033	0.102796	0.988023	2.40588	1.26657	0.00186124	2.7302
tr|B6K030|B6K030_SCHJY	SJAG_01219	Inositol phosphosphingolipid phospholipase C OS=Schizosaccharomyces japonicus (strain yFS275 / FY16936) OX=402676 GN=SJAG_01219 PE=3 SV=1	959	14	1882.75	2435.37	2130.99	2149.7	3285.63	2488.39	2795.93	2856.65	6983.44	10021.5	11090.7	9365.21	1.32886	0.410187	0.0741023	1.13017	4.35651	2.12317	0.0262087	1.58155
tr|B6K033|B6K033_SCHJY	SJAG_01222	Polyadenylate-binding protein OS=Schizosaccharomyces japonicus (strain yFS275 / FY16936) OX=402676 GN=SJAG_01222 PE=3 SV=1	339	128	21904.2	28417.6	31412.3	27244.7	35264.1	28747.6	31196.2	31736	34852.4	35502	30071.6	33475.3	1.16485	0.220143	0.264714	0.577223	1.22869	0.297123	0.145764	0.83635
tr|B6K036|B6K036_SCHJY	SJAG_01225	Sec14 cytosolic factor family protein OS=Schizosaccharomyces japonicus (strain yFS275 / FY16936) OX=402676 GN=SJAG_01225 PE=4 SV=1	1994	1	325.242	486.132	452.095	421.156	628.562	544.145	572.516	581.741	722.612	770.969	749.841	747.807	1.38129	0.466021	0.0621173	1.20679	1.77561	0.828311	0.0158894	1.79889
tr|B6K039|B6K039_SCHJY	SJAG_01227	Glycosylceramide biosynthesis protein OS=Schizosaccharomyces japonicus (strain yFS275 / FY16936) OX=402676 GN=SJAG_01227 PE=4 SV=1	910	24	2870.75	3515.02	3368.13	3251.3	4738.08	3583.12	3900.44	4073.88	4826.07	6007.35	6635.05	5822.82	1.253	0.325387	0.124576	0.904566	1.79092	0.840702	0.028408	1.54656
tr|B6K041|B6K041_SCHJY	SJAG_01229	Vacuolar protein sorting-associated protein 13a OS=Schizosaccharomyces japonicus (strain yFS275 / FY16936) OX=402676 GN=SJAG_01229 PE=3 SV=1	780	4	377.862	597.292	580.804	518.653	1005.71	912.508	765.931	894.716	2044.71	2209.68	2379.31	2211.23	1.72508	0.786662	0.0192821	1.71485	4.26342	2.09201	0.000249769	3.60246
tr|B6K042|B6K042_SCHJY	SJAG_01230	Sds3-like family protein Dep1 OS=Schizosaccharomyces japonicus (strain yFS275 / FY16936) OX=402676 GN=SJAG_01230 PE=4 SV=1	1428	2	310.249	365.899	484.307	386.818	537.214	433.543	395.718	455.492	609.338	582.809	598.06	596.736	1.17753	0.235768	0.362106	0.441165	1.54268	0.625436	0.0520402	1.28366
tr|B6K043|B6K043_SCHJY	SJAG_01231	Adenosine 5'-monophosphoramidase OS=Schizosaccharomyces japonicus (strain yFS275 / FY16936) OX=402676 GN=SJAG_01231 PE=4 SV=1	671	2	129.738	187.351	132.846	149.978	216.79	162.685	273.949	217.808	133.438	162.803	127.561	141.267	1.45226	0.538303	0.159318	0.797735	0.941918	-0.0863262	0.712699	0.147094
tr|B6K045|B6K045_SCHJY	SJAG_01233	CDP-diacylglycerol--serine O-phosphatidyltransferase OS=Schizosaccharomyces japonicus (strain yFS275 / FY16936) OX=402676 GN=SJAG_01233 PE=3 SV=2	1423	2	403.175	538.738	428.075	456.663	763.159	577.604	662.153	667.639	643.752	917.592	1142.69	901.345	1.462	0.547939	0.0390033	1.4089	1.97376	0.98095	0.0811839	1.09053
tr|B6K046|B6K046_SCHJY	SJAG_01234	H/ACA ribonucleoprotein complex subunit OS=Schizosaccharomyces japonicus (strain yFS275 / FY16936) OX=402676 GN=SJAG_01234 PE=3 SV=1	1638	14	3306.15	4110.25	4102.13	3839.51	4400.81	3073.54	3486.2	3653.52	3970.56	4356.95	4567.97	4298.49	0.951558	-0.0716364	0.717474	0.144194	1.11954	0.162909	0.234236	0.630347
tr|B6K047|B6K047_SCHJY	SJAG_01235	Threonyl-tRNA synthetase OS=Schizosaccharomyces japonicus (strain yFS275 / FY16936) OX=402676 GN=SJAG_01235 PE=3 SV=1	50	60	11438.8	15758	17066.3	14754.4	19220.8	15804.7	18455.6	17827	21882.7	23659.1	23458	22999.9	1.20825	0.272925	0.212114	0.67343	1.55886	0.640488	0.0300234	1.52254
tr|B6K053|B6K053_SCHJY	SJAG_01241	Alkaline phosphatase OS=Schizosaccharomyces japonicus (strain yFS275 / FY16936) OX=402676 GN=SJAG_01241 PE=4 SV=2	1275	2	96.8165	149.876	155.507	134.066	193.521	158.634	178.038	176.731	219.689	237.316	195.461	217.489	1.31823	0.398606	0.136017	0.866407	1.62224	0.697991	0.0263611	1.57904
tr|B6K054|B6K054_SCHJY	SJAG_01242	Vacuolar sorting protein Vps32 OS=Schizosaccharomyces japonicus (strain yFS275 / FY16936) OX=402676 GN=SJAG_01242 PE=4 SV=1	1795	17	1956.22	2545.82	2013.09	2171.71	7627.44	3383.22	9734.67	6915.11	4388.1	8268.98	21991.2	11549.4	3.18418	1.67092	0.124923	0.903356	5.31813	2.41092	0.221015	0.655579
tr|B6K058|B6K058_SCHJY	SJAG_01247	Uncharacterized protein OS=Schizosaccharomyces japonicus (strain yFS275 / FY16936) OX=402676 GN=SJAG_01247 PE=4 SV=2	4	6	494.48	680.546	717.917	630.981	969.754	716.869	911.328	865.984	1244.45	1508.33	1711.35	1488.04	1.37244	0.456743	0.0854005	1.06854	2.3583	1.23775	0.0112112	1.95035
tr|B6K061|B6K061_SCHJY	SJAG_01250	rRNA-processing protein FYV7 OS=Schizosaccharomyces japonicus (strain yFS275 / FY16936) OX=402676 GN=SJAG_01250 PE=3 SV=1	2015	2	80.6032	116.184	107.684	101.49	112.199	96.379	101.525	103.368	90.9674	98.7948	131.36	107.041	1.0185	0.0264417	0.883618	0.0537356	1.05469	0.0768166	0.751977	0.123796
tr|B6K064|B6K064_SCHJY	SJAG_01253	E3 ubiquitin-protein ligase OS=Schizosaccharomyces japonicus (strain yFS275 / FY16936) OX=402676 GN=SJAG_01253 PE=3 SV=1	1884	1	85.8655	125.929	107.373	106.389	126.13	106.079	89.5675	107.259	135.466	145.165	150.705	143.779	1.00817	0.0117452	0.95844	0.018435	1.35144	0.434498	0.0690783	1.16066
tr|B6K068|B6K068_SCHJY	SJAG_01259	Prolyl-tRNA synthetase OS=Schizosaccharomyces japonicus (strain yFS275 / FY16936) OX=402676 GN=SJAG_01259 PE=3 SV=1	41	72	11468	16941.3	17143.4	15184.2	19474.5	16027.1	18740.3	18080.6	20731.6	22623	19809.2	21054.6	1.19075	0.251871	0.263679	0.578925	1.38661	0.471561	0.0698293	1.15596
tr|B6K069|B6K069_SCHJY	SJAG_01260	tRNA-splicing endonuclease subunit Sen34 OS=Schizosaccharomyces japonicus (strain yFS275 / FY16936) OX=402676 GN=SJAG_01260 PE=3 SV=1	1229	3	348.386	487.508	438.796	424.897	537.484	458.483	471.583	489.183	639.554	721.835	768.078	709.822	1.1513	0.203263	0.262011	0.581681	1.67058	0.740346	0.00691583	2.16016
tr|B6K072|B6K072_SCHJY	SJAG_01263	Bouquet formation protein Bqt4 OS=Schizosaccharomyces japonicus (strain yFS275 / FY16936) OX=402676 GN=SJAG_01263 PE=4 SV=1	464	109	3150.14	4207.33	3471.4	3609.62	11652	9201.4	9960.19	10271.2	33679.4	33615.3	33770.4	33688.4	2.8455	1.50868	0.00499154	2.30177	9.33293	3.22233	8.00747e-05	4.0965
tr|B6K073|B6K073_SCHJY	SJAG_01264	Alpha-1,2-mannosyltransferase OS=Schizosaccharomyces japonicus (strain yFS275 / FY16936) OX=402676 GN=SJAG_01264 PE=3 SV=1	1159	17	3731.17	5903.35	5432.04	5022.19	7664.63	6325.41	6790.69	6926.91	8495.77	9583.47	8594.16	8891.13	1.37926	0.463896	0.0824592	1.08376	1.77037	0.824052	0.0135602	1.86773
tr|B6K076|B6K076_SCHJY	SJAG_01268	Actin-like protein Arp3 OS=Schizosaccharomyces japonicus (strain yFS275 / FY16936) OX=402676 GN=SJAG_01268 PE=3 SV=1	156	9	1511.08	2005.46	1726.41	1747.65	3037.68	2229.34	2864	2710.34	1812.83	2924.57	2838.28	2525.23	1.55085	0.633058	0.0385984	1.41343	1.44493	0.530997	0.149361	0.825763
tr|B6K077|B6K077_SCHJY	SJAG_01269	Putative tRNA (cytidine(32)/guanosine(34)-2'-O)-methyltransferase OS=Schizosaccharomyces japonicus (strain yFS275 / FY16936) OX=402676 GN=SJAG_01269 PE=3 SV=1	1068	3	323.297	370.26	399.624	364.394	603.388	379.261	568.854	517.168	566.274	740.726	711.697	672.899	1.41926	0.505134	0.150128	0.823537	1.84663	0.884892	0.0177799	1.75007
tr|B6K079|B6K079_SCHJY	SJAG_01271	Octanoyltransferase OS=Schizosaccharomyces japonicus (strain yFS275 / FY16936) OX=402676 GN=SJAG_01271 PE=3 SV=2	1051	1	17.7438	19.5855	21.4398	19.5897	250.693	169.812	285.425	235.31	122.428	292.529	417.952	277.636	12.0119	3.5864	0.0241998	1.61619	14.1726	3.82503	0.0947158	1.02358
tr|B6K080|B6K080_SCHJY	SJAG_01272	BUD22 family protein OS=Schizosaccharomyces japonicus (strain yFS275 / FY16936) OX=402676 GN=SJAG_01272 PE=4 SV=1	447	9	2030.08	2671.72	2589.79	2430.53	3154.81	2378.84	2655.87	2729.84	3093.5	3326.87	3561	3327.12	1.12315	0.167545	0.380786	0.419319	1.36889	0.453004	0.026513	1.57654
tr|B6K083|B6K083_SCHJY	SJAG_01275	Ribosome biogenesis protein Noc1 OS=Schizosaccharomyces japonicus (strain yFS275 / FY16936) OX=402676 GN=SJAG_01275 PE=3 SV=1	254	28	4573.16	5781.47	5650.75	5335.13	6678.82	5451.46	5342.59	5824.29	5787.54	7083.53	7255.93	6709	1.09169	0.12656	0.443091	0.353507	1.25751	0.330575	0.0866285	1.06234
tr|B6K084|B6K084_SCHJY	SJAG_01276	Mannosyltransferase complex subunit OS=Schizosaccharomyces japonicus (strain yFS275 / FY16936) OX=402676 GN=SJAG_01276 PE=4 SV=1	384	9	1436.39	1876	1529.62	1614	2765.44	2142.21	3369.56	2759.07	2238.15	3452.33	3670.52	3120.33	1.70946	0.773539	0.0693523	1.15894	1.93329	0.951057	0.0670359	1.17369
tr|B6K085|B6K085_SCHJY	SJAG_01277	Septin Spn1 OS=Schizosaccharomyces japonicus (strain yFS275 / FY16936) OX=402676 GN=SJAG_01277 PE=3 SV=1	137	8	1212.99	1633.42	1675.92	1507.44	1873.84	1622.68	1553.67	1683.4	1965.96	2075.61	1960.45	2000.67	1.11672	0.159271	0.384258	0.415377	1.3272	0.408382	0.0712255	1.14736
tr|B6K087|B6K087_SCHJY	SJAG_01279	GYF domain-containing protein OS=Schizosaccharomyces japonicus (strain yFS275 / FY16936) OX=402676 GN=SJAG_01279 PE=4 SV=1	323	6	1378.9	1943.55	1417.76	1580.07	2064.19	1784.34	1327.85	1725.46	1906.25	2119.3	2073.83	2033.13	1.09201	0.126993	0.633363	0.198347	1.28673	0.363712	0.11827	0.927125
tr|B6K088|B6K088_SCHJY	SJAG_01280	Zinc finger protein OS=Schizosaccharomyces japonicus (strain yFS275 / FY16936) OX=402676 GN=SJAG_01280 PE=4 SV=1	921	5	579.078	754.636	716.11	683.275	877.27	786.921	767.138	810.443	888.698	998.952	1222.49	1036.71	1.18612	0.246245	0.126827	0.896787	1.51727	0.601479	0.0488423	1.3112
tr|B6K090|B6K090_SCHJY	SJAG_01282	Signal recognition particle subunit Srp14 OS=Schizosaccharomyces japonicus (strain yFS275 / FY16936) OX=402676 GN=SJAG_01282 PE=3 SV=1	342	6	1431.88	1725.91	1938.94	1698.91	2486.09	1439.97	2112.04	2012.7	2570.24	2690.04	3216.55	2825.61	1.1847	0.244523	0.42619	0.370397	1.66319	0.733953	0.0124789	1.90382
tr|B6K095|B6K095_SCHJY	SJAG_01287	40S ribosomal protein S30 OS=Schizosaccharomyces japonicus (strain yFS275 / FY16936) OX=402676 GN=SJAG_01287 PE=3 SV=1	1468	10	1623.23	1874.93	2855.26	2117.81	2877.36	2930.72	2590.91	2799.66	2901.24	2926.62	3866.35	3231.4	1.32196	0.402682	0.205491	0.687207	1.52583	0.60959	0.0882218	1.05442
tr|B6K096|B6K096_SCHJY	SJAG_01288	1,3-beta-D-glucan-UDP glucosyltransferase OS=Schizosaccharomyces japonicus (strain yFS275 / FY16936) OX=402676 GN=SJAG_01288 PE=3 SV=2	253	33	4672.32	6344.56	5948.26	5655.05	8594.24	7175.42	7286.76	7685.47	10855	12280.6	14136.9	12424.2	1.35905	0.442595	0.0409844	1.38738	2.19701	1.13554	0.00775656	2.11033
tr|B6K097|B6K097_SCHJY	SJAG_01290	1,3-beta-glucanosyltransferase OS=Schizosaccharomyces japonicus (strain yFS275 / FY16936) OX=402676 GN=SJAG_01290 PE=3 SV=1	1855	12	2994.59	3946.5	4966.54	3969.21	4766.35	4297.5	4435.71	4499.85	6531.42	6463.25	5960.62	6318.43	1.13369	0.181026	0.451961	0.3449	1.59186	0.670714	0.043581	1.3607
tr|B6K098|B6K098_SCHJY	SJAG_01291	TTC27 family TPR repeat protein OS=Schizosaccharomyces japonicus (strain yFS275 / FY16936) OX=402676 GN=SJAG_01291 PE=4 SV=1	1788	5	809.707	900.948	1023.1	911.252	1538.53	1029.44	1899.93	1489.3	789.011	1304.94	1147.45	1080.47	1.63435	0.708713	0.142514	0.846142	1.1857	0.245734	0.389032	0.410015
tr|B6K0A1|B6K0A1_SCHJY	SJAG_01293	NUP37 family WD repeat protein OS=Schizosaccharomyces japonicus (strain yFS275 / FY16936) OX=402676 GN=SJAG_01293 PE=4 SV=1	1003	9	664.786	858.944	869.818	797.849	1186.35	843.199	1028.04	1019.2	1092.37	1262.95	1358.58	1237.97	1.27743	0.353244	0.147662	0.83073	1.55163	0.633784	0.0133574	1.87428
tr|B6K0A3|B6K0A3_SCHJY	SJAG_01296	40S ribosomal protein S19 OS=Schizosaccharomyces japonicus (strain yFS275 / FY16936) OX=402676 GN=SJAG_01296 PE=3 SV=1	1046	23	2930.14	3697.63	3010.13	3212.63	6505.37	3839.46	7505.27	5950.03	4198.06	6348.89	8350.77	6299.24	1.85207	0.889141	0.123327	0.90894	1.96077	0.971421	0.118269	0.927127
tr|B6K0A5|B6K0A5_SCHJY	SJAG_01298	Inosine-5'-monophosphate dehydrogenase OS=Schizosaccharomyces japonicus (strain yFS275 / FY16936) OX=402676 GN=SJAG_01298 PE=3 SV=1	865	86	15272.6	21010	20327.6	18870.1	25731	19485.2	23981.9	23066	23149.4	29624	27507	26760.1	1.22236	0.28967	0.181272	0.74167	1.41813	0.503986	0.0399944	1.398
tr|B6K0B0|B6K0B0_SCHJY	SJAG_01303	Ribosomal protein subunit L51 OS=Schizosaccharomyces japonicus (strain yFS275 / FY16936) OX=402676 GN=SJAG_01303 PE=3 SV=2	1586	1	129.197	137.902	123.662	130.254	223.838	104.814	194.773	174.475	132.113	167.617	173.087	157.606	1.3395	0.421696	0.34215	0.465783	1.20999	0.274995	0.157697	0.802176
tr|B6K0B6|B6K0B6_SCHJY	SJAG_01310	Fructose-bisphosphate aldolase OS=Schizosaccharomyces japonicus (strain yFS275 / FY16936) OX=402676 GN=SJAG_01310 PE=3 SV=1	432	30	4024.62	5729.11	5696.58	5150.1	7069.89	5367.66	7214.17	6550.57	6736.46	7928.92	7416.19	7360.52	1.27193	0.34702	0.162047	0.790358	1.4292	0.515207	0.0379666	1.4206
tr|B6K0C1|B6K0C1_SCHJY	SJAG_01315	ATP-dependent RNA helicase Cdc28 OS=Schizosaccharomyces japonicus (strain yFS275 / FY16936) OX=402676 GN=SJAG_01315 PE=4 SV=2	1450	12	712.855	907.159	765.989	795.334	1461.68	1144.46	1167.75	1257.96	908.808	1088.57	1105.34	1034.24	1.58168	0.661457	0.0263351	1.57947	1.30038	0.378937	0.0495447	1.305
tr|B6K0C2|B6K0C2_SCHJY	SJAG_01316	Uncharacterized protein OS=Schizosaccharomyces japonicus (strain yFS275 / FY16936) OX=402676 GN=SJAG_01316 PE=4 SV=1	2177	1	32.9129	46.5053	38.2585	39.2256	71.0004	61.7572	78.5575	70.4384	71.2325	97.7942	112.006	93.6776	1.79573	0.844567	0.00841634	2.07488	2.38818	1.25591	0.0344551	1.46275
tr|B6K0C3|B6K0C3_SCHJY	SJAG_01317	Ataxin-2 OS=Schizosaccharomyces japonicus (strain yFS275 / FY16936) OX=402676 GN=SJAG_01317 PE=4 SV=2	1496	1	8.75543	18.0536	14.8926	13.9005	30.5626	16.1805	26.0457	24.2629	30.9745	24.3871	24.7535	26.705	1.74547	0.803613	0.121342	0.915988	1.92115	0.94197	0.0231169	1.63607
tr|B6K0C4|B6K0C4_SCHJY	SJAG_01319	GTPase regulator Nrf1 OS=Schizosaccharomyces japonicus (strain yFS275 / FY16936) OX=402676 GN=SJAG_01319 PE=4 SV=1	2227	1	330.009	416.799	318.961	355.256	616.699	530.016	602.202	582.972	611.899	1282.65	1176.31	1023.62	1.64099	0.714567	0.00542437	2.26565	2.88136	1.52675	0.0817521	1.0875
tr|B6K0C9|B6K0C9_SCHJY	SJAG_01323	Ribosome biogenesis protein Rrp12 OS=Schizosaccharomyces japonicus (strain yFS275 / FY16936) OX=402676 GN=SJAG_01323 PE=3 SV=1	746	18	2891.01	3873.91	3085.79	3283.57	5906.82	4328.42	5471.53	5235.59	4114.94	6118.41	5934.63	5389.33	1.59448	0.673087	0.0325086	1.488	1.6413	0.71484	0.0626804	1.20287
tr|B6K0D3|B6K0D3_SCHJY	SJAG_01326	Steroid oxidoreductase superfamily protein OS=Schizosaccharomyces japonicus (strain yFS275 / FY16936) OX=402676 GN=SJAG_01326 PE=4 SV=1	1416	4	522.184	734.479	622.579	626.414	1956.35	1533.85	2282.17	1924.12	2538.14	3824.87	3254.06	3205.69	3.07165	1.61901	0.0202862	1.6928	5.11753	2.35545	0.0180299	1.74401
tr|B6K0E4|B6K0E4_SCHJY	SJAG_01338	Ribosome biogenesis protein Ltv1 OS=Schizosaccharomyces japonicus (strain yFS275 / FY16936) OX=402676 GN=SJAG_01338 PE=3 SV=2	992	6	643.408	842.205	832.151	772.588	999.954	778.853	845.828	874.878	930.875	960.124	913.687	934.895	1.1324	0.179383	0.328557	0.483389	1.21008	0.275106	0.123226	0.909296
tr|B6K0E5|B6K0E5_SCHJY	SJAG_01339	GTP binding protein OS=Schizosaccharomyces japonicus (strain yFS275 / FY16936) OX=402676 GN=SJAG_01339 PE=4 SV=2	2013	23	4105.44	5304.74	5047.88	4819.35	8665.19	6872.98	7026.11	7521.43	7769.08	8907.61	9889.95	8855.55	1.56067	0.642167	0.0226477	1.64498	1.8375	0.877742	0.00870408	2.06028
tr|B6K0E8|B6K0E8_SCHJY	SJAG_01342	UBA domain-containing protein Ucp6 OS=Schizosaccharomyces japonicus (strain yFS275 / FY16936) OX=402676 GN=SJAG_01342 PE=4 SV=1	969	2	195.745	262.357	298.696	252.266	299.281	243.932	267.759	270.324	309.53	331.835	268.927	303.431	1.07158	0.0997438	0.632972	0.198616	1.20282	0.266421	0.235122	0.628707
tr|B6K0F0|B6K0F0_SCHJY	SJAG_01344	Metal resistance protein YCF1 OS=Schizosaccharomyces japonicus (strain yFS275 / FY16936) OX=402676 GN=SJAG_01344 PE=4 SV=1	624	22	3100.54	4106.62	3458.65	3555.27	6375.76	4948.49	5644.3	5656.18	5385.05	7852.55	7841.26	7026.29	1.59093	0.66987	0.0175217	1.75642	1.9763	0.982803	0.0392447	1.40622
tr|B6K0F8|B6K0F8_SCHJY	SJAG_01351	Glutathione synthetase OS=Schizosaccharomyces japonicus (strain yFS275 / FY16936) OX=402676 GN=SJAG_01351 PE=3 SV=2	1093	24	2365.37	3499.47	3464.01	3109.62	4342.8	3808.84	4216.45	4122.7	4350.44	4916.01	4674.7	4647.05	1.32579	0.406852	0.0964552	1.01567	1.49441	0.579578	0.0377517	1.42306
tr|B6K0F9|B6K0F9_SCHJY	SJAG_01352	Diadenosine tetraphosphate synthetase OS=Schizosaccharomyces japonicus (strain yFS275 / FY16936) OX=402676 GN=SJAG_01352 PE=3 SV=1	126	52	5770.57	8735.82	7392.95	7299.78	11099.3	8223.84	10668.1	9997.08	9570.16	12565.8	11831.9	11322.6	1.3695	0.453654	0.0952944	1.02093	1.55109	0.633283	0.0319774	1.49516
tr|B6K0G1|B6K0G1_SCHJY	SJAG_01354	DNA helicase OS=Schizosaccharomyces japonicus (strain yFS275 / FY16936) OX=402676 GN=SJAG_01354 PE=3 SV=1	69	8	1406.58	1926.8	1691.09	1674.82	2265.55	1847.95	2098.5	2070.67	2039.88	2781.88	2726.62	2516.13	1.23635	0.306086	0.113015	0.946865	1.50232	0.587196	0.0504536	1.29711
tr|B6K0G3|B6K0G3_SCHJY	SJAG_01356	Elongation of fatty acids protein OS=Schizosaccharomyces japonicus (strain yFS275 / FY16936) OX=402676 GN=SJAG_01356 PE=3 SV=2	2066	2	13.0613	21.0871	21.3225	18.4903	47.2058	32.3733	52.2204	43.9332	29.6983	42.982	43.1933	38.6245	2.37601	1.24854	0.0342401	1.46546	2.08891	1.06275	0.0259796	1.58537
tr|B6K0G5|B6K0G5_SCHJY	SJAG_01358	Nuclear export receptor Crm1 OS=Schizosaccharomyces japonicus (strain yFS275 / FY16936) OX=402676 GN=SJAG_01358 PE=3 SV=1	729	18	2802.03	3773.14	3069.74	3214.97	5889.83	4246.88	6032.91	5389.87	3290.05	5172.14	4679.13	4380.44	1.67649	0.745446	0.0437421	1.3591	1.36251	0.446271	0.163474	0.786552
tr|B6K0G6|B6K0G6_SCHJY	SJAG_01359	Purine nucleoside phosphorylase OS=Schizosaccharomyces japonicus (strain yFS275 / FY16936) OX=402676 GN=SJAG_01359 PE=3 SV=1	874	12	1008.5	1494.72	1173.98	1225.73	1684.16	1309.6	1641.18	1544.98	1235.7	1721.96	1767.07	1574.91	1.26045	0.333943	0.162647	0.788754	1.28487	0.361624	0.193057	0.714314
tr|B6K0G7|B6K0G7_SCHJY	SJAG_01360	HECT-type E3 ubiquitin transferase OS=Schizosaccharomyces japonicus (strain yFS275 / FY16936) OX=402676 GN=SJAG_01360 PE=4 SV=1	1143	3	99.8228	140.446	132.802	124.357	170.04	131.71	137.913	146.554	174.124	182.469	194.62	183.738	1.1785	0.236949	0.266972	0.573534	1.4775	0.56316	0.0253661	1.59575
tr|B6K0G9|B6K0G9_SCHJY	SJAG_01362	NADP-dependent leukotriene B4 12-hydroxydehydrogenase OS=Schizosaccharomyces japonicus (strain yFS275 / FY16936) OX=402676 GN=SJAG_01362 PE=4 SV=2	2103	5	193.399	317.767	231.773	247.646	340.019	271.322	340.715	317.352	278.887	409.032	378.081	355.333	1.28147	0.357803	0.196701	0.706192	1.43484	0.520892	0.116127	0.935067
tr|B6K0H1|B6K0H1_SCHJY	SJAG_01364	60S ribosomal protein L14 OS=Schizosaccharomyces japonicus (strain yFS275 / FY16936) OX=402676 GN=SJAG_01364 PE=3 SV=1	730	42	7083.63	7089.44	5016.85	6396.64	10677.7	5623.05	21354.1	12551.6	4272.45	8137.85	12727.1	8379.13	1.96222	0.972487	0.314887	0.501846	1.30993	0.389487	0.506798	0.295165
tr|B6K0H3|B6K0H3_SCHJY	SJAG_01366	40S ribosomal protein S26 OS=Schizosaccharomyces japonicus (strain yFS275 / FY16936) OX=402676 GN=SJAG_01366 PE=3 SV=1	863	22	5428.55	8794.14	7941.54	7388.08	7524.19	6745.18	6687.23	6985.53	7283.63	8975.95	8114.33	8124.64	0.945514	-0.0808286	0.733196	0.13478	1.0997	0.137104	0.560109	0.251728
tr|B6K0H6|B6K0H6_SCHJY	SJAG_01369	Alba domain-containing protein OS=Schizosaccharomyces japonicus (strain yFS275 / FY16936) OX=402676 GN=SJAG_01369 PE=4 SV=1	694	4	244.868	323.344	241.75	269.987	526.947	307.97	500.985	445.301	453.261	598.301	755.261	602.274	1.64934	0.721888	0.112655	0.948251	2.23075	1.15753	0.052135	1.28287
tr|B6K0H7|B6K0H7_SCHJY	SJAG_01370	Dynein light chain Dlc1 OS=Schizosaccharomyces japonicus (strain yFS275 / FY16936) OX=402676 GN=SJAG_01370 PE=4 SV=1	1466	6	1652.9	2201.03	2410.84	2088.26	2598.83	2401.65	2156.91	2385.8	2733.01	2777.7	2135.57	2548.76	1.14248	0.192172	0.331022	0.480143	1.22052	0.287496	0.207845	0.682261
tr|B6JXR1|B6JXR1_SCHJY	SJAG_01372	Porphobilinogen synthase OS=Schizosaccharomyces japonicus (strain yFS275 / FY16936) OX=402676 GN=SJAG_01372 PE=3 SV=1	315	2	275.055	373.915	268.27	305.747	449.898	356.29	373.311	393.166	313.804	431.694	459.394	401.631	1.28592	0.362803	0.123918	0.906867	1.31361	0.393533	0.168035	0.7746
tr|B6JXR2|B6JXR2_SCHJY	SJAG_01373	CK1/CK1/CK1-G protein kinase Cki3 OS=Schizosaccharomyces japonicus (strain yFS275 / FY16936) OX=402676 GN=SJAG_01373 PE=3 SV=1	885	9	948.468	1255.51	1170.99	1124.99	1762.3	1481.91	1481.56	1575.26	2449.59	2667.38	2684.86	2600.61	1.40024	0.485676	0.0263097	1.57988	2.31168	1.20894	0.000295343	3.52967
tr|B6JXR3|B6JXR3_SCHJY	SJAG_01374	Nucleoporin Nup132 OS=Schizosaccharomyces japonicus (strain yFS275 / FY16936) OX=402676 GN=SJAG_01374 PE=3 SV=2	1707	6	635.603	820.351	766.557	740.837	993.943	789.339	843.534	875.605	1039.92	1283.93	1423.7	1249.18	1.18191	0.241125	0.177257	0.751397	1.68618	0.753757	0.0283995	1.54669
tr|B6JXR5|B6JXR5_SCHJY	SJAG_01376	CAMK/CAMKL/PASK protein kinase Ppk6 OS=Schizosaccharomyces japonicus (strain yFS275 / FY16936) OX=402676 GN=SJAG_01376 PE=4 SV=1	1680	1	22.5703	33.7766	25.9169	27.4213	47.6105	43.816	37.9567	43.1277	54.8789	70.0702	61.5281	62.1591	1.57278	0.653321	0.0236006	1.62708	2.26682	1.18067	0.00411044	2.38611
tr|B6JXR8|B6JXR8_SCHJY	SJAG_01379	GTPase Ypt5 OS=Schizosaccharomyces japonicus (strain yFS275 / FY16936) OX=402676 GN=SJAG_01379 PE=4 SV=2	1924	6	158.389	244.06	194.382	198.944	361.003	282.337	442.537	361.959	295.229	449.268	417.939	387.479	1.8194	0.863466	0.0515752	1.28756	1.94768	0.961757	0.0374636	1.42639
tr|B6JXS1|B6JXS1_SCHJY	SJAG_01382	Autophagy associated protein Atg24 OS=Schizosaccharomyces japonicus (strain yFS275 / FY16936) OX=402676 GN=SJAG_01382 PE=4 SV=1	1434	3	208.509	310.947	200.543	240	397.544	252.18	433.162	360.962	209.627	316.53	343.298	289.818	1.50401	0.588815	0.152082	0.817921	1.20758	0.272116	0.410462	0.386727
tr|B6JXS3|B6JXS3_SCHJY	SJAG_01384	Arp2/3 complex 34 kDa subunit OS=Schizosaccharomyces japonicus (strain yFS275 / FY16936) OX=402676 GN=SJAG_01384 PE=3 SV=1	177	13	1092.13	1446.6	1093.41	1210.71	1863.96	1310.4	1746.39	1640.25	1409.45	2001.9	1809.01	1740.12	1.35478	0.438058	0.112992	0.946954	1.43727	0.523329	0.074418	1.12832
tr|B6JXS4|B6JXS4_SCHJY	SJAG_01385	Chromatin modification-related protein EAF6 OS=Schizosaccharomyces japonicus (strain yFS275 / FY16936) OX=402676 GN=SJAG_01385 PE=3 SV=1	1839	3	248.849	352.255	286.592	295.899	451.564	283.186	410.369	381.706	291.414	403.122	488.737	394.424	1.28999	0.36736	0.234766	0.629365	1.33297	0.414645	0.223669	0.650395
tr|B6JXS6|B6JXS6_SCHJY	SJAG_01387	40S ribosomal protein S13 OS=Schizosaccharomyces japonicus (strain yFS275 / FY16936) OX=402676 GN=SJAG_01387 PE=3 SV=1	99	3	868.592	912.699	1109.09	963.46	1394.68	887.713	1368.29	1216.89	1248.54	1344.93	1505.83	1366.43	1.26305	0.336907	0.262011	0.58168	1.41826	0.504118	0.0186979	1.72821
tr|B6JXT0|B6JXT0_SCHJY	SJAG_01391	Nucleolar GTP-binding protein 2 OS=Schizosaccharomyces japonicus (strain yFS275 / FY16936) OX=402676 GN=SJAG_01391 PE=3 SV=2	1101	34	7895.93	10055.5	9324.02	9091.82	11398.2	9017.38	9271.85	9895.81	11647.9	13070.9	13776.6	12831.8	1.08843	0.122249	0.461796	0.33555	1.41136	0.497083	0.0137324	1.86225
tr|B6JXT5|B6JXT5_SCHJY	SJAG_01397	V-type proton ATPase subunit C OS=Schizosaccharomyces japonicus (strain yFS275 / FY16936) OX=402676 GN=SJAG_01397 PE=3 SV=1	596	13	1309.46	1816.63	1558.05	1561.38	2095.7	1530.98	1745.29	1790.66	1540.42	2093.37	2161.07	1931.62	1.14684	0.197667	0.357484	0.446744	1.23712	0.30699	0.21111	0.675491
tr|B6JXT6|B6JXT6_SCHJY	SJAG_01400	Calcium-transporting ATPase OS=Schizosaccharomyces japonicus (strain yFS275 / FY16936) OX=402676 GN=SJAG_01400 PE=3 SV=2	144	22	2165.07	3020.17	2856.6	2680.61	3832.72	3231.33	3650.38	3571.48	4094.13	4685.08	4287.09	4355.43	1.33234	0.413958	0.0558225	1.25319	1.62479	0.700253	0.00880638	2.0552
tr|B6JXU5|B6JXU5_SCHJY	SJAG_01408	Cell division control protein Cdc5 OS=Schizosaccharomyces japonicus (strain yFS275 / FY16936) OX=402676 GN=SJAG_01408 PE=3 SV=2	287	8	266.705	326	304.609	299.105	436.538	314.693	412.379	387.87	391.462	459.229	487.475	446.055	1.29677	0.374923	0.124979	0.903162	1.4913	0.576572	0.0176975	1.75209
tr|B6JXU8|B6JXU8_SCHJY	SJAG_01411	60S acidic ribosomal protein Rpp1-1 OS=Schizosaccharomyces japonicus (strain yFS275 / FY16936) OX=402676 GN=SJAG_01411 PE=3 SV=1	66	13	283.39	366.229	287.556	312.392	449.456	377.503	371.848	399.602	404.444	552.571	525.29	494.102	1.27917	0.355209	0.0768977	1.11409	1.58167	0.661452	0.0365929	1.4366
tr|B6JXU9|B6JXU9_SCHJY	SJAG_01412	RNA-binding protein OS=Schizosaccharomyces japonicus (strain yFS275 / FY16936) OX=402676 GN=SJAG_01412 PE=4 SV=1	2049	2	37.1737	58.6325	50.3248	48.7103	78.1344	51.4846	79.1674	69.5955	82.7082	77.0967	83.9154	81.2401	1.42876	0.514765	0.139542	0.855294	1.66782	0.737964	0.025338	1.59623
tr|B6JXV0|B6JXV0_SCHJY	SJAG_01413	Ribosomal protein subunit L9 OS=Schizosaccharomyces japonicus (strain yFS275 / FY16936) OX=402676 GN=SJAG_01413 PE=3 SV=1	1544	4	1250.92	1817.61	1722.38	1596.97	2368.36	1491.46	2022.68	1960.83	2129.72	2426.35	2313.97	2290.01	1.22785	0.29613	0.312496	0.505156	1.43397	0.520019	0.0398523	1.39955
tr|B6K422|B6K422_SCHJY	SJAG_01414	Alcohol dehydrogenase Adh1 OS=Schizosaccharomyces japonicus (strain yFS275 / FY16936) OX=402676 GN=SJAG_01414 PE=3 SV=2	1334	151	28378.7	44839.2	48473.2	40563.7	41040.4	39405.1	39472.7	39972.7	46110.9	46501.3	35266.9	42626.4	0.985431	-0.021173	0.932696	0.03026	1.05085	0.0715568	0.791632	0.101477
tr|B6JXV2|B6JXV2_SCHJY	SJAG_01415	Trafficking protein particle complex subunit BET3 OS=Schizosaccharomyces japonicus (strain yFS275 / FY16936) OX=402676 GN=SJAG_01415 PE=3 SV=1	1238	1	41.0977	58.4358	43.6623	47.7319	58.4342	50.9442	53.2813	54.2199	42.7838	84.9983	44.5432	57.4418	1.13593	0.183868	0.356945	0.447399	1.20342	0.267145	0.565344	0.247688
tr|B6JXV4|B6JXV4_SCHJY	SJAG_01417	Monothiol glutaredoxin Grx5 OS=Schizosaccharomyces japonicus (strain yFS275 / FY16936) OX=402676 GN=SJAG_01417 PE=4 SV=1	45	14	2229.28	2906.97	2679.25	2605.17	3398.02	2738.59	4670.36	3602.32	2524.72	3235.01	2590.61	2783.45	1.38276	0.467552	0.214018	0.66955	1.06843	0.0954968	0.586766	0.231535
tr|B6JXV5|B6JXV5_SCHJY	SJAG_01418	Diphthamide biosynthesis protein Dph3 OS=Schizosaccharomyces japonicus (strain yFS275 / FY16936) OX=402676 GN=SJAG_01418 PE=4 SV=1	1336	2	218.631	252.93	182.541	218.034	382.255	222.296	304.557	303.036	234.205	324.007	447.118	335.11	1.38986	0.474936	0.198977	0.701197	1.53696	0.620082	0.190544	0.720004
tr|B6JXV6|B6JXV6_SCHJY	SJAG_01419	MutS protein 3 OS=Schizosaccharomyces japonicus (strain yFS275 / FY16936) OX=402676 GN=SJAG_01419 PE=4 SV=1	1862	1	122.079	197.232	85.7232	135.011	126.492	115.353	62.4514	101.432	78.3952	103.116	135.588	105.7	0.751286	-0.412566	0.440297	0.356255	0.782895	-0.353109	0.484444	0.314756
tr|B6JXV7|B6JXV7_SCHJY	SJAG_01420	U3 snoRNP-associated protein Cic1/Utp30 family protein OS=Schizosaccharomyces japonicus (strain yFS275 / FY16936) OX=402676 GN=SJAG_01420 PE=4 SV=1	954	13	3255.53	3452.68	3900.07	3536.09	3951.09	3177.9	3201.49	3443.49	3466.22	3706.85	3875.78	3682.95	0.973813	-0.0382835	0.78613	0.104506	1.04153	0.0587055	0.555458	0.255349
tr|B6JXW4|B6JXW4_SCHJY	SJAG_01426	Pyruvyl transferase Pvg1 OS=Schizosaccharomyces japonicus (strain yFS275 / FY16936) OX=402676 GN=SJAG_01426 PE=4 SV=1	1494	4	411.145	644.654	592.608	549.469	767.607	675.286	634.91	692.601	851.193	838.914	725.279	805.129	1.26049	0.333986	0.171474	0.765801	1.46528	0.551181	0.0479475	1.31923
tr|B6JXW5|B6JXW5_SCHJY	SJAG_01427	Alpha,alpha-trehalose-phosphate synthase OS=Schizosaccharomyces japonicus (strain yFS275 / FY16936) OX=402676 GN=SJAG_01427 PE=3 SV=1	554	15	2369.58	3335.16	2928.71	2877.82	4085.6	3019.84	3378.83	3494.76	3630.89	4108.45	4089.11	3942.82	1.21438	0.280217	0.216596	0.664349	1.37007	0.454252	0.0421462	1.37524
tr|B6JXW6|B6JXW6_SCHJY	SJAG_01428	2',3'-cyclic-nucleotide 3'-phosphodiesterase OS=Schizosaccharomyces japonicus (strain yFS275 / FY16936) OX=402676 GN=SJAG_01428 PE=4 SV=1	1624	2	97.9575	131.297	106.587	111.947	147.704	115.136	146.388	136.409	162.525	173.013	187.642	174.393	1.21852	0.285124	0.16938	0.771137	1.55782	0.639527	0.00912953	2.03955
tr|B6JXW8|B6JXW8_SCHJY	SJAG_01430	Metallopeptidase OS=Schizosaccharomyces japonicus (strain yFS275 / FY16936) OX=402676 GN=SJAG_01430 PE=3 SV=1	1690	3	176.325	246.54	194.921	205.929	305.653	259.692	276.763	280.703	385.206	495.519	504.769	461.831	1.36311	0.446898	0.0491678	1.30832	2.24268	1.16522	0.00911538	2.04023
tr|B6JXX0|B6JXX0_SCHJY	SJAG_01432	Hydroxyacid dehydrogenase OS=Schizosaccharomyces japonicus (strain yFS275 / FY16936) OX=402676 GN=SJAG_01432 PE=3 SV=1	1895	4	911.973	1243.2	1054.98	1070.05	1825.75	1325.32	1787.41	1646.16	1559.81	2086.33	2248.8	1964.98	1.53839	0.621425	0.0485555	1.31376	1.83634	0.876835	0.0333817	1.47649
tr|B6JXX1|B6JXX1_SCHJY	SJAG_01433	RNA lariat debranching enzyme Dbr1 OS=Schizosaccharomyces japonicus (strain yFS275 / FY16936) OX=402676 GN=SJAG_01433 PE=3 SV=1	1882	4	811.177	1268.67	613.814	897.887	905.792	876.166	436.398	739.452	745.273	774.524	950.147	823.315	0.823547	-0.280077	0.556935	0.254195	0.916947	-0.12509	0.744398	0.128195
tr|B6JXX3|B6JXX3_SCHJY	SJAG_01435	P-type ATPase OS=Schizosaccharomyces japonicus (strain yFS275 / FY16936) OX=402676 GN=SJAG_01435 PE=3 SV=1	612	35	5490.21	7809.48	7453.42	6917.7	10006.5	7952.12	8574.28	8844.3	9799.19	12303.7	11692.6	11265.2	1.2785	0.354455	0.112648	0.948275	1.62845	0.703503	0.014121	1.85013
tr|B6JXX4|B6JXX4_SCHJY	SJAG_01436	DNA-directed RNA polymerase complex II subunit Rpb7 OS=Schizosaccharomyces japonicus (strain yFS275 / FY16936) OX=402676 GN=SJAG_01436 PE=3 SV=1	380	8	780.557	950.319	936.17	889.015	981.256	687.921	966.622	878.6	665.443	971.206	917.03	851.226	0.988284	-0.0170024	0.930124	0.031459	0.957493	-0.0626655	0.749883	0.125007
tr|B6JXX5|B6JXX5_SCHJY	SJAG_01437	Synaptotagmin family C2 domain-containing protein OS=Schizosaccharomyces japonicus (strain yFS275 / FY16936) OX=402676 GN=SJAG_01437 PE=4 SV=1	1231	54	6522.54	9114.71	8595.6	8077.62	12479.5	10053.9	10453.4	10995.6	12776.6	15362.6	14760.8	14300	1.36124	0.444925	0.0557388	1.25384	1.77032	0.824014	0.00501504	2.29973
tr|B6JXX7|B6JXX7_SCHJY	SJAG_01438	Elongation factor 2 OS=Schizosaccharomyces japonicus (strain yFS275 / FY16936) OX=402676 GN=SJAG_01438 PE=3 SV=1	248	254	39070.5	55857.5	50466.5	48464.8	65631	56027.6	59330.5	60329.7	61566.2	76023	72338.3	69975.8	1.24481	0.31593	0.123567	0.908097	1.44385	0.529918	0.0315929	1.50041
tr|B6JXY3|B6JXY3_SCHJY	SJAG_01443	UDP-N-acetylglucosamine diphosphorylase Uap1/Qri1 OS=Schizosaccharomyces japonicus (strain yFS275 / FY16936) OX=402676 GN=SJAG_01443 PE=4 SV=1	1124	10	1668.5	2080.58	1716.71	1821.93	3029.86	2262.94	2652.22	2648.34	2902.87	4005.28	5013.49	3973.88	1.45359	0.539621	0.0437658	1.35887	2.18114	1.12508	0.0658601	1.18138
tr|B6JXY4|B6JXY4_SCHJY	SJAG_01444	DNA-directed RNA polymerases I and III subunit RPAC1 OS=Schizosaccharomyces japonicus (strain yFS275 / FY16936) OX=402676 GN=SJAG_01444 PE=3 SV=1	143	20	8558.87	9730	6992.33	8427.07	10395.5	6727.92	8950.07	8691.16	6143.79	10062	12897.4	9701.06	1.03134	0.0445188	0.85295	0.0690763	1.15118	0.203112	0.594289	0.226002
tr|B6JXY8|B6JXY8_SCHJY	SJAG_01448	Boi family protein OS=Schizosaccharomyces japonicus (strain yFS275 / FY16936) OX=402676 GN=SJAG_01448 PE=4 SV=1	1686	2	120.573	179.641	148.772	149.662	238.226	181.033	228.565	215.941	202.169	232.138	274.212	236.173	1.44286	0.528931	0.0542651	1.26548	1.57804	0.658136	0.0345484	1.46157
tr|B6JXY9|B6JXY9_SCHJY	SJAG_01449	GTP-binding nuclear protein OS=Schizosaccharomyces japonicus (strain yFS275 / FY16936) OX=402676 GN=SJAG_01449 PE=3 SV=1	1962	17	2960.66	3981.62	3721.42	3554.57	4921.62	3502.45	4309.5	4244.52	5336.91	5643.79	4978.9	5319.87	1.1941	0.255929	0.254857	0.593704	1.49663	0.581716	0.012531	1.90202
tr|B6JXZ4|B6JXZ4_SCHJY	SJAG_01454	Nucleolar protein 16 OS=Schizosaccharomyces japonicus (strain yFS275 / FY16936) OX=402676 GN=SJAG_01454 PE=3 SV=1	2007	14	4484.45	5537.79	5863	5295.08	6579.42	4640.68	5621.33	5613.81	5723.79	6228.04	7314.61	6422.15	1.06019	0.0843278	0.673219	0.171844	1.21285	0.278403	0.147795	0.830341
tr|B6JXZ5|B6JXZ5_SCHJY	SJAG_01455	Anthranilate synthase component 2 OS=Schizosaccharomyces japonicus (strain yFS275 / FY16936) OX=402676 GN=SJAG_01455 PE=3 SV=1	2079	11	1273.15	2062.83	1570.01	1635.33	2023.13	1671.46	1749.71	1814.77	1847.37	2180.99	1923.38	1983.91	1.10973	0.150202	0.533459	0.272899	1.21316	0.278767	0.267647	0.572438
tr|B6JXZ6|B6JXZ6_SCHJY	SJAG_01456	ADP-ribosylation factor OS=Schizosaccharomyces japonicus (strain yFS275 / FY16936) OX=402676 GN=SJAG_01456 PE=3 SV=1	783	1	59.7054	72.6446	77.0316	69.7939	95.5025	80.5268	89.7363	88.5885	82.0311	108.331	89.5585	93.3069	1.26929	0.34402	0.0520889	1.28325	1.33689	0.418883	0.0758434	1.12008
tr|B6JXZ7|B6JXZ7_SCHJY	SJAG_01457	S-(hydroxymethyl)glutathione dehydrogenase OS=Schizosaccharomyces japonicus (strain yFS275 / FY16936) OX=402676 GN=SJAG_01457 PE=3 SV=1	1348	8	745.165	1114.51	996.07	951.915	1184.08	981.199	1042.88	1069.39	1195.11	1307.26	1228.8	1243.72	1.12341	0.167878	0.412176	0.384917	1.30655	0.385761	0.105115	0.978334
tr|B6JXZ9|B6JXZ9_SCHJY	SJAG_01459	Component of oligomeric Golgi complex 3 OS=Schizosaccharomyces japonicus (strain yFS275 / FY16936) OX=402676 GN=SJAG_01459 PE=3 SV=2	1112	1	49.3505	80.0391	62.4114	63.9337	106.302	81.1181	95.7506	94.3902	98.2092	97.3037	88.2829	94.5986	1.47638	0.562062	0.0593884	1.2263	1.47964	0.565243	0.0614216	1.21168
tr|B6JY00|B6JY00_SCHJY	SJAG_01460	Eukaryotic protein OS=Schizosaccharomyces japonicus (strain yFS275 / FY16936) OX=402676 GN=SJAG_01460 PE=3 SV=1	1861	4	366.081	594.447	372.293	444.274	687.62	591.33	802.149	693.7	610.23	1135.46	1021.22	922.303	1.56142	0.642863	0.0639715	1.19401	2.07598	1.05379	0.0774028	1.11124
tr|B6JY01|B6JY01_SCHJY	SJAG_01461	Arginosuccinase OS=Schizosaccharomyces japonicus (strain yFS275 / FY16936) OX=402676 GN=SJAG_01461 PE=3 SV=1	240	41	15564.4	14600.5	11429.6	13864.8	11150	8010.66	16084.1	11748.3	6676.48	11218.2	11059.2	9651.29	0.847342	-0.238984	0.483691	0.315432	0.696099	-0.522636	0.0979938	1.0088
tr|B6JY05|B6JY05_SCHJY	SJAG_01465	Multi-copy suppressor-Chk1 OS=Schizosaccharomyces japonicus (strain yFS275 / FY16936) OX=402676 GN=SJAG_01465 PE=4 SV=2	552	4	297.496	415.083	355.665	356.081	446.993	373.074	372.68	397.582	320.023	388.192	474.809	394.341	1.11655	0.159047	0.383751	0.415951	1.10745	0.147238	0.535926	0.270896
tr|B6JY06|B6JY06_SCHJY	SJAG_01466	Methylenetetrahydrofolate reductase OS=Schizosaccharomyces japonicus (strain yFS275 / FY16936) OX=402676 GN=SJAG_01466 PE=3 SV=1	899	12	1698.15	2543.33	2081.68	2107.72	3392.44	2647.06	3115.22	3051.57	2954.3	3754.79	3835.95	3515.01	1.44781	0.53387	0.0454915	1.34207	1.66769	0.737847	0.0201905	1.69485
tr|B6JY07|B6JY07_SCHJY	SJAG_01467	UB Xdomain protein Ubx3 OS=Schizosaccharomyces japonicus (strain yFS275 / FY16936) OX=402676 GN=SJAG_01467 PE=4 SV=1	589	1	66.2348	112.889	82.9189	87.3476	125.467	91.8815	93.2122	103.52	88.2389	115.429	91.4877	98.3852	1.18515	0.245073	0.410356	0.386839	1.12636	0.171674	0.53768	0.269476
tr|B6JY11|B6JY11_SCHJY	SJAG_01471	H(+)-transporting two-sector ATPase OS=Schizosaccharomyces japonicus (strain yFS275 / FY16936) OX=402676 GN=SJAG_01471 PE=3 SV=2	90	58	10272.5	12536.9	14593.7	12467.7	16480.4	12638.6	14848.1	14655.7	15640.5	17209.5	18618.8	17156.3	1.17549	0.233267	0.261692	0.58221	1.37606	0.46054	0.0427754	1.36881
tr|B6JY12|B6JY12_SCHJY	SJAG_01472	WD repeat protein OS=Schizosaccharomyces japonicus (strain yFS275 / FY16936) OX=402676 GN=SJAG_01472 PE=4 SV=1	234	4	300.025	416.228	327.188	347.814	622.024	441.322	580.918	548.088	433.041	659.081	758.89	617.004	1.57581	0.656093	0.0456229	1.34082	1.77395	0.826965	0.0943011	1.02548
tr|B6JY17|B6JY17_SCHJY	SJAG_01475	SAGA complex/transcription initiation factor Taf9 OS=Schizosaccharomyces japonicus (strain yFS275 / FY16936) OX=402676 GN=SJAG_01475 PE=3 SV=1	1149	1	340.028	416.87	354.757	370.552	755.258	357.194	684.8	599.084	803.733	924.686	1027.44	918.62	1.61674	0.693084	0.199999	0.698972	2.47906	1.30979	0.00752308	2.1236
tr|B6JY18|B6JY18_SCHJY	SJAG_01476	RNA 3'-terminal phosphate cyclase OS=Schizosaccharomyces japonicus (strain yFS275 / FY16936) OX=402676 GN=SJAG_01476 PE=3 SV=1	1793	6	1305.23	1592.28	1467.41	1454.97	1835.27	1442.19	1537.69	1605.05	1614.63	1968.21	2049.91	1877.58	1.10315	0.141626	0.364238	0.438614	1.29046	0.367884	0.0663636	1.17807
tr|B6JY19|B6JY19_SCHJY	SJAG_01477	Fungal protein OS=Schizosaccharomyces japonicus (strain yFS275 / FY16936) OX=402676 GN=SJAG_01477 PE=4 SV=1	1115	10	1021.46	1362.24	1595.99	1326.56	1628.55	1267.67	1608.77	1501.66	1828.99	1840.89	1951.98	1873.95	1.132	0.178868	0.443918	0.352697	1.41264	0.498391	0.07464	1.12703
tr|B6JY21|B6JY21_SCHJY	SJAG_01479	Uncharacterized protein OS=Schizosaccharomyces japonicus (strain yFS275 / FY16936) OX=402676 GN=SJAG_01479 PE=4 SV=1	1286	5	1374.03	1700.71	1691.36	1588.7	1823.6	1574.83	1559.22	1652.55	1312.22	1559.31	1734.61	1535.38	1.04019	0.0568472	0.667314	0.17567	0.966438	-0.049251	0.760121	0.119117
tr|B6JY24|B6JY24_SCHJY	SJAG_01482	Lysine methyltransferase OS=Schizosaccharomyces japonicus (strain yFS275 / FY16936) OX=402676 GN=SJAG_01482 PE=4 SV=1	1752	1	21.9009	31.2246	22.2945	25.14	32.2109	28.432	28.038	29.5603	33.3726	34.6081	53.9253	40.6353	1.17583	0.233676	0.283353	0.547671	1.61636	0.69275	0.130852	0.883221
tr|B6JY28|B6JY28_SCHJY	SJAG_01487	Translation machinery-associated protein 22 OS=Schizosaccharomyces japonicus (strain yFS275 / FY16936) OX=402676 GN=SJAG_01487 PE=3 SV=1	1294	13	1135.59	1651.02	1424.75	1403.79	2725.72	2260.07	3166.91	2717.57	2473.29	3746.74	5275.87	3831.97	1.93588	0.952992	0.0198323	1.70263	2.72974	1.44876	0.0910389	1.04077
tr|B6JY30|B6JY30_SCHJY	SJAG_01489	19S proteasome regulatory subunit Rpt1 OS=Schizosaccharomyces japonicus (strain yFS275 / FY16936) OX=402676 GN=SJAG_01489 PE=3 SV=1	823	62	13773	17697.7	15438.3	15636.3	25561.3	16266	20675.1	20834.1	20870.2	25195.8	26278.9	24115	1.33242	0.414047	0.1829	0.737786	1.54224	0.625027	0.0172342	1.76361
tr|B6JY32|B6JY32_SCHJY	SJAG_01491	Dolichyl-phosphate-mannose--protein mannosyltransferase OS=Schizosaccharomyces japonicus (strain yFS275 / FY16936) OX=402676 GN=SJAG_01491 PE=3 SV=1	1041	20	3978.17	4606.8	4524.32	4369.76	6836.32	5221.02	5697.32	5918.22	11240.6	12211.6	13395.4	12282.5	1.35436	0.437608	0.0677671	1.16898	2.8108	1.49098	0.00331445	2.47959
tr|B6JY35|B6JY35_SCHJY	SJAG_01494	Noc complex subunit Noc2 family protein OS=Schizosaccharomyces japonicus (strain yFS275 / FY16936) OX=402676 GN=SJAG_01494 PE=3 SV=1	267	123	6390.4	7684.91	6672.98	6916.1	24387.4	19578.1	18601.5	20855.7	76308.3	90225.3	100786	89106.5	3.01553	1.59241	0.0129019	1.88935	12.8839	3.6875	0.00721598	2.1417
tr|B6JY37|B6JY37_SCHJY	SJAG_01496	SGT2 family TPR repeat protein OS=Schizosaccharomyces japonicus (strain yFS275 / FY16936) OX=402676 GN=SJAG_01496 PE=3 SV=1	1536	9	2381.49	3527.97	4100.94	3336.8	4375	2136.45	4276.86	3596.1	4875.87	4849.75	3565.57	4430.4	1.07771	0.107969	0.786554	0.104272	1.32774	0.408971	0.177243	0.75143
tr|B6JY38|B6JY38_SCHJY	SJAG_01497	DUF654 family protein OS=Schizosaccharomyces japonicus (strain yFS275 / FY16936) OX=402676 GN=SJAG_01497 PE=3 SV=1	2248	5	826.913	895.967	1196.1	972.993	1200.47	987.026	1357.69	1181.73	1381.42	1485.79	1679.7	1515.64	1.21453	0.280397	0.252419	0.597878	1.55771	0.639422	0.0215582	1.66639
tr|B6JY39|B6JY39_SCHJY	SJAG_01498	Zf-CCHC type zinc finger protein OS=Schizosaccharomyces japonicus (strain yFS275 / FY16936) OX=402676 GN=SJAG_01498 PE=4 SV=2	1396	4	1030.34	1033.3	1390.6	1151.41	1425.82	1107.23	1400.15	1311.07	1254.64	1309.36	1249.93	1271.31	1.13866	0.187335	0.368842	0.43316	1.10413	0.14291	0.422168	0.374514
tr|B6JY40|B6JY40_SCHJY	SJAG_01499	DEAD/DEAH box helicase OS=Schizosaccharomyces japonicus (strain yFS275 / FY16936) OX=402676 GN=SJAG_01499 PE=4 SV=1	188	143	32407.6	42003.5	41503.4	38638.2	53791.4	43519.6	43289.7	46866.9	49312.2	57677.6	67248.8	58079.5	1.21297	0.278543	0.152972	0.815388	1.50316	0.588003	0.0430095	1.36644
tr|B6JY42|B6JY42_SCHJY	SJAG_01501	Eukaryotic protein OS=Schizosaccharomyces japonicus (strain yFS275 / FY16936) OX=402676 GN=SJAG_01501 PE=3 SV=2	1144	7	2001.33	2834.28	2138.39	2324.67	3591.54	2519.83	2922.16	3011.18	2756.95	3463.11	3434.04	3218.03	1.29532	0.373303	0.168042	0.774582	1.3843	0.469155	0.0619386	1.20804
tr|B6JY45|B6JY45_SCHJY	SJAG_01504	Splicing factor YJU2 OS=Schizosaccharomyces japonicus (strain yFS275 / FY16936) OX=402676 GN=SJAG_01504 PE=3 SV=1	2276	3	303.609	742.828	316.607	454.348	606.76	406.71	333.141	448.87	516.703	624.228	655.362	598.764	0.987944	-0.017499	0.975625	0.0107172	1.31785	0.398191	0.425163	0.371445
tr|B6JY49|B6JY49_SCHJY	SJAG_01508	Coatomer subunit gamma OS=Schizosaccharomyces japonicus (strain yFS275 / FY16936) OX=402676 GN=SJAG_01508 PE=3 SV=1	653	23	3887.68	5189.55	4773.08	4616.77	7391.1	5627.46	6849.38	6622.65	5448.82	7426.41	6503.7	6459.64	1.43448	0.520524	0.0406974	1.39043	1.39917	0.484571	0.0637828	1.1953
tr|B6JY50|B6JY50_SCHJY	SJAG_01509	WD repeat protein OS=Schizosaccharomyces japonicus (strain yFS275 / FY16936) OX=402676 GN=SJAG_01509 PE=3 SV=2	431	2	345.788	479.762	449.606	425.052	549.45	434.066	473.501	485.672	620.776	681.13	785.855	695.92	1.14262	0.192344	0.317198	0.498669	1.63726	0.711283	0.0134817	1.87026
tr|B6JY51|B6JY51_SCHJY	SJAG_01510	Heat shock protein Pdr13 OS=Schizosaccharomyces japonicus (strain yFS275 / FY16936) OX=402676 GN=SJAG_01510 PE=3 SV=1	302	64	7264.09	10201.4	10852.9	9439.46	14053.5	11861.5	12185.8	12700.3	14132.3	14830.7	26344.5	18435.8	1.34544	0.428082	0.0783348	1.10605	1.95306	0.965736	0.14285	0.84512
tr|B6JY55|B6JY55_SCHJY	SJAG_01514	Auxin family transmembrane transporter OS=Schizosaccharomyces japonicus (strain yFS275 / FY16936) OX=402676 GN=SJAG_01514 PE=4 SV=2	1883	2	84.2049	80.9073	141.51	102.207	187.305	139.677	226.855	184.612	383.473	394.445	354.526	377.481	1.80625	0.852999	0.06507	1.18662	3.69329	1.88491	0.000794925	3.09967
tr|B6JY57|B6JY57_SCHJY	SJAG_01516	Uncharacterized protein OS=Schizosaccharomyces japonicus (strain yFS275 / FY16936) OX=402676 GN=SJAG_01516 PE=3 SV=1	1950	1	62.7394	75.0164	77.4697	71.7418	162.557	114.109	156.066	144.244	221.884	283.342	315.47	273.565	2.0106	1.00762	0.0324405	1.48891	3.81319	1.931	0.0159503	1.79723
tr|B6JY61|B6JY61_SCHJY	SJAG_01520	Ribosomal protein subunit S24 OS=Schizosaccharomyces japonicus (strain yFS275 / FY16936) OX=402676 GN=SJAG_01520 PE=4 SV=2	1636	2	182.929	259.685	256.277	232.964	269.919	191.619	271.157	244.232	271.786	281.608	335.057	296.15	1.04837	0.0681453	0.771892	0.112443	1.27123	0.346225	0.122095	0.913304
tr|B6JY62|B6JY62_SCHJY	SJAG_01521	Ribosomal RNA-processing protein 4 OS=Schizosaccharomyces japonicus (strain yFS275 / FY16936) OX=402676 GN=SJAG_01521 PE=3 SV=1	2048	9	726.69	870.443	816.706	804.613	1478.3	1143.12	1253.53	1291.65	1744.64	2245.95	2326.3	2105.63	1.60531	0.682848	0.0249369	1.60316	2.61695	1.38788	0.0152113	1.81783
tr|B6JY63|B6JY63_SCHJY	SJAG_01522	Tryptophanyl-tRNA synthetase OS=Schizosaccharomyces japonicus (strain yFS275 / FY16936) OX=402676 GN=SJAG_01522 PE=3 SV=1	882	22	3128.66	4574.53	3758.65	3820.61	5580.58	4001.23	5103.67	4895.16	5114.33	6181.96	5886.56	5727.62	1.28125	0.357552	0.162915	0.788039	1.49914	0.584131	0.0250011	1.60204
tr|B6JY65|B6JY65_SCHJY	SJAG_01524	Succinate--CoA ligase [ADP-forming] subunit alpha, mitochondrial OS=Schizosaccharomyces japonicus (strain yFS275 / FY16936) OX=402676 GN=SJAG_01524 PE=3 SV=1	1656	11	1010.58	1481.12	1334.16	1275.29	1739.01	1528.83	1753.2	1673.68	1635.86	1915.05	1628.67	1726.53	1.3124	0.392202	0.0841981	1.0747	1.35383	0.437051	0.0628576	1.20164
tr|B6JY66|B6JY66_SCHJY	SJAG_01525	Uncharacterized protein OS=Schizosaccharomyces japonicus (strain yFS275 / FY16936) OX=402676 GN=SJAG_01525 PE=4 SV=2	1914	4	149.362	176.843	158.561	161.589	207.652	153.561	177.137	179.45	178.015	205.81	216.986	200.27	1.11054	0.151256	0.385461	0.414019	1.23938	0.309623	0.0588434	1.2303
tr|B6JY69|B6JY69_SCHJY	SJAG_01528	Ubiquitin carboxy terminal hydrolase Ubp2 OS=Schizosaccharomyces japonicus (strain yFS275 / FY16936) OX=402676 GN=SJAG_01528 PE=4 SV=1	1013	17	1730.55	2427.13	2404.91	2187.53	3154.85	2585.75	2597.83	2779.48	2890.86	3356.18	3056.91	3101.32	1.2706	0.34551	0.118607	0.92589	1.41773	0.503578	0.0364092	1.43879
tr|B6JY70|B6JY70_SCHJY	SJAG_01529	RNA-binding protein OS=Schizosaccharomyces japonicus (strain yFS275 / FY16936) OX=402676 GN=SJAG_01529 PE=4 SV=2	691	13	1669.31	2286.78	2263.03	2073.04	3135.57	2473.9	2781.39	2796.95	3010.61	3447.17	3229.94	3229.24	1.3492	0.432108	0.0600371	1.22158	1.55773	0.639447	0.0128289	1.89181
tr|B6JY72|B6JY72_SCHJY	SJAG_01531	Trehalose-6-phosphate synthase OS=Schizosaccharomyces japonicus (strain yFS275 / FY16936) OX=402676 GN=SJAG_01531 PE=3 SV=2	1307	27	5820	7665.14	6692.66	6725.93	9606.99	7050.63	8478.01	8378.54	6445.63	9496.96	9385.35	8442.65	1.24571	0.316965	0.151212	0.820413	1.25524	0.327961	0.225204	0.647424
tr|B6JY75|B6JY75_SCHJY	SJAG_01534	Karyopherin OS=Schizosaccharomyces japonicus (strain yFS275 / FY16936) OX=402676 GN=SJAG_01534 PE=4 SV=1	1726	3	254.67	375.98	291.253	307.301	410.186	322.917	379.546	370.883	376.666	464.033	440.121	426.94	1.2069	0.271312	0.230043	0.63819	1.38932	0.474381	0.0599674	1.22209
tr|B6JY80|B6JY80_SCHJY	SJAG_01539	NADH dehydrogenase OS=Schizosaccharomyces japonicus (strain yFS275 / FY16936) OX=402676 GN=SJAG_01539 PE=4 SV=1	2088	2	710.914	807.578	584.588	701.027	674.728	543.347	512.878	576.984	525.106	708.342	763.683	665.71	0.823056	-0.280937	0.207015	0.683999	0.949622	-0.0745748	0.733855	0.13439
tr|B6JY83|B6JY83_SCHJY	SJAG_01542	Dipeptidase OS=Schizosaccharomyces japonicus (strain yFS275 / FY16936) OX=402676 GN=SJAG_01542 PE=3 SV=1	862	10	1990.99	2427.61	2447.19	2288.6	3865.38	3063.36	3281.98	3403.57	3989.59	4816.15	6093.08	4966.27	1.48719	0.572587	0.0235493	1.62802	2.17001	1.1177	0.0418451	1.37836
tr|B6JY85|B6JY85_SCHJY	SJAG_01544	19S proteasome regulatory subunit Rpt5 OS=Schizosaccharomyces japonicus (strain yFS275 / FY16936) OX=402676 GN=SJAG_01544 PE=3 SV=1	536	27	6879.68	9550.02	7145.65	7858.45	12971.6	8832.63	11464.1	11089.4	7936.95	11632.5	11016.3	10195.2	1.41115	0.49687	0.101912	0.991774	1.29736	0.37558	0.182045	0.739822
tr|B6JY88|B6JY88_SCHJY	SJAG_01547	U5 snRNP-associated protein Aar2 OS=Schizosaccharomyces japonicus (strain yFS275 / FY16936) OX=402676 GN=SJAG_01547 PE=3 SV=1	1374	3	128.737	153.356	128.083	136.725	226.156	157.302	207.548	197.002	153.601	223.704	238.681	205.329	1.44086	0.52693	0.083734	1.0771	1.50176	0.586654	0.109356	0.961157
tr|B6JY91|B6JY91_SCHJY	SJAG_01551	60S ribosomal protein L7 OS=Schizosaccharomyces japonicus (strain yFS275 / FY16936) OX=402676 GN=SJAG_01551 PE=3 SV=1	185	3	713.767	780.459	369.686	621.304	1552.72	315.151	1317.6	1061.82	583.549	857.673	1614.36	1018.53	1.70902	0.773173	0.367521	0.434718	1.63934	0.713113	0.328896	0.482942
tr|B6JY95|B6JY95_SCHJY	SJAG_01556	Hsp70-like protein OS=Schizosaccharomyces japonicus (strain yFS275 / FY16936) OX=402676 GN=SJAG_01556 PE=3 SV=1	1900	3	162.241	234.906	194.999	197.382	271.444	231.614	483.657	328.905	190.602	318.415	271.623	260.213	1.66634	0.736681	0.230214	0.637869	1.31832	0.398704	0.23454	0.629784
tr|B6JY96|B6JY96_SCHJY	SJAG_01557	Splicing factor Cwf28 OS=Schizosaccharomyces japonicus (strain yFS275 / FY16936) OX=402676 GN=SJAG_01557 PE=3 SV=1	2057	6	271.636	370.498	387.187	343.107	567.436	423.861	574.686	521.994	436.919	465.172	554.055	485.382	1.52137	0.605376	0.0473127	1.32502	1.41467	0.500462	0.0478625	1.32
tr|B6JY99|B6JY99_SCHJY	SJAG_01560	Helper-TIM OS=Schizosaccharomyces japonicus (strain yFS275 / FY16936) OX=402676 GN=SJAG_01560 PE=4 SV=1	1128	4	257.121	356.613	269.255	294.33	815.731	655.11	1237.49	902.777	650.288	863.543	1092.7	868.844	3.06723	1.61694	0.0683689	1.16514	2.95194	1.56166	0.0394783	1.40364
tr|B6JYA1|B6JYA1_SCHJY	SJAG_01562	DNA-directed RNA polymerase I complex subunit Rpa43 OS=Schizosaccharomyces japonicus (strain yFS275 / FY16936) OX=402676 GN=SJAG_01562 PE=4 SV=1	1252	9	1038.32	1317.21	1374.43	1243.32	1531.22	1172.27	1383.15	1362.21	1446.95	1681.3	1947.91	1692.05	1.09563	0.131755	0.464153	0.333339	1.36092	0.444577	0.0717579	1.14413
tr|B6JYA2|B6JYA2_SCHJY	SJAG_01563	WDR44 family WD repeat protein OS=Schizosaccharomyces japonicus (strain yFS275 / FY16936) OX=402676 GN=SJAG_01563 PE=4 SV=1	1872	1	20.1539	29.496	25.7281	25.126	32.7411	30.5417	28.1856	30.4895	33.0367	39.4265	41.5612	38.0081	1.21346	0.27913	0.176825	0.752457	1.5127	0.597127	0.0261332	1.58281
tr|B6JYA4|B6JYA4_SCHJY	SJAG_01565	60S ribosomal protein L32 OS=Schizosaccharomyces japonicus (strain yFS275 / FY16936) OX=402676 GN=SJAG_01565 PE=3 SV=1	453	154	19137.6	24593.6	22288.8	22006.7	30239.8	22178.6	24887.8	25768.7	26196	30236.6	32397.8	29610.1	1.17095	0.227681	0.26648	0.574335	1.34551	0.42815	0.0352249	1.45315
tr|B6JYA5|B6JYA5_SCHJY	SJAG_01566	NAD/NADH kinase OS=Schizosaccharomyces japonicus (strain yFS275 / FY16936) OX=402676 GN=SJAG_01566 PE=3 SV=1	1669	5	701.749	1048.64	851.315	867.235	1099.46	1032.19	973.925	1035.19	1049.55	1200.57	1271.49	1173.87	1.19367	0.255404	0.230895	0.636586	1.35358	0.436778	0.0728232	1.13773
tr|B6JYA9|B6JYA9_SCHJY	SJAG_01570	GPI inositol-deacylase OS=Schizosaccharomyces japonicus (strain yFS275 / FY16936) OX=402676 GN=SJAG_01570 PE=3 SV=2	2212	1	29.4133	33.8011	26.1853	29.7999	36.6308	38.3243	40.2848	38.4133	42.5172	58.3336	68.6051	56.4853	1.28904	0.366298	0.0417197	1.37966	1.89549	0.922568	0.06236	1.20509
tr|B6JYB3|B6JYB3_SCHJY	SJAG_01574	Homoaconitase, mitochondrial OS=Schizosaccharomyces japonicus (strain yFS275 / FY16936) OX=402676 GN=SJAG_01574 PE=3 SV=1	1530	4	807.03	1273.21	1169.2	1083.15	1242.56	1147.32	1123.02	1170.97	1319.98	1321.98	1099.39	1247.12	1.08108	0.112471	0.60204	0.220374	1.15138	0.203368	0.379	0.421361
tr|B6JYB5|B6JYB5_SCHJY	SJAG_01576	Translation initiation factor eIF2B beta subunit OS=Schizosaccharomyces japonicus (strain yFS275 / FY16936) OX=402676 GN=SJAG_01576 PE=3 SV=1	1451	3	387.614	486.432	467.215	447.087	775.599	654.607	737.887	722.698	518.935	690.669	798.672	669.425	1.61646	0.692837	0.004531	2.34381	1.4973	0.582368	0.0983107	1.0074
tr|B6JYC1|B6JYC1_SCHJY	SJAG_01582	NAD/NADH kinase OS=Schizosaccharomyces japonicus (strain yFS275 / FY16936) OX=402676 GN=SJAG_01582 PE=3 SV=1	1699	2	202.504	367.325	301.47	290.433	362.731	310.57	296.324	323.208	394.03	477.852	570.645	480.842	1.11285	0.154259	0.57781	0.238215	1.65561	0.727359	0.0531435	1.27455
tr|B6JYC3|B6JYC3_SCHJY	SJAG_01584	Nucleoporin Nup60 OS=Schizosaccharomyces japonicus (strain yFS275 / FY16936) OX=402676 GN=SJAG_01584 PE=4 SV=1	744	18	1836.07	2388.3	2461.86	2228.74	3893.24	2985.12	3946.57	3608.31	8106.58	7642.06	6953.69	7567.44	1.61899	0.695093	0.0271815	1.56573	3.39539	1.76358	0.000554829	3.25584
tr|B6JYC5|B6JYC5_SCHJY	SJAG_01585	UBA/UAS domain-containing protein Ucp10 OS=Schizosaccharomyces japonicus (strain yFS275 / FY16936) OX=402676 GN=SJAG_01585 PE=4 SV=1	1230	6	483.267	771.426	790.879	681.857	1096.98	898.244	1122.62	1039.28	899.111	1198.97	1287.07	1128.38	1.52419	0.608044	0.0486438	1.31297	1.65487	0.726716	0.0454859	1.34212
tr|B6JYC6|B6JYC6_SCHJY	SJAG_01586	SPRY domain-containing protein OS=Schizosaccharomyces japonicus (strain yFS275 / FY16936) OX=402676 GN=SJAG_01586 PE=4 SV=1	566	1	106.97	142.39	139.206	129.522	147.686	129.709	134.034	137.143	158.827	151.696	171.507	160.677	1.05884	0.0824838	0.588145	0.230516	1.24054	0.310963	0.0921211	1.03564
tr|B6JYC8|B6JYC8_SCHJY	SJAG_01588	60S ribosomal protein L27 OS=Schizosaccharomyces japonicus (strain yFS275 / FY16936) OX=402676 GN=SJAG_01588 PE=3 SV=1	735	35	8404.75	8780.07	5678.66	7621.16	16148.9	5535.33	12622.5	11435.6	9124.44	12117.6	15977.7	12406.6	1.5005	0.585447	0.346654	0.460103	1.62791	0.703023	0.121679	0.914786
tr|B6JYD0|B6JYD0_SCHJY	SJAG_01590	Oxysterol binding protein OS=Schizosaccharomyces japonicus (strain yFS275 / FY16936) OX=402676 GN=SJAG_01590 PE=3 SV=2	1141	18	3051.49	4199.22	3824.04	3691.58	4867.47	3991.92	4149.99	4336.46	6247.16	7226.54	8497.75	7323.82	1.17469	0.232278	0.21332	0.670968	1.98392	0.988356	0.0157891	1.80164
sp|B6JYD2|ARGJ_SCHJY	SJAG_01592	Arginine biosynthesis bifunctional protein ArgJ, mitochondrial OS=Schizosaccharomyces japonicus (strain yFS275 / FY16936) OX=402676 GN=SJAG_01592 PE=3 SV=1	685	5	257.738	380.617	322.043	320.133	436.179	392.187	451.579	426.648	416.402	533.217	533.2	494.273	1.33272	0.414378	0.076317	1.11738	1.54396	0.626638	0.0301565	1.52062
tr|B6JYD5|B6JYD5_SCHJY	SJAG_01595	Guanosine-diphosphatase Gda1 OS=Schizosaccharomyces japonicus (strain yFS275 / FY16936) OX=402676 GN=SJAG_01595 PE=3 SV=1	1080	6	651.626	914.54	823.557	796.574	1237.67	1101.18	1093.74	1144.2	1466.86	1513.24	1371.66	1450.59	1.4364	0.522454	0.0260208	1.58468	1.82103	0.864756	0.0045627	2.34078
tr|B6JYD6|B6JYD6_SCHJY	SJAG_01596	Glyoxalase II OS=Schizosaccharomyces japonicus (strain yFS275 / FY16936) OX=402676 GN=SJAG_01596 PE=3 SV=1	2	8	721.89	955.898	852.946	843.578	1223.12	945.53	1076.16	1081.6	1263.25	1499.92	1573.84	1445.67	1.28216	0.358578	0.0877821	1.05659	1.71374	0.777145	0.00834456	2.0786
tr|B6JYD8|B6JYD8_SCHJY	SJAG_01598	Probable vacuolar protein sorting-associated protein 16 homolog OS=Schizosaccharomyces japonicus (strain yFS275 / FY16936) OX=402676 GN=SJAG_01598 PE=3 SV=2	1920	1	42.7261	51.0969	40.8778	44.9003	52.8212	43.9065	46.4224	47.7167	45.4199	72.1203	63.1576	60.2326	1.06273	0.0877703	0.53221	0.273917	1.34148	0.423821	0.180236	0.744158
tr|B6JYE1|B6JYE1_SCHJY	SJAG_01601	Chromodomain protein Swi6 OS=Schizosaccharomyces japonicus (strain yFS275 / FY16936) OX=402676 GN=SJAG_01601 PE=4 SV=2	1991	2	701.532	876.557	1000.78	859.623	733.65	650.348	646.294	676.764	595.102	548.239	514.257	552.533	0.78728	-0.345051	0.160432	0.794709	0.642762	-0.637644	0.0627228	1.20257
tr|B6JYE3|B6JYE3_SCHJY	SJAG_01604	Protein BFR2 OS=Schizosaccharomyces japonicus (strain yFS275 / FY16936) OX=402676 GN=SJAG_01604 PE=3 SV=1	426	6	1425.94	1920.87	1727.21	1691.34	2174.06	1817.72	1751.51	1914.43	1928.41	2011.87	2143.13	2027.8	1.1319	0.178748	0.316514	0.499607	1.19893	0.261751	0.130419	0.884658
tr|B6JYE5|B6JYE5_SCHJY	SJAG_01606	60S ribosomal protein L7 OS=Schizosaccharomyces japonicus (strain yFS275 / FY16936) OX=402676 GN=SJAG_01606 PE=3 SV=2	1641	10	1831.46	1863.39	1405.23	1700.03	3058.16	1285.04	2407.06	2250.09	1669.5	2375.98	3112.38	2385.95	1.32356	0.404423	0.401416	0.396405	1.40348	0.489008	0.236148	0.626816
tr|B6JYE7|B6JYE7_SCHJY	SJAG_01608	60S ribosomal protein L13 OS=Schizosaccharomyces japonicus (strain yFS275 / FY16936) OX=402676 GN=SJAG_01608 PE=3 SV=1	173	150	18788.3	25029.8	24055.8	22624.6	27302.7	18838.1	24801.8	23647.5	24920.8	28956.5	30362.3	28079.9	1.04521	0.0637953	0.764228	0.116777	1.24112	0.311642	0.0996244	1.00163
tr|B6JYE8|B6JYE8_SCHJY	SJAG_01609	40S ribosomal protein S16 OS=Schizosaccharomyces japonicus (strain yFS275 / FY16936) OX=402676 GN=SJAG_01609 PE=3 SV=1	298	26	5223.76	5977.22	6009.31	5736.76	8928.67	5841.42	7587.68	7452.59	8501.81	10119.6	11246.1	9955.84	1.29909	0.377505	0.188149	0.725498	1.73544	0.795306	0.0249372	1.60315
tr|B6JYE9|B6JYE9_SCHJY	SJAG_01610	RNA polymerase II associated Paf1 complex OS=Schizosaccharomyces japonicus (strain yFS275 / FY16936) OX=402676 GN=SJAG_01610 PE=3 SV=1	348	6	686.413	843.133	837.483	789.01	1226.36	923.769	1078.79	1076.31	958.821	1134.66	1132.45	1075.31	1.36412	0.447974	0.0603518	1.21931	1.36286	0.446638	0.021648	1.66458
tr|B6JYF0|B6JYF0_SCHJY	SJAG_01611	Actin-related protein 8 OS=Schizosaccharomyces japonicus (strain yFS275 / FY16936) OX=402676 GN=SJAG_01611 PE=3 SV=1	824	12	2490.08	3125.36	2819.44	2811.63	2930.05	2343.39	2383.07	2552.17	2574.85	3061.25	3449.74	3028.61	0.90772	-0.139681	0.380727	0.419386	1.07717	0.107252	0.529223	0.276361
tr|B6JYF1|B6JYF1_SCHJY	SJAG_01612	Gamma-glutamyltranspeptidase Ggt1 OS=Schizosaccharomyces japonicus (strain yFS275 / FY16936) OX=402676 GN=SJAG_01612 PE=4 SV=1	1845	2	192.475	284.748	252.974	243.399	379.082	334.355	340.116	351.184	460	560.936	542.427	521.121	1.44283	0.528905	0.0384088	1.41557	2.14102	1.0983	0.00268739	2.57067
tr|B6JYF2|B6JYF2_SCHJY	SJAG_01613	Kinesin-like protein OS=Schizosaccharomyces japonicus (strain yFS275 / FY16936) OX=402676 GN=SJAG_01613 PE=3 SV=2	201	6	1227.36	1635.21	1695.25	1519.27	2243.93	1708.56	1879.93	1944.14	2102.5	2403.16	2450.69	2318.78	1.27965	0.355751	0.120548	0.918841	1.52625	0.609987	0.0143053	1.8445
tr|B6JYF3|B6JYF3_SCHJY	SJAG_01615	Hsp70-like protein OS=Schizosaccharomyces japonicus (strain yFS275 / FY16936) OX=402676 GN=SJAG_01615 PE=3 SV=1	27	120	12717.5	18078.1	17118.1	15971.2	24233.4	21137.9	21741.6	22371	43076.4	46469.4	47043.3	45529.7	1.4007	0.486152	0.0398164	1.39994	2.85073	1.51133	0.000220598	3.6564
tr|B6JYF5|B6JYF5_SCHJY	SJAG_01617	F-box protein Pof10 OS=Schizosaccharomyces japonicus (strain yFS275 / FY16936) OX=402676 GN=SJAG_01617 PE=4 SV=1	1188	2	78.3292	113.033	105.504	98.9554	152.657	125.307	113.167	130.377	158.751	182.414	176.211	172.459	1.31753	0.397839	0.117195	0.931092	1.74279	0.8014	0.00661173	2.17968
tr|B6JYF9|B6JYF9_SCHJY	SJAG_01621	Uncharacterized protein OS=Schizosaccharomyces japonicus (strain yFS275 / FY16936) OX=402676 GN=SJAG_01621 PE=4 SV=1	174	30	5584.23	6656.5	5750.82	5997.18	9901.99	6752.38	9026.53	8560.3	6149.65	8964.29	9925.03	8346.32	1.42739	0.513376	0.099007	1.00433	1.39171	0.476856	0.165933	0.780068
tr|B6JYG0|B6JYG0_SCHJY	SJAG_01622	RSC complex subunit Rsc9 OS=Schizosaccharomyces japonicus (strain yFS275 / FY16936) OX=402676 GN=SJAG_01622 PE=4 SV=1	410	6	601.651	752.276	681.896	678.608	1046.23	789.945	831.066	889.08	947.87	1174.59	1229.99	1117.48	1.31015	0.389736	0.0999547	1.0002	1.64673	0.719604	0.0206562	1.68495
tr|B6JYG1|B6JYG1_SCHJY	SJAG_01623	RNase P and RNase MRP subunit OS=Schizosaccharomyces japonicus (strain yFS275 / FY16936) OX=402676 GN=SJAG_01623 PE=3 SV=1	755	3	110.429	162.603	119.905	130.979	245.339	168.438	196.204	203.327	245.4	352.625	392.849	330.291	1.55236	0.634466	0.0651846	1.18585	2.52171	1.3344	0.0333714	1.47663
tr|B6JYG4|B6JYG4_SCHJY	SJAG_01626	Calreticulin/calnexin OS=Schizosaccharomyces japonicus (strain yFS275 / FY16936) OX=402676 GN=SJAG_01626 PE=3 SV=1	1934	5	86.0725	132.063	104.051	107.395	190.054	148.145	138.709	158.969	180.891	193.066	174.066	182.674	1.48022	0.565815	0.0689469	1.16149	1.70095	0.76634	0.0183846	1.73555
tr|B6JYG8|B6JYG8_SCHJY	SJAG_01630	Aconitate hydratase, mitochondrial OS=Schizosaccharomyces japonicus (strain yFS275 / FY16936) OX=402676 GN=SJAG_01630 PE=3 SV=2	551	36	4552.99	6602.77	5908.99	5688.25	8337	6874.7	7939.67	7717.12	8147.91	9798.9	9439.06	9128.62	1.35668	0.440078	0.0580767	1.236	1.60482	0.682412	0.0126367	1.89836
tr|B6JYH0|B6JYH0_SCHJY	SJAG_01632	40S ribosomal protein S23 OS=Schizosaccharomyces japonicus (strain yFS275 / FY16936) OX=402676 GN=SJAG_01632 PE=3 SV=1	1491	10	2375.56	2923.84	3442.23	2913.88	3497.69	2580.86	3259.82	3112.79	3188	3330.76	3653.99	3390.92	1.06826	0.0952684	0.655288	0.183568	1.16371	0.218736	0.259354	0.586107
tr|B6JYH1|B6JYH1_SCHJY	SJAG_01633	Uncharacterized protein OS=Schizosaccharomyces japonicus (strain yFS275 / FY16936) OX=402676 GN=SJAG_01633 PE=4 SV=2	44	9	686.175	915.867	857.109	819.717	1198.04	947.139	1111.37	1085.52	1094.59	1377.25	1337.49	1269.78	1.32426	0.405184	0.0580106	1.23649	1.54904	0.631377	0.0178146	1.74922
tr|B6JYI0|B6JYI0_SCHJY	SJAG_01641	Alpha-NAC OS=Schizosaccharomyces japonicus (strain yFS275 / FY16936) OX=402676 GN=SJAG_01641 PE=3 SV=1	112	24	1771.26	2208.68	1677.22	1885.72	3387.93	2188.25	5083.62	3553.27	1862.69	3192.89	7833.92	4296.5	1.8843	0.91403	0.181603	0.740877	2.27844	1.18805	0.314055	0.502995
tr|B6JYI1|B6JYI1_SCHJY	SJAG_01642	COPII-coated vesicle component Hrf1 OS=Schizosaccharomyces japonicus (strain yFS275 / FY16936) OX=402676 GN=SJAG_01642 PE=3 SV=1	2158	1	44.5867	46.5942	43.2639	44.8149	59.8782	56.4018	66.0045	60.7615	44.9933	72.6034	70.542	62.7129	1.35583	0.439178	0.0204431	1.68945	1.39938	0.484783	0.180031	0.744653
tr|B6JYI2|B6JYI2_SCHJY	SJAG_01643	Eukaryotic translation initiation factor 4C OS=Schizosaccharomyces japonicus (strain yFS275 / FY16936) OX=402676 GN=SJAG_01643 PE=3 SV=1	1303	4	686.568	982.722	1348.33	1005.87	1014.87	877.373	1235.73	1042.66	1037.49	970.4	1296.07	1101.32	1.03657	0.0518169	0.876437	0.0572792	1.09489	0.130785	0.687926	0.162458
tr|B6JYI5|B6JYI5_SCHJY	SJAG_01646	Trehalose-phosphate synthase Tps2 OS=Schizosaccharomyces japonicus (strain yFS275 / FY16936) OX=402676 GN=SJAG_01646 PE=3 SV=1	2045	7	564.083	752.994	846.989	721.355	1108.39	870.726	1127.9	1035.67	962.24	1218.12	1154.2	1111.52	1.43573	0.521785	0.0552212	1.25789	1.54088	0.623752	0.0264462	1.57764
tr|B6JYI6|B6JYI6_SCHJY	SJAG_01647	Sulfhydryl oxidase OS=Schizosaccharomyces japonicus (strain yFS275 / FY16936) OX=402676 GN=SJAG_01647 PE=4 SV=1	1748	1	45.2767	53.5056	64.1926	54.325	68.2251	50.1959	61.1607	59.8606	72.5017	75.287	69.5716	72.4534	1.1019	0.139991	0.505891	0.295943	1.3337	0.415439	0.0698609	1.15577
tr|B6JYI9|B6JYI9_SCHJY	SJAG_01650	RNA-binding protein Rnp24 OS=Schizosaccharomyces japonicus (strain yFS275 / FY16936) OX=402676 GN=SJAG_01650 PE=4 SV=1	657	17	4424.68	5562.72	5130.7	5039.37	5925.28	4837.15	4598.59	5120.34	5016.46	5689.02	6181.99	5629.16	1.01607	0.0229972	0.88542	0.0528507	1.11704	0.159676	0.280832	0.551554
tr|B6JYJ0|B6JYJ0_SCHJY	SJAG_01651	Maf-like protein OS=Schizosaccharomyces japonicus (strain yFS275 / FY16936) OX=402676 GN=SJAG_01651 PE=3 SV=1	531	10	1597.83	1979.64	1729.91	1769.13	2818.14	2017.41	3321.49	2719.01	3238.17	4572.93	5207.41	4339.5	1.53692	0.620046	0.119879	0.921258	2.45291	1.29449	0.0430282	1.36625
tr|B6JYJ2|B6JYJ2_SCHJY	SJAG_01653	ATP-dependent DNA helicase Hrp3 OS=Schizosaccharomyces japonicus (strain yFS275 / FY16936) OX=402676 GN=SJAG_01653 PE=4 SV=1	105	13	1973.72	2771.12	2757.43	2500.76	3942.08	3223.4	3203.43	3456.3	3263.04	3560.79	3208.11	3343.98	1.3821	0.466865	0.0564373	1.24843	1.33719	0.419202	0.0690563	1.1608
tr|B6JYJ3|B6JYJ3_SCHJY	SJAG_01654	U1 snRNP-associated protein Usp104 OS=Schizosaccharomyces japonicus (strain yFS275 / FY16936) OX=402676 GN=SJAG_01654 PE=4 SV=1	789	4	1010.66	1324.79	1338.2	1224.55	1688.49	1328.55	1476.26	1497.77	2197.36	2332.41	2439.42	2323.06	1.22312	0.290561	0.141768	0.848422	1.89708	0.923777	0.00190911	2.71917
tr|B6JYJ7|B6JYJ7_SCHJY	SJAG_01658	SAGA complex subunit Spt20 OS=Schizosaccharomyces japonicus (strain yFS275 / FY16936) OX=402676 GN=SJAG_01658 PE=4 SV=1	1248	4	203.674	293.59	238.816	245.36	350.909	255.688	309.724	305.44	306.455	363.871	384.112	351.479	1.24487	0.315991	0.189291	0.722871	1.4325	0.51854	0.0394146	1.40434
tr|B6JYJ8|B6JYJ8_SCHJY	SJAG_01659	Translation initiation factor eIF2B gamma subunit OS=Schizosaccharomyces japonicus (strain yFS275 / FY16936) OX=402676 GN=SJAG_01659 PE=4 SV=2	564	17	1799.18	2200.13	2155.99	2051.77	3416.18	2585.01	2765.44	2922.21	3513.42	4114.02	4479.94	4035.79	1.42424	0.510193	0.0552962	1.2573	1.96698	0.975986	0.00960835	2.01735
tr|B6JYJ9|B6JYJ9_SCHJY	SJAG_01660	Glutathione transporter Pgt1 OS=Schizosaccharomyces japonicus (strain yFS275 / FY16936) OX=402676 GN=SJAG_01660 PE=3 SV=1	91	16	2415.09	3262.6	3289.87	2989.19	5051.16	4039.08	4710.72	4600.32	5792.83	6678.23	6663.38	6378.15	1.53899	0.621981	0.0176165	1.75408	2.13374	1.09338	0.00117112	2.9314
tr|B6JYK0|B6JYK0_SCHJY	SJAG_01661	Amidophosphoribosyltransferase OS=Schizosaccharomyces japonicus (strain yFS275 / FY16936) OX=402676 GN=SJAG_01661 PE=3 SV=1	124	40	10554.8	14953.5	13434.4	12980.9	16231.9	13087.1	13340.5	14219.8	14671.9	17025.1	15678	15791.7	1.09544	0.131514	0.493682	0.306552	1.21653	0.282773	0.148565	0.828083
tr|B6JYK1|B6JYK1_SCHJY	SJAG_01662	Dynein light chain OS=Schizosaccharomyces japonicus (strain yFS275 / FY16936) OX=402676 GN=SJAG_01662 PE=3 SV=2	2156	1	364.523	490.304	378.655	411.161	621.62	492.588	816.917	643.708	555.641	962.867	858.334	792.281	1.56559	0.646705	0.117801	0.92885	1.92694	0.946309	0.077252	1.11209
tr|B6JYK2|B6JYK2_SCHJY	SJAG_01663	Uncharacterized protein OS=Schizosaccharomyces japonicus (strain yFS275 / FY16936) OX=402676 GN=SJAG_01663 PE=4 SV=1	2257	3	277.929	381.013	347.506	335.483	450.773	397.377	420.24	422.797	601.126	678.806	706.397	662.11	1.26026	0.333726	0.0837855	1.07683	1.9736	0.980832	0.0017312	2.76165
tr|B6JYK3|B6JYK3_SCHJY	SJAG_01664	Hsp90-like protein OS=Schizosaccharomyces japonicus (strain yFS275 / FY16936) OX=402676 GN=SJAG_01664 PE=3 SV=1	374	169	29484.7	38491.3	35138	34371.3	55790.6	38548.9	58371.5	50903.7	28477.9	48818.8	42862.1	40052.9	1.48099	0.566564	0.101646	0.992909	1.1653	0.220702	0.457305	0.339795
tr|B6JYK4|B6JYK4_SCHJY	SJAG_01665	Myosin II regulatory light chain Rlc1 OS=Schizosaccharomyces japonicus (strain yFS275 / FY16936) OX=402676 GN=SJAG_01665 PE=4 SV=1	136	23	4505.4	5192.85	4209.44	4635.9	8373.62	4469.41	7946.98	6930	4243.49	5339.11	5663.69	5082.1	1.49486	0.580008	0.199938	0.699106	1.09625	0.132575	0.444623	0.352008
tr|B6JYK8|B6JYK8_SCHJY	SJAG_01669	Plasma membrane ATPase OS=Schizosaccharomyces japonicus (strain yFS275 / FY16936) OX=402676 GN=SJAG_01669 PE=3 SV=1	149	82	9813.3	13107.7	11911.6	11610.9	18798.5	15374.6	15584.4	16585.8	19865.7	23779.9	23586.2	22410.6	1.42848	0.514476	0.0283847	1.54692	1.93014	0.948706	0.0032151	2.4928
tr|B6JYK9|B6JYK9_SCHJY	SJAG_01670	DNAJC9 family DNAJ domain-containing protein OS=Schizosaccharomyces japonicus (strain yFS275 / FY16936) OX=402676 GN=SJAG_01670 PE=4 SV=1	1184	1	16.809	23.6282	17.0317	19.1563	27.0723	15.6617	28.457	23.7303	20.2671	20.0803	28.929	23.0921	1.23877	0.308913	0.39362	0.404923	1.20546	0.269583	0.34855	0.457735
tr|B6JYL6|B6JYL6_SCHJY	SJAG_01677	DNA repair protein Rad50 OS=Schizosaccharomyces japonicus (strain yFS275 / FY16936) OX=402676 GN=SJAG_01677 PE=3 SV=2	1244	4	163.284	215.594	203.374	194.084	251.993	187.799	232.031	223.941	199.776	272.723	299.839	257.446	1.15384	0.206437	0.295077	0.530065	1.32647	0.407589	0.156388	0.805797
tr|B6JYL7|B6JYL7_SCHJY	SJAG_01678	Ran GTPase binding protein OS=Schizosaccharomyces japonicus (strain yFS275 / FY16936) OX=402676 GN=SJAG_01678 PE=4 SV=2	901	4	442.965	667.094	578.575	562.878	741.523	607.135	619.955	656.204	670.212	701.309	707.511	693.011	1.1658	0.221323	0.307007	0.512851	1.23119	0.300055	0.180635	0.743198
tr|B6JYM1|B6JYM1_SCHJY	SJAG_01684	Hsp10-like protein OS=Schizosaccharomyces japonicus (strain yFS275 / FY16936) OX=402676 GN=SJAG_01684 PE=3 SV=1	872	9	1603.92	2304.49	1631.77	1846.73	3173.8	2269.26	5305.05	3582.7	2335.06	3562.2	3016.63	2971.3	1.94003	0.956078	0.187774	0.726364	1.60895	0.686122	0.0663406	1.17822
tr|B6JYM7|B6JYM7_SCHJY	SJAG_01693	Sulfite reductase NADPH flavoprotein subunit OS=Schizosaccharomyces japonicus (strain yFS275 / FY16936) OX=402676 GN=SJAG_01693 PE=4 SV=1	154	92	16302.5	20447.2	20359.6	19036.4	28454	21882	24237	24857.7	20205	26933	27774.1	24970.7	1.30579	0.384928	0.0759104	1.1197	1.31173	0.391473	0.115449	0.937608
tr|B6JYN0|B6JYN0_SCHJY	SJAG_01696	ERF-3 OS=Schizosaccharomyces japonicus (strain yFS275 / FY16936) OX=402676 GN=SJAG_01696 PE=4 SV=1	598	27	4075.11	6686.43	5442.53	5401.36	6544.96	5165.23	6135.11	5948.43	7016.59	8192.17	8135.18	7781.31	1.10129	0.139188	0.56789	0.245736	1.44062	0.526692	0.067938	1.16789
tr|B6JYN1|B6JYN1_SCHJY	SJAG_01697	SNARE binding protein Sec1 OS=Schizosaccharomyces japonicus (strain yFS275 / FY16936) OX=402676 GN=SJAG_01697 PE=3 SV=1	1780	4	505.523	606.06	590.237	567.273	878.652	703.144	822.209	801.335	947.387	1096.4	1221.18	1088.32	1.41261	0.498361	0.0258263	1.58794	1.91851	0.93999	0.0129887	1.88644
tr|B6JYN2|B6JYN2_SCHJY	SJAG_01698	Single-stranded DNA binding protein Ssb2 OS=Schizosaccharomyces japonicus (strain yFS275 / FY16936) OX=402676 GN=SJAG_01698 PE=3 SV=1	1618	11	2288.87	2617.99	2180.32	2362.39	2881.38	2241.88	2598.71	2573.99	1739.27	2731.89	2976.14	2482.43	1.08957	0.123757	0.40936	0.387894	1.05081	0.0715058	0.787697	0.103641
tr|B6JYN9|B6JYN9_SCHJY	SJAG_01704	ATP(CTP) tRNA nucleotidyltransferase OS=Schizosaccharomyces japonicus (strain yFS275 / FY16936) OX=402676 GN=SJAG_01704 PE=3 SV=1	1713	2	41.3563	67.3283	32.6908	47.1251	59.8547	45.925	44.3667	50.0488	37.6906	55.7646	59.1375	50.8642	1.06204	0.0868388	0.816727	0.0879229	1.07934	0.110155	0.779734	0.108054
tr|B6JYP4|B6JYP4_SCHJY	SJAG_01709	HRD ubiquitin ligase complex subunit OS=Schizosaccharomyces japonicus (strain yFS275 / FY16936) OX=402676 GN=SJAG_01709 PE=4 SV=1	897	7	413.424	471.664	603.271	496.12	840.425	557.412	824.359	740.732	823.897	908.842	867.565	866.768	1.49305	0.578264	0.0992006	1.00349	1.74709	0.804958	0.0117429	1.93022
tr|B6JYP5|B6JYP5_SCHJY	SJAG_01710	Transcription factor TFIIA complex large subunit OS=Schizosaccharomyces japonicus (strain yFS275 / FY16936) OX=402676 GN=SJAG_01710 PE=3 SV=2	559	3	901.723	1192.37	927.818	1007.3	1055.35	661.801	827.514	848.222	607.568	783.602	1028.74	806.637	0.842071	-0.247985	0.342608	0.465203	0.800788	-0.320508	0.265581	0.575803
tr|B6JYP6|B6JYP6_SCHJY	SJAG_01711	SAGA complex subunit Ngg1 OS=Schizosaccharomyces japonicus (strain yFS275 / FY16936) OX=402676 GN=SJAG_01711 PE=3 SV=1	2162	1	19.9214	23.5211	20.5285	21.3237	30.7837	27.1748	26.7868	28.2484	25.3442	27.4903	30.2899	27.7081	1.32475	0.405715	0.0154388	1.81139	1.29941	0.377854	0.0269184	1.56995
tr|B6JYP7|B6JYP7_SCHJY	SJAG_01712	HMG box protein OS=Schizosaccharomyces japonicus (strain yFS275 / FY16936) OX=402676 GN=SJAG_01712 PE=4 SV=1	1085	10	844.808	1214.24	1473.92	1177.66	1596.87	1412.88	1542.13	1517.29	1830.39	1742.49	2194.1	1922.33	1.2884	0.365582	0.197215	0.70506	1.63233	0.706935	0.0347002	1.45967
tr|B6JYP8|B6JYP8_SCHJY	SJAG_01713	DNA-directed RNA polymerase subunit OS=Schizosaccharomyces japonicus (strain yFS275 / FY16936) OX=402676 GN=SJAG_01713 PE=3 SV=1	108	75	22550.6	27967.6	27298.1	25938.8	26393.8	21823.9	21658.6	23292.1	21381	24197.7	23317.8	22965.5	0.897965	-0.155269	0.315463	0.501052	0.885374	-0.175642	0.2181	0.661344
tr|B6JYP9|B6JYP9_SCHJY	SJAG_01714	Peptidyl-prolyl cis-trans isomerase OS=Schizosaccharomyces japonicus (strain yFS275 / FY16936) OX=402676 GN=SJAG_01714 PE=3 SV=2	1424	22	4221.94	6041.63	5088.9	5117.49	5965.72	5285.61	5037.6	5429.64	6173.71	6260.6	4910.59	5781.63	1.061	0.0854211	0.63534	0.196994	1.12978	0.176041	0.387632	0.41158
tr|B6JYQ0|B6JYQ0_SCHJY	SJAG_01715	mRNA export protein Mep33 OS=Schizosaccharomyces japonicus (strain yFS275 / FY16936) OX=402676 GN=SJAG_01715 PE=4 SV=1	205	6	594.404	809.102	903.541	769.016	1136.81	930.199	1139.15	1068.72	1236.81	1418.68	2361.69	1672.39	1.38972	0.474799	0.0636873	1.19595	2.17472	1.12083	0.114051	0.9429
tr|B6JYQ2|B6JYQ2_SCHJY	SJAG_01717	RNA binding protein Mlo3 OS=Schizosaccharomyces japonicus (strain yFS275 / FY16936) OX=402676 GN=SJAG_01717 PE=4 SV=1	229	15	3930.86	4568.13	4671.59	4390.19	6112.9	4468.89	5045.66	5209.15	5227.32	5783.22	8208.85	6406.46	1.18654	0.246764	0.226653	0.644638	1.45927	0.545244	0.151689	0.819046
tr|B6JYQ4|B6JYQ4_SCHJY	SJAG_01719	Ribosomal protein subunit L7 OS=Schizosaccharomyces japonicus (strain yFS275 / FY16936) OX=402676 GN=SJAG_01719 PE=3 SV=1	1288	2	23.4109	23.2834	21.5249	22.7397	40.0902	25.0574	25.6511	30.2662	29.3871	36.585	38.9215	34.9645	1.33098	0.412494	0.264361	0.577803	1.5376	0.620677	0.0456244	1.3408
tr|B6JYQ5|B6JYQ5_SCHJY	SJAG_01720	EST1 family protein OS=Schizosaccharomyces japonicus (strain yFS275 / FY16936) OX=402676 GN=SJAG_01720 PE=4 SV=1	1935	3	290.924	415.158	377.567	361.216	480.848	352.944	466.844	433.545	491.09	600.905	870.715	654.237	1.20024	0.26332	0.25731	0.589543	1.8112	0.856949	0.110355	0.957207
tr|B6JYQ7|B6JYQ7_SCHJY	SJAG_01722	Sterol binding ankyrin repeat protein OS=Schizosaccharomyces japonicus (strain yFS275 / FY16936) OX=402676 GN=SJAG_01722 PE=3 SV=1	534	11	699.854	915.216	766.219	793.763	1066.13	838.277	920.146	941.518	1066.98	1230.63	1297.3	1198.3	1.18614	0.24628	0.184329	0.734406	1.50965	0.594213	0.0125087	1.90279
tr|B6JYR0|B6JYR0_SCHJY	SJAG_01725	Transcription factor Atf21 OS=Schizosaccharomyces japonicus (strain yFS275 / FY16936) OX=402676 GN=SJAG_01725 PE=4 SV=1	1899	2	111.994	159.006	146.435	139.145	229.647	193.63	221.586	214.954	307.008	336.447	396.413	346.623	1.54482	0.627441	0.014808	1.8295	2.49109	1.31678	0.00573993	2.24109
tr|B6JYR1|B6JYR1_SCHJY	SJAG_01727	Ribosomal protein subunit L35 OS=Schizosaccharomyces japonicus (strain yFS275 / FY16936) OX=402676 GN=SJAG_01727 PE=4 SV=1	52	4	259.827	353.423	278.903	297.384	435.179	306.725	411.697	384.534	390.659	534.418	569.156	498.078	1.29305	0.370781	0.155241	0.808993	1.67486	0.744042	0.0469224	1.32862
tr|B6JYR6|B6JYR6_SCHJY	SJAG_01733	Nascent polypeptide-associated complex subunit beta OS=Schizosaccharomyces japonicus (strain yFS275 / FY16936) OX=402676 GN=SJAG_01733 PE=3 SV=1	58	16	2351.08	2900.03	2942.98	2731.36	4223.48	2646.23	3899.1	3589.6	3975.9	4277.2	7339.97	5197.69	1.31422	0.394203	0.208932	0.679995	1.90297	0.928249	0.144798	0.839238
tr|B6JYR7|B6JYR7_SCHJY	SJAG_01734	Ribosomal protein subunit S26 OS=Schizosaccharomyces japonicus (strain yFS275 / FY16936) OX=402676 GN=SJAG_01734 PE=4 SV=1	2275	1	25.3593	41.963	30.3967	32.573	47.7299	38.3902	39.7332	41.9511	42.4207	58.0405	59.8273	53.4295	1.28791	0.365032	0.192237	0.716163	1.6403	0.71396	0.048612	1.31326
tr|B6JYR9|B6JYR9_SCHJY	SJAG_01737	BAG family molecular chaperone regulator Bag102 OS=Schizosaccharomyces japonicus (strain yFS275 / FY16936) OX=402676 GN=SJAG_01737 PE=4 SV=1	1769	2	170.259	198.261	215.223	194.581	290.26	179.81	274.663	248.244	315.742	392.705	428.209	378.885	1.27579	0.35139	0.25649	0.590929	1.94719	0.96139	0.0196996	1.70554
tr|B6JYS2|B6JYS2_SCHJY	SJAG_01740	Transcription factor OS=Schizosaccharomyces japonicus (strain yFS275 / FY16936) OX=402676 GN=SJAG_01740 PE=4 SV=2	101	4	691.413	789.072	649.916	710.134	1084.98	762.248	929.701	925.643	1018.64	1235.92	1336.31	1196.96	1.30348	0.382365	0.132826	0.876718	1.68554	0.753208	0.0215222	1.66711
tr|B6JYS3|B6JYS3_SCHJY	SJAG_01741	Translation initiation factor eIF3 alpha subunit OS=Schizosaccharomyces japonicus (strain yFS275 / FY16936) OX=402676 GN=SJAG_01741 PE=4 SV=1	847	17	1897.52	2493	2274.3	2221.61	3400.57	2568.3	2948.27	2972.38	2753.43	3849.59	4663.6	3755.54	1.33794	0.420015	0.0707908	1.15002	1.69046	0.757417	0.0981817	1.00797
tr|B6JYS7|B6JYS7_SCHJY	SJAG_01745	LEM domain-containing protein Heh1/Lem2 OS=Schizosaccharomyces japonicus (strain yFS275 / FY16936) OX=402676 GN=SJAG_01745 PE=4 SV=1	1779	13	1368.96	1866.17	1471.46	1568.86	2717.97	2109.29	2204.85	2344.04	5239.42	5457.19	5561.81	5419.47	1.4941	0.579275	0.0351279	1.45435	3.45439	1.78843	0.00010175	3.99246
tr|B6JYT2|B6JYT2_SCHJY	SJAG_01750	Uncharacterized protein OS=Schizosaccharomyces japonicus (strain yFS275 / FY16936) OX=402676 GN=SJAG_01750 PE=3 SV=2	1610	1	31.4863	48.566	35.9249	38.6591	53.3732	39.3176	53.189	48.6266	57.2119	82.6155	103.304	81.0438	1.25783	0.330939	0.223629	0.650472	2.09637	1.0679	0.0714448	1.14603
tr|B6JYT3|B6JYT3_SCHJY	SJAG_01752	U3 snoRNP-associated protein Cic1/Utp30 family protein OS=Schizosaccharomyces japonicus (strain yFS275 / FY16936) OX=402676 GN=SJAG_01752 PE=4 SV=1	1591	4	586.465	731.117	562.197	626.593	970.226	629.325	793.843	797.798	786.513	994.365	1304.69	1028.52	1.27323	0.348495	0.220998	0.655611	1.64145	0.714973	0.103678	0.984312
tr|B6JYT5|B6JYT5_SCHJY	SJAG_01754	Adenylyl cyclase-associated protein OS=Schizosaccharomyces japonicus (strain yFS275 / FY16936) OX=402676 GN=SJAG_01754 PE=3 SV=1	138	45	10407.7	13103.3	12370.1	11960.4	15800	12214.9	12496.9	13503.9	13636.2	15479.6	15574.3	14896.7	1.12906	0.175118	0.340095	0.4684	1.24551	0.316731	0.0484766	1.31447
tr|B6JYT9|B6JYT9_SCHJY	SJAG_01759	Signal recognition particle subunit SRP68 OS=Schizosaccharomyces japonicus (strain yFS275 / FY16936) OX=402676 GN=SJAG_01759 PE=3 SV=1	434	22	2189.97	2467.33	2123.69	2260.33	4372.16	2659.74	4139.88	3723.93	2812.56	4362.28	5795.58	4323.47	1.64751	0.720291	0.10706	0.970372	1.91276	0.935657	0.136902	0.863591
tr|B6JYU1|B6JYU1_SCHJY	SJAG_01761	Meiotically upregulated Mug174 OS=Schizosaccharomyces japonicus (strain yFS275 / FY16936) OX=402676 GN=SJAG_01761 PE=4 SV=1	2137	1	103.686	137.9	106.118	115.901	189.285	159.385	195.052	181.241	141.416	200.651	271.576	204.548	1.56375	0.64501	0.0138538	1.85843	1.76484	0.81954	0.13351	0.874487
tr|B6JYU2|B6JYU2_SCHJY	SJAG_01762	DNA helicase OS=Schizosaccharomyces japonicus (strain yFS275 / FY16936) OX=402676 GN=SJAG_01762 PE=3 SV=2	1197	14	1849.69	2504.73	2275.4	2209.94	3060.17	2491.59	2735.78	2762.51	3338.3	3822	3975.65	3711.98	1.25004	0.321974	0.0957699	1.01877	1.67968	0.748183	0.00521542	2.28271
tr|B6JYU4|B6JYU4_SCHJY	SJAG_01764	U3 snoRNP-associated protein Nan1 (Fragment) OS=Schizosaccharomyces japonicus (strain yFS275 / FY16936) OX=402676 GN=SJAG_01764 PE=4 SV=2	1464	13	2048.71	2599.52	2366.81	2338.35	2759.61	2299.67	2362.01	2473.76	3221.4	3876.03	4434.47	3843.97	1.05791	0.0812187	0.563365	0.24921	1.64388	0.717107	0.0337664	1.47152
tr|B6JYU5|B6JYU5_SCHJY	SJAG_01765	DNA-directed RNA polymerase I OS=Schizosaccharomyces japonicus (strain yFS275 / FY16936) OX=402676 GN=SJAG_01765 PE=3 SV=1	1989	5	884.914	1001.75	779.874	888.846	861.48	809.591	791.041	820.704	494.552	901.318	805.461	733.777	0.923337	-0.115071	0.402304	0.395445	0.825539	-0.276592	0.344045	0.463385
tr|B6JYU6|B6JYU6_SCHJY	SJAG_01766	Serine hydroxymethyltransferase OS=Schizosaccharomyces japonicus (strain yFS275 / FY16936) OX=402676 GN=SJAG_01766 PE=3 SV=1	53	65	11539.1	17173.1	13624.9	14112.4	19821.1	14112.6	18079.4	17337.7	18748.3	21633.5	18473.4	19618.4	1.22855	0.296953	0.243135	0.614153	1.39016	0.475247	0.0576047	1.23954
tr|B6JYV1|B6JYV1_SCHJY	SJAG_01771	Transcription coactivator PC4 OS=Schizosaccharomyces japonicus (strain yFS275 / FY16936) OX=402676 GN=SJAG_01771 PE=3 SV=1	449	6	649.928	799.963	793.871	747.921	875.415	703.695	829.613	802.908	809.809	865.387	1437.74	1037.65	1.07352	0.102349	0.481906	0.317038	1.38737	0.472356	0.283419	0.547571
tr|B6JYV3|B6JYV3_SCHJY	SJAG_01774	Rho family GTPase Rho4 OS=Schizosaccharomyces japonicus (strain yFS275 / FY16936) OX=402676 GN=SJAG_01774 PE=4 SV=2	2193	1	33.9358	40.938	36.2156	37.0298	50.3761	41.9516	47.0939	46.4739	68.9027	78.3921	73.4152	73.57	1.25504	0.327733	0.0435873	1.36064	1.98678	0.990431	0.000642812	3.19192
tr|B6JYW1|B6JYW1_SCHJY	SJAG_01782	Pho88 family protein OS=Schizosaccharomyces japonicus (strain yFS275 / FY16936) OX=402676 GN=SJAG_01782 PE=4 SV=1	1767	13	936.271	1116.96	927.485	993.572	1677.34	1188.93	2122.66	1662.98	1345.72	1920.65	1891.81	1719.39	1.67374	0.743072	0.124714	0.904086	1.73052	0.791203	0.0489364	1.31037
tr|B6JYW3|B6JYW3_SCHJY	SJAG_01784	UDP-glucose 4-epimerase OS=Schizosaccharomyces japonicus (strain yFS275 / FY16936) OX=402676 GN=SJAG_01784 PE=3 SV=1	1174	4	503.723	730.556	683.046	639.108	1009.19	771.42	881.806	887.472	895.997	1113.98	1029.16	1013.05	1.38861	0.473641	0.0633375	1.19834	1.58509	0.664567	0.0165319	1.78168
tr|B6JYW6|B6JYW6_SCHJY	SJAG_01787	Protein kinase C OS=Schizosaccharomyces japonicus (strain yFS275 / FY16936) OX=402676 GN=SJAG_01787 PE=3 SV=1	591	12	1618.86	2202.54	2041.03	1954.14	3284.02	2584.94	3198.94	3022.63	2467.51	3117.87	3065.7	2883.69	1.54678	0.62927	0.0208924	1.68001	1.47568	0.561381	0.0281077	1.55117
tr|B6JYW8|B6JYW8_SCHJY	SJAG_01789	Karyopherin Kap14 OS=Schizosaccharomyces japonicus (strain yFS275 / FY16936) OX=402676 GN=SJAG_01789 PE=4 SV=1	303	1	40.6362	54.3954	42.0027	45.6781	82.8469	70.4183	75.1114	76.1255	95.4478	107.676	108.324	103.816	1.66657	0.736878	0.00644348	2.19088	2.27277	1.18445	0.000664965	3.1772
tr|B6JYX7|B6JYX7_SCHJY	SJAG_01799	CMGC/CK2 protein kinase Cka1 OS=Schizosaccharomyces japonicus (strain yFS275 / FY16936) OX=402676 GN=SJAG_01799 PE=3 SV=1	983	19	4324.32	5119.16	4097.68	4513.72	6264.65	4928.37	8531.63	6574.88	5225.48	7427.06	9732.5	7461.68	1.45664	0.542648	0.181853	0.740279	1.65311	0.725184	0.145343	0.837606
tr|B6JYY0|B6JYY0_SCHJY	SJAG_01803	Zinc ion transporter Zhf1 OS=Schizosaccharomyces japonicus (strain yFS275 / FY16936) OX=402676 GN=SJAG_01803 PE=4 SV=1	2105	1	16.2437	30.0129	24.9678	23.7415	36.1847	35.7589	33.9668	35.3035	28.1497	24.7554	42.49	31.7984	1.487	0.572401	0.0987946	1.00527	1.33936	0.421544	0.304448	0.516487
tr|B6JYY1|B6JYY1_SCHJY	SJAG_01804	Clr6 histone deacetylase complex subunit Pst2 OS=Schizosaccharomyces japonicus (strain yFS275 / FY16936) OX=402676 GN=SJAG_01804 PE=4 SV=2	1541	4	330.553	405.559	386.993	374.368	452.707	337.316	382.11	390.711	348.318	430.109	585.451	454.626	1.04365	0.0616435	0.709696	0.148927	1.21438	0.280222	0.369551	0.432326
tr|B6JYY3|B6JYY3_SCHJY	SJAG_01806	Inner membrane protein OS=Schizosaccharomyces japonicus (strain yFS275 / FY16936) OX=402676 GN=SJAG_01806 PE=4 SV=2	1346	6	984.706	1357.31	1034.58	1125.53	1904.98	1241.77	1592.68	1579.81	1595.92	2163.25	2743.6	2167.59	1.40361	0.489144	0.127511	0.894452	1.92584	0.945485	0.0746765	1.12682
tr|B6JYY5|B6JYY5_SCHJY	SJAG_01808	Transcription factor TFIID complex subunit Taf7 OS=Schizosaccharomyces japonicus (strain yFS275 / FY16936) OX=402676 GN=SJAG_01808 PE=3 SV=1	1084	5	852.375	1248.33	976.996	1025.9	1494.98	1141.76	1135.95	1257.56	1757.86	1922.43	2458.72	2046.34	1.22581	0.29374	0.236764	0.625684	1.99467	0.996153	0.0225245	1.64734
tr|B6JYY6|B6JYY6_SCHJY	SJAG_01809	AP-1 complex subunit gamma OS=Schizosaccharomyces japonicus (strain yFS275 / FY16936) OX=402676 GN=SJAG_01809 PE=3 SV=1	1377	5	1136.13	1371	1195.15	1234.09	2414.14	1480.48	2708.07	2200.9	1739.96	3063.22	3453.8	2752.33	1.78341	0.83464	0.115836	0.936155	2.23024	1.1572	0.0969517	1.01344
tr|B6JYY8|B6JYY8_SCHJY	SJAG_01811	Ribosome biogenesis protein NSA2 homolog OS=Schizosaccharomyces japonicus (strain yFS275 / FY16936) OX=402676 GN=SJAG_01811 PE=3 SV=1	670	24	5922.49	7510.98	7509.52	6981	8102.13	6536.32	6231.35	6956.6	7284.73	7661.42	8213.68	7719.94	0.996505	-0.00505065	0.976702	0.0102381	1.10585	0.145157	0.30257	0.519174
tr|B6JYZ0|B6JYZ0_SCHJY	SJAG_01813	Puf family RNA-binding protein OS=Schizosaccharomyces japonicus (strain yFS275 / FY16936) OX=402676 GN=SJAG_01813 PE=4 SV=1	541	44	7941.66	9411.62	9406.01	8919.76	10537.4	8602.5	8631.8	9257.23	9264.02	10129.9	10629	10007.6	1.03783	0.0535757	0.698198	0.156021	1.12196	0.166024	0.162692	0.788633
tr|B6JYZ3|B6JYZ3_SCHJY	SJAG_01816	Inner membrane I-AAA protease complex subunit Yme1 OS=Schizosaccharomyces japonicus (strain yFS275 / FY16936) OX=402676 GN=SJAG_01816 PE=3 SV=2	517	2	164.344	196.905	180.722	180.657	252.556	207.477	208.245	222.759	238.135	304.408	343.042	295.195	1.23305	0.302233	0.0871672	1.05965	1.63401	0.708415	0.054195	1.26604
tr|B6JYZ4|B6JYZ4_SCHJY	SJAG_01817	V-type ATPase V1 subunit D OS=Schizosaccharomyces japonicus (strain yFS275 / FY16936) OX=402676 GN=SJAG_01817 PE=3 SV=1	100	12	2601.76	3395.49	3525.05	3174.1	4299.14	3372.97	3711.59	3794.57	4365.82	4398.78	4831.94	4532.18	1.19548	0.257588	0.192148	0.716363	1.42786	0.513858	0.024886	1.60404
tr|B6JYZ5|B6JYZ5_SCHJY	SJAG_01818	Exosome subunit Csl4 OS=Schizosaccharomyces japonicus (strain yFS275 / FY16936) OX=402676 GN=SJAG_01818 PE=4 SV=1	1498	1	288.244	394.075	426.956	369.758	535.236	430.133	448.518	471.296	511.958	533.939	532.404	526.1	1.2746	0.35005	0.131957	0.879568	1.42282	0.508755	0.0610067	1.21462
tr|B6JYZ8|B6JYZ8_SCHJY	SJAG_01821	Shk1 kinase binding protein 15 OS=Schizosaccharomyces japonicus (strain yFS275 / FY16936) OX=402676 GN=SJAG_01821 PE=4 SV=2	1025	12	2482.84	2865.68	2834.67	2727.73	3525.49	2776.64	2675.64	2992.59	3046.63	3342.36	3570.96	3319.98	1.0971	0.133694	0.43937	0.35717	1.21712	0.283475	0.0408417	1.3889
tr|B6JYZ9|B6JYZ9_SCHJY	SJAG_01822	RNB-like protein OS=Schizosaccharomyces japonicus (strain yFS275 / FY16936) OX=402676 GN=SJAG_01822 PE=4 SV=2	408	26	3985.36	5190.58	5038.47	4738.14	6624.82	5318.18	5739.26	5894.09	7300.54	8351.63	9331.84	8328	1.24397	0.314948	0.0991414	1.00374	1.75765	0.813651	0.0102426	1.98959
tr|B6JZ01|B6JZ01_SCHJY	SJAG_01824	6-phosphogluconolactonase OS=Schizosaccharomyces japonicus (strain yFS275 / FY16936) OX=402676 GN=SJAG_01824 PE=3 SV=1	1454	2	41.1936	81.2494	54.1602	58.8677	77.0749	53.127	82.9442	71.0487	51.8318	73.655	70.2058	65.2309	1.20692	0.271331	0.462627	0.334769	1.10809	0.148078	0.670139	0.173835
tr|B6JZ02|B6JZ02_SCHJY	SJAG_01825	CMGC/CDK/CDK5 protein kinase Pef1 OS=Schizosaccharomyces japonicus (strain yFS275 / FY16936) OX=402676 GN=SJAG_01825 PE=3 SV=1	1523	1	4.88269	14.9957	7.33024	9.06954	13.7248	9.9031	12.0453	11.8911	10.2691	12.9861	16.3913	13.2155	1.3111	0.390776	0.458953	0.338231	1.45713	0.543129	0.319092	0.496084
tr|B6JZ03|B6JZ03_SCHJY	SJAG_01826	NatB N-acetyltransferase complex catalytic subunit Nat3 OS=Schizosaccharomyces japonicus (strain yFS275 / FY16936) OX=402676 GN=SJAG_01826 PE=4 SV=2	754	5	476.737	683.3	535.577	565.205	898.331	649.566	893.418	813.772	602.624	874.762	797.886	758.424	1.43978	0.525851	0.0775583	1.11037	1.34186	0.424231	0.135323	0.86863
tr|B6JZ05|B6JZ05_SCHJY	SJAG_01827	Transcription factor tfiiic complex subunit sfc4 OS=Schizosaccharomyces japonicus (strain yFS275 / FY16936) OX=402676 GN=SJAG_01827 PE=4 SV=1	1860	2	145.893	175.294	159.017	160.068	404.995	318.009	334.016	352.34	730.004	897.569	962.42	863.331	2.20119	1.13828	0.0125064	1.90287	5.39353	2.43123	0.00877157	2.05692
tr|B6JZ09|B6JZ09_SCHJY	SJAG_01831	Structural maintenance of chromosomes protein OS=Schizosaccharomyces japonicus (strain yFS275 / FY16936) OX=402676 GN=SJAG_01831 PE=3 SV=1	433	16	2172.65	3396.42	2489.05	2686.04	3329.76	2655.34	2861.09	2948.73	3049.75	4081.6	4211.28	3780.88	1.0978	0.134613	0.572705	0.242069	1.4076	0.49324	0.102628	0.988733
tr|B6JZ11|B6JZ11_SCHJY	SJAG_01833	Fungal protein OS=Schizosaccharomyces japonicus (strain yFS275 / FY16936) OX=402676 GN=SJAG_01833 PE=4 SV=1	1140	6	471.91	602.417	480.123	518.15	1063.35	779.526	1149.32	997.399	724.57	1093.49	1205.7	1007.92	1.92492	0.9448	0.0371495	1.43005	1.94523	0.959939	0.0679902	1.16755
tr|B6JZ12|B6JZ12_SCHJY	SJAG_01834	Nucleoporin Pom152 OS=Schizosaccharomyces japonicus (strain yFS275 / FY16936) OX=402676 GN=SJAG_01834 PE=4 SV=1	193	9	676.648	930.962	884.395	830.668	1257.59	1073.2	1193.4	1174.73	1219.05	1382.65	1331.51	1311.07	1.4142	0.499985	0.0272953	1.56391	1.57833	0.6584	0.0104139	1.98239
tr|B6JZ13|B6JZ13_SCHJY	SJAG_01835	1,3-beta-glucanosyltransferase OS=Schizosaccharomyces japonicus (strain yFS275 / FY16936) OX=402676 GN=SJAG_01835 PE=3 SV=1	1576	4	987.968	1433.23	1400.3	1273.83	1494.14	1320.2	1321.16	1378.5	1469.03	1532.13	1442.87	1481.34	1.08217	0.113923	0.552731	0.257486	1.1629	0.21773	0.28285	0.548444
tr|B6JZ15|B6JZ15_SCHJY	SJAG_01837	Aurora kinase OS=Schizosaccharomyces japonicus (strain yFS275 / FY16936) OX=402676 GN=SJAG_01837 PE=3 SV=1	889	2	222.322	296.04	208.741	242.368	401.003	273.741	331.11	335.285	452.699	520.52	704.966	559.395	1.38337	0.468189	0.118	0.928118	2.30804	1.20667	0.0396886	1.40133
tr|B6JZ17|B6JZ17_SCHJY	SJAG_01839	60S ribosome subunit biogenesis protein NIP7 OS=Schizosaccharomyces japonicus (strain yFS275 / FY16936) OX=402676 GN=SJAG_01839 PE=3 SV=1	1758	7	1057.06	1474.34	899.948	1143.78	1457.56	975.943	1166.87	1200.12	834.636	1234.67	1450.91	1173.41	1.04926	0.0693709	0.812075	0.0904037	1.0259	0.0368885	0.911024	0.0404702
tr|B6JZ18|B6JZ18_SCHJY	SJAG_01840	Signal recognition particle subunit SRP72 OS=Schizosaccharomyces japonicus (strain yFS275 / FY16936) OX=402676 GN=SJAG_01840 PE=3 SV=1	649	41	7935.92	10173.4	8454.47	8854.6	15456	9227.05	13094.7	12592.6	11627.6	15651.2	18761.3	15346.7	1.42215	0.508076	0.1655	0.781203	1.73319	0.79343	0.0760422	1.11895
tr|B6JZ19|B6JZ19_SCHJY	SJAG_01841	Ferrochelatase OS=Schizosaccharomyces japonicus (strain yFS275 / FY16936) OX=402676 GN=SJAG_01841 PE=3 SV=2	450	27	2673.97	3452.24	3164.72	3096.98	5536.45	4351.57	5100.62	4996.21	12330.4	14921.2	17779.3	15010.3	1.61326	0.689975	0.0142101	1.8474	4.84676	2.27702	0.0154683	1.81056
tr|B6JZ22|B6JZ22_SCHJY	SJAG_01844	Fungal protein OS=Schizosaccharomyces japonicus (strain yFS275 / FY16936) OX=402676 GN=SJAG_01844 PE=4 SV=1	1700	3	445.231	549.013	531.264	508.503	863.279	686.161	729.878	759.773	1012.6	1236.35	1300.65	1183.2	1.49414	0.579312	0.022996	1.63835	2.32683	1.21837	0.00935527	2.02894
tr|B6JZ24|B6JZ24_SCHJY	SJAG_01846	But2 family protein But2 OS=Schizosaccharomyces japonicus (strain yFS275 / FY16936) OX=402676 GN=SJAG_01846 PE=4 SV=1	1774	4	1147.22	1466.49	2321.13	1644.95	1890.38	1752.92	2029.74	1891.01	2234.23	1936.88	1287.65	1819.59	1.14959	0.201119	0.558409	0.253048	1.10617	0.14557	0.7176	0.144118
tr|B6JZ25|B6JZ25_SCHJY	SJAG_01848	Reticulon-like protein OS=Schizosaccharomyces japonicus (strain yFS275 / FY16936) OX=402676 GN=SJAG_01848 PE=4 SV=1	1975	26	3052.88	4577.12	4431.76	4020.59	5785.94	4682.37	4919.71	5129.34	6077.09	6584.9	5873.47	6178.49	1.27577	0.351367	0.142411	0.846457	1.53671	0.619847	0.0318229	1.49726
tr|B6JZ30|B6JZ30_SCHJY	SJAG_01853	60S ribosomal protein L34 OS=Schizosaccharomyces japonicus (strain yFS275 / FY16936) OX=402676 GN=SJAG_01853 PE=3 SV=1	246	17	6431.52	7175.03	6170.92	6592.49	10417.2	5656.67	7614.09	7895.99	8976.79	9950.29	11386.8	10104.6	1.19772	0.260296	0.446559	0.350121	1.53275	0.616121	0.0238193	1.62307
tr|B6JZ35|B6JZ35_SCHJY	SJAG_01859	Adenine phosphoribosyltransferase OS=Schizosaccharomyces japonicus (strain yFS275 / FY16936) OX=402676 GN=SJAG_01859 PE=3 SV=1	1299	12	1673.54	2464.49	1592.81	1910.28	2665.4	2450.83	4478.23	3198.15	1730.17	2663.17	2160.73	2184.69	1.67418	0.743455	0.172605	0.762948	1.14365	0.193644	0.517782	0.285853
tr|B6JZ38|B6JZ38_SCHJY	SJAG_01862	Trehalose-6-phosphate phosphatase Tpp1 OS=Schizosaccharomyces japonicus (strain yFS275 / FY16936) OX=402676 GN=SJAG_01862 PE=3 SV=1	104	12	2036.45	3356.57	2949.14	2780.72	4017.76	3256	3774.33	3682.7	3625.08	4948.28	4491.5	4354.95	1.32437	0.405304	0.133337	0.875049	1.56612	0.647199	0.0459114	1.33808
tr|B6JZ39|B6JZ39_SCHJY	SJAG_01863	1-phosphatidylinositol-4-phosphate 5-kinase Its3 OS=Schizosaccharomyces japonicus (strain yFS275 / FY16936) OX=402676 GN=SJAG_01863 PE=4 SV=1	881	5	548.192	705.981	548.115	600.763	751.026	594.226	558.232	634.495	603.141	737.875	771.388	704.135	1.05615	0.0788129	0.69233	0.159687	1.17207	0.229056	0.232687	0.633227
tr|B6JZ44|B6JZ44_SCHJY	SJAG_01868	Carboxypeptidase OS=Schizosaccharomyces japonicus (strain yFS275 / FY16936) OX=402676 GN=SJAG_01868 PE=3 SV=1	836	15	2055.98	2895.37	2794.57	2581.97	3502.74	3056.58	3153.41	3237.58	3923.24	4109.5	3894.12	3975.62	1.25392	0.32644	0.115153	0.938723	1.53976	0.622706	0.0280275	1.55242
tr|B6JZ45|B6JZ45_SCHJY	SJAG_01869	NADH/NADPH dependent indole-3-acetaldehyde reductase AKR3C2 OS=Schizosaccharomyces japonicus (strain yFS275 / FY16936) OX=402676 GN=SJAG_01869 PE=4 SV=1	2249	1	149.511	190.265	128.197	155.991	208.378	144.205	242.865	198.483	96.767	149.762	238.726	161.752	1.2724	0.34755	0.293059	0.533045	1.03693	0.0523178	0.907424	0.0421895
tr|B6JZ49|B6JZ49_SCHJY	SJAG_01873	Histone H2A OS=Schizosaccharomyces japonicus (strain yFS275 / FY16936) OX=402676 GN=SJAG_01873 PE=3 SV=1	299	7	1073.91	866.479	736.069	892.153	1574.33	519.174	1889.89	1327.8	505.871	744.11	904.91	718.297	1.48831	0.573673	0.404574	0.393002	0.805128	-0.31271	0.318146	0.497374
tr|B6JZ50|B6JZ50_SCHJY	SJAG_01874	Heat shock protein OS=Schizosaccharomyces japonicus (strain yFS275 / FY16936) OX=402676 GN=SJAG_01874 PE=3 SV=1	81	2	380.276	1429.44	394.906	734.874	413.021	1130.05	434.68	659.25	441.572	2209.22	3234.76	1961.85	0.897093	-0.156671	0.866873	0.0620445	2.66964	1.41665	0.269625	0.569239
tr|B6JZ55|B6JZ55_SCHJY	SJAG_01879	Mitochondrial import inner membrane translocase subunit TIM17 OS=Schizosaccharomyces japonicus (strain yFS275 / FY16936) OX=402676 GN=SJAG_01879 PE=3 SV=1	1432	1	369.277	579.325	537.59	495.397	690.781	604.693	681.049	658.841	815.758	887.623	856.433	853.271	1.32992	0.411344	0.110663	0.955998	1.7224	0.784418	0.0221607	1.65442
tr|B6JZ56|B6JZ56_SCHJY	SJAG_01880	Cysteine synthase Cys12 OS=Schizosaccharomyces japonicus (strain yFS275 / FY16936) OX=402676 GN=SJAG_01880 PE=4 SV=1	1594	16	1428.58	1825.66	1744.97	1666.4	2676.94	1901.83	2272.71	2283.83	2816.31	3260.73	3237.68	3104.91	1.37051	0.454716	0.091461	1.03876	1.86324	0.897812	0.00178553	2.74823
tr|B6JZ57|B6JZ57_SCHJY	SJAG_01881	Pyridoxal 5'-phosphate synthase OS=Schizosaccharomyces japonicus (strain yFS275 / FY16936) OX=402676 GN=SJAG_01881 PE=3 SV=1	1349	11	2974.02	3546.69	2373.35	2964.69	5252.29	2476.98	5352.97	4360.75	2931.74	5354.53	9391.12	5892.46	1.4709	0.556696	0.273931	0.562359	1.98755	0.990991	0.258411	0.587689
tr|B6JZ58|B6JZ58_SCHJY	SJAG_01882	PPR repeat protein OS=Schizosaccharomyces japonicus (strain yFS275 / FY16936) OX=402676 GN=SJAG_01882 PE=4 SV=1	533	2	130.252	183.837	141.234	151.774	323.508	224.638	284.059	277.402	251.895	401.614	436.565	363.358	1.82772	0.870049	0.0290235	1.53725	2.39407	1.25946	0.0552562	1.25762
tr|B6JZ59|B6JZ59_SCHJY	SJAG_01883	Uncharacterized protein OS=Schizosaccharomyces japonicus (strain yFS275 / FY16936) OX=402676 GN=SJAG_01883 PE=4 SV=1	809	7	446.192	581.343	564.285	530.607	767.976	748.445	707.917	741.446	743.205	887.755	877.308	836.089	1.39736	0.482699	0.0249928	1.60218	1.57572	0.656014	0.00853	2.06905
tr|B6JZ63|B6JZ63_SCHJY	SJAG_01887	DNA repair protein Rhp41 OS=Schizosaccharomyces japonicus (strain yFS275 / FY16936) OX=402676 GN=SJAG_01887 PE=3 SV=1	732	10	1512.99	1968.38	1777.52	1752.96	2145.89	1532.82	1935.23	1871.31	1794.22	2314.77	2785.33	2298.11	1.06751	0.0942553	0.626239	0.20326	1.31098	0.39065	0.188177	0.725433
tr|B6JZ69|B6JZ69_SCHJY	SJAG_01894	F-actin-capping protein subunit alpha OS=Schizosaccharomyces japonicus (strain yFS275 / FY16936) OX=402676 GN=SJAG_01894 PE=3 SV=1	849	3	472.141	602.614	552.052	542.269	610.363	453.109	628.269	563.914	578.611	724.541	644.456	649.203	1.03991	0.0564656	0.766097	0.115716	1.1972	0.25966	0.133505	0.874502
tr|B6JZ73|B6JZ73_SCHJY	SJAG_01898	WDR20 family WD repeat protein OS=Schizosaccharomyces japonicus (strain yFS275 / FY16936) OX=402676 GN=SJAG_01898 PE=4 SV=1	1863	1	128.011	156.602	113.215	132.609	291.298	244.47	240.332	258.7	758.342	945.998	1015.09	906.477	1.95084	0.964098	0.00444001	2.35262	6.83569	2.77309	0.00829813	2.08102
tr|B6JZ74|B6JZ74_SCHJY	SJAG_01899	Uncharacterized protein OS=Schizosaccharomyces japonicus (strain yFS275 / FY16936) OX=402676 GN=SJAG_01899 PE=4 SV=1	1620	3	522.543	648.562	566.629	579.245	944.412	676.54	1007.11	876.021	905.719	1215.66	1256.11	1125.83	1.51235	0.596792	0.0857939	1.06654	1.94362	0.958744	0.0286805	1.54241
tr|B6JZ75|B6JZ75_SCHJY	SJAG_01900	Ubiquitin-protein ligase E3 OS=Schizosaccharomyces japonicus (strain yFS275 / FY16936) OX=402676 GN=SJAG_01900 PE=4 SV=1	1014	6	404.014	547.573	453.557	468.381	768.146	557.771	678.558	668.158	690.989	872.136	958.574	840.566	1.42653	0.512506	0.0615908	1.21048	1.79462	0.843678	0.0243204	1.61403
tr|B6JZ80|B6JZ80_SCHJY	SJAG_01906	Nem1-Spo7 phosphatase complex catalytic subunit Nem1 OS=Schizosaccharomyces japonicus (strain yFS275 / FY16936) OX=402676 GN=SJAG_01906 PE=4 SV=1	1880	1	40.481	63.196	45.3332	49.6701	252.016	142.977	186.361	193.785	159.859	194.052	205.473	186.461	3.90144	1.96401	0.0398067	1.40004	3.754	1.90843	0.00316179	2.50007
tr|B6JZ81|B6JZ81_SCHJY	SJAG_01907	U3 snoRNP-associated protein Utp3 OS=Schizosaccharomyces japonicus (strain yFS275 / FY16936) OX=402676 GN=SJAG_01907 PE=3 SV=1	610	18	3300.62	4207.38	4118.78	3875.59	6241.39	5157.48	5379.95	5592.94	4756.09	5322.7	5533.11	5203.97	1.44312	0.52919	0.0179454	1.74605	1.34275	0.425195	0.0248396	1.60486
tr|B6JZ82|B6JZ82_SCHJY	SJAG_01908	Sjogren's syndrome/scleroderma autoantigen 1 family protein OS=Schizosaccharomyces japonicus (strain yFS275 / FY16936) OX=402676 GN=SJAG_01908 PE=4 SV=1	501	15	775.045	1152.18	913.449	946.891	1993.29	1141.93	1837.35	1657.52	1443.75	2001.91	2102.99	1849.55	1.75049	0.807758	0.0973078	1.01185	1.95329	0.965904	0.0291806	1.53491
tr|B6JZ83|B6JZ83_SCHJY	SJAG_01909	Karyopherin Kap95 OS=Schizosaccharomyces japonicus (strain yFS275 / FY16936) OX=402676 GN=SJAG_01909 PE=3 SV=1	1703	9	3013.04	4043.38	3527.09	3527.84	5650.62	4546.96	6597.79	5598.46	4024.35	6196.07	5017.18	5079.2	1.58694	0.666245	0.0536121	1.27074	1.43975	0.525818	0.116145	0.934999
tr|B6JZ84|B6JZ84_SCHJY	SJAG_01910	Poly(A)-specific ribonuclease complex subunit Pan3 OS=Schizosaccharomyces japonicus (strain yFS275 / FY16936) OX=402676 GN=SJAG_01910 PE=4 SV=1	1909	2	265.037	376.003	328.399	323.146	482.164	381.544	455.243	439.65	488.874	545.644	537.115	523.878	1.36053	0.444169	0.0574324	1.24084	1.62118	0.697042	0.0109272	1.96149
tr|B6JZ87|B6JZ87_SCHJY	SJAG_01913	V-type proton ATPase subunit OS=Schizosaccharomyces japonicus (strain yFS275 / FY16936) OX=402676 GN=SJAG_01913 PE=3 SV=1	140	6	1225.22	1586.61	1172.91	1328.25	2231.55	1818.22	3034.94	2361.57	1657.59	2657.61	2390.74	2235.31	1.77796	0.830223	0.0878964	1.05603	1.68291	0.750954	0.0766168	1.11568
tr|B6JZ91|B6JZ91_SCHJY	SJAG_01917	Respiratory complex assembly protein OS=Schizosaccharomyces japonicus (strain yFS275 / FY16936) OX=402676 GN=SJAG_01917 PE=4 SV=1	1946	3	87.1046	108.303	79.3132	91.5736	187.918	142.013	154.293	161.408	310.717	403.292	442.518	385.509	1.7626	0.817708	0.0181064	1.74217	4.20983	2.07376	0.0138675	1.858
tr|B6JZ92|B6JZ92_SCHJY	SJAG_01918	Choline kinase OS=Schizosaccharomyces japonicus (strain yFS275 / FY16936) OX=402676 GN=SJAG_01918 PE=4 SV=1	953	1	51.7929	78.827	64.2245	64.9481	74.7019	63.583	57.4378	65.2409	82.3559	85.6486	95.3677	87.7907	1.00451	0.00648862	0.976643	0.0102641	1.35171	0.434781	0.0809699	1.09168
tr|B6JZ93|B6JZ93_SCHJY	SJAG_01919	RNA-binding protein M OS=Schizosaccharomyces japonicus (strain yFS275 / FY16936) OX=402676 GN=SJAG_01919 PE=4 SV=1	799	7	472.923	580.397	625.286	559.535	623.748	486.533	568.748	559.676	614.511	671.73	676.107	654.116	1.00025	0.000363506	0.998247	0.000761914	1.16903	0.225317	0.159797	0.796431
tr|B6JZ94|B6JZ94_SCHJY	SJAG_01922	Citrate synthase OS=Schizosaccharomyces japonicus (strain yFS275 / FY16936) OX=402676 GN=SJAG_01922 PE=3 SV=2	831	2	449.106	637.622	475.557	520.762	779.917	524.768	666.571	657.085	530.904	704.04	702.767	645.904	1.26178	0.335457	0.22573	0.64641	1.24031	0.310696	0.203198	0.69208
tr|B6JZ97|B6JZ97_SCHJY	SJAG_01924	Mitochondrial pyruvate carrier OS=Schizosaccharomyces japonicus (strain yFS275 / FY16936) OX=402676 GN=SJAG_01924 PE=3 SV=2	1371	2	46.0008	60.0543	50.4859	52.1803	78.112	60.1343	94.8892	77.7118	67.2131	82.5531	92.9188	80.895	1.48929	0.574628	0.111155	0.954072	1.5503	0.632544	0.0410606	1.38658
tr|B6JZA1|B6JZA1_SCHJY	SJAG_01928	Sim4 and Mal2 associated protein 7 OS=Schizosaccharomyces japonicus (strain yFS275 / FY16936) OX=402676 GN=SJAG_01928 PE=3 SV=1	1806	1	39.5441	46.6623	38.2235	41.4766	72.3305	34.9283	76.1934	61.1507	80.3368	96.8671	113.77	96.9913	1.47434	0.560071	0.271471	0.566276	2.33846	1.22556	0.022615	1.6456
tr|B6JZA2|B6JZA2_SCHJY	SJAG_01929	Mitochondrial Rho GTPase OS=Schizosaccharomyces japonicus (strain yFS275 / FY16936) OX=402676 GN=SJAG_01929 PE=3 SV=1	1404	2	200.169	261.635	259.316	240.373	338.259	290.872	281.526	303.552	390.596	467.903	442.169	433.556	1.26284	0.336668	0.0783247	1.1061	1.80368	0.850941	0.00328274	2.48376
tr|B6JZA6|B6JZA6_SCHJY	SJAG_01935	Biotin synthase OS=Schizosaccharomyces japonicus (strain yFS275 / FY16936) OX=402676 GN=SJAG_01935 PE=3 SV=1	1772	5	1706.81	2585.9	1660.11	1984.27	2612.69	2184.05	2663.4	2486.71	1599.07	2714.68	3143.1	2485.62	1.25321	0.325629	0.234379	0.630081	1.25266	0.324993	0.421172	0.37554
tr|B6JZA9|B6JZA9_SCHJY	SJAG_01938	Helicase SWR1 OS=Schizosaccharomyces japonicus (strain yFS275 / FY16936) OX=402676 GN=SJAG_01938 PE=4 SV=1	105	2	369.57	521.409	480.349	457.109	684.272	567.774	627.285	626.444	612.747	779.417	952.966	781.71	1.37045	0.454646	0.0443184	1.35342	1.71012	0.774094	0.0624766	1.20428
tr|B6JZB2|B6JZB2_SCHJY	SJAG_01941	Sulfate transporter OS=Schizosaccharomyces japonicus (strain yFS275 / FY16936) OX=402676 GN=SJAG_01941 PE=3 SV=1	2238	1	46.4105	48.0377	44.0829	46.177	77.8416	51.1918	75.6618	68.2317	66.885	89.7876	106.356	87.6762	1.47761	0.563267	0.120506	0.918993	1.8987	0.92501	0.0669342	1.17435
tr|B6JZB5|B6JZB5_SCHJY	SJAG_01944	CCR4-Not complex subunit Caf16 OS=Schizosaccharomyces japonicus (strain yFS275 / FY16936) OX=402676 GN=SJAG_01944 PE=4 SV=1	1742	2	324.302	500.87	496.014	440.395	594.445	495.459	528.225	539.376	556.887	700.674	523.628	593.73	1.22475	0.292493	0.226557	0.644822	1.34817	0.431007	0.12637	0.898358
tr|B6JZB6|B6JZB6_SCHJY	SJAG_01945	Phospholipid-transporting ATPase OS=Schizosaccharomyces japonicus (strain yFS275 / FY16936) OX=402676 GN=SJAG_01945 PE=3 SV=2	49	5	234.876	337.286	260.172	277.445	373.349	321.123	309.346	334.606	370.199	486.879	446.503	434.527	1.20603	0.270263	0.205113	0.688008	1.56618	0.647246	0.0274302	1.56177
tr|B6JZB9|B6JZB9_SCHJY	SJAG_01948	Endonuclease OS=Schizosaccharomyces japonicus (strain yFS275 / FY16936) OX=402676 GN=SJAG_01948 PE=3 SV=1	1384	4	1314.91	1830.68	1817.88	1654.49	2067.37	1659.53	1857.42	1861.44	2076.55	2611.96	2343.27	2343.93	1.12508	0.170033	0.379714	0.420543	1.41671	0.502541	0.0402997	1.3947
tr|B6JZC2|B6JZC2_SCHJY	SJAG_01951	SAM complex subunit Sam50 OS=Schizosaccharomyces japonicus (strain yFS275 / FY16936) OX=402676 GN=SJAG_01951 PE=4 SV=1	1479	2	39.5514	68.3549	59.6805	55.8623	91.1209	77.0519	74.2175	80.7968	86.8874	101.799	110.558	99.7481	1.44636	0.532423	0.0802738	1.09543	1.78561	0.836416	0.0175605	1.75546
tr|B6JZC5|B6JZC5_SCHJY	SJAG_01954	Translation initiation factor eIF4G OS=Schizosaccharomyces japonicus (strain yFS275 / FY16936) OX=402676 GN=SJAG_01954 PE=4 SV=1	61	72	8215.32	11044.8	11493	10251	18705.1	15039.3	15817.4	16520.6	19492.3	20773.8	19757	20007.7	1.6116	0.688496	0.0146123	1.83528	1.95177	0.964785	0.00538931	2.26847
tr|B6JZC8|B6JZC8_SCHJY	SJAG_01957	1-acyl-sn-glycerol-3-phosphate acyltransferase OS=Schizosaccharomyces japonicus (strain yFS275 / FY16936) OX=402676 GN=SJAG_01957 PE=3 SV=1	382	6	997.869	1390.42	1143.09	1177.13	1705.4	1318.37	1726.65	1583.47	1363.73	1950.75	2975.87	2096.78	1.3452	0.427823	0.0827382	1.08229	1.78127	0.832909	0.184701	0.733531
tr|B6JZD2|B6JZD2_SCHJY	SJAG_01963	PvGal biosynthesis protein Pvg5 OS=Schizosaccharomyces japonicus (strain yFS275 / FY16936) OX=402676 GN=SJAG_01963 PE=4 SV=1	1608	2	46.638	67.0289	50.4703	54.7124	92.4526	69.9128	88.5525	83.6393	87.4637	128.744	143.201	119.803	1.52871	0.612313	0.0370457	1.43126	2.18968	1.13072	0.0462644	1.33475
tr|B6JZD3|B6JZD3_SCHJY	SJAG_01964	Actin-related protein 2 OS=Schizosaccharomyces japonicus (strain yFS275 / FY16936) OX=402676 GN=SJAG_01964 PE=3 SV=1	209	18	5100.8	7015.16	5839.11	5985.02	10015.7	7335.79	9258.61	8870.03	6377.63	9399.76	9226.62	8334.67	1.48204	0.567583	0.0475787	1.32259	1.39259	0.477768	0.123527	0.908237
tr|B6JZD4|B6JZD4_SCHJY	SJAG_01965	Uncharacterized protein OS=Schizosaccharomyces japonicus (strain yFS275 / FY16936) OX=402676 GN=SJAG_01965 PE=4 SV=1	2286	1	69.7835	92.7094	120.309	94.2673	115.344	118.207	107.228	113.593	190.316	191.349	129.012	170.226	1.20501	0.269045	0.315635	0.500815	1.80578	0.852619	0.0453348	1.34357
tr|B6JZD5|B6JZD5_SCHJY	SJAG_01968	Pepsin A OS=Schizosaccharomyces japonicus (strain yFS275 / FY16936) OX=402676 GN=SJAG_01968 PE=3 SV=1	2244	1	163.798	180.64	225.697	190.045	219.33	215.232	182.933	205.832	208.778	227.518	194.493	210.263	1.08307	0.115124	0.515725	0.287582	1.10639	0.145854	0.40284	0.394868
tr|B6JZD6|B6JZD6_SCHJY	SJAG_01970	Thiamine-repressible acid phosphatase pho4 OS=Schizosaccharomyces japonicus (strain yFS275 / FY16936) OX=402676 GN=SJAG_01970 PE=3 SV=1	742	12	1966.55	2630.85	3063.08	2553.49	3156.11	2971.84	2875.06	3001	3875.32	3552.82	2992.16	3473.43	1.17525	0.232973	0.293665	0.532147	1.36027	0.44389	0.0912875	1.03959
tr|B6JZD8|B6JZD8_SCHJY	SJAG_01972	Alpha-1,2-galactosyltransferase gmh3 OS=Schizosaccharomyces japonicus (strain yFS275 / FY16936) OX=402676 GN=SJAG_01972 PE=3 SV=1	1537	3	415.735	542.415	432.993	463.714	757.857	539.107	645.129	647.364	706.834	923.215	1282.37	970.806	1.39604	0.481342	0.0814475	1.08912	2.09354	1.06595	0.0871806	1.05958
tr|B6JZE5|B6JZE5_SCHJY	SJAG_01982	Uncharacterized protein OS=Schizosaccharomyces japonicus (strain yFS275 / FY16936) OX=402676 GN=SJAG_01982 PE=4 SV=1	2210	1	235.267	299.857	259.587	264.904	345.101	268.965	320.314	311.46	326.717	417.826	430.999	391.847	1.17575	0.233579	0.189144	0.723207	1.47921	0.564824	0.0399735	1.39823
tr|B6JZE6|B6JZE6_SCHJY	SJAG_01983	PTR family peptide transporter OS=Schizosaccharomyces japonicus (strain yFS275 / FY16936) OX=402676 GN=SJAG_01983 PE=3 SV=1	1251	1	50.3751	67.1374	70.1768	62.5631	102.112	73.2091	78.4567	84.5926	139.408	147.309	143.145	143.287	1.35212	0.435219	0.119934	0.921057	2.29029	1.19553	0.00249687	2.6026
tr|B6JZE7|B6JZE7_SCHJY	SJAG_01985	Flo11 domain-containing protein OS=Schizosaccharomyces japonicus (strain yFS275 / FY16936) OX=402676 GN=SJAG_01985 PE=4 SV=1	906	10	925.328	1124.53	1238.85	1096.24	1714.07	1339.32	1479.49	1510.96	1856.57	1840.94	1827.54	1841.68	1.37832	0.462907	0.0454065	1.34288	1.68001	0.748467	0.0141778	1.84839
tr|B6JZE8|B6JZE8_SCHJY	SJAG_01986	Alcohol dehydrogenase OS=Schizosaccharomyces japonicus (strain yFS275 / FY16936) OX=402676 GN=SJAG_01986 PE=4 SV=1	1517	3	179.603	276.169	216.198	223.99	338.506	248.697	317.303	301.502	312.367	371.915	384.606	356.296	1.34605	0.428733	0.118401	0.926644	1.59068	0.669642	0.0230786	1.63679
tr|B6JZF3|B6JZF3_SCHJY	SJAG_01991	Lectin family glycoprotein receptor OS=Schizosaccharomyces japonicus (strain yFS275 / FY16936) OX=402676 GN=SJAG_01991 PE=4 SV=1	763	26	3031.68	4209.42	3912.97	3718.02	5722.56	4288.76	5057.23	5022.85	6308.23	7325.62	6987.78	6873.88	1.35095	0.43397	0.0763028	1.11746	1.8488	0.886588	0.00267608	2.5725
tr|B6JZF5|B6JZF5_SCHJY	SJAG_01993	Twinfilin OS=Schizosaccharomyces japonicus (strain yFS275 / FY16936) OX=402676 GN=SJAG_01993 PE=3 SV=1	1648	4	584.373	972.847	857.946	805.055	1023.74	987.618	911.803	974.387	1381.9	1468.19	1351.75	1400.61	1.21034	0.275407	0.276674	0.558031	1.73977	0.798899	0.0271676	1.56595
tr|B6JZF7|B6JZF7_SCHJY	SJAG_01995	Oxoprolinase OS=Schizosaccharomyces japonicus (strain yFS275 / FY16936) OX=402676 GN=SJAG_01995 PE=3 SV=1	1639	8	633.923	872.765	837.37	781.353	1068.18	915.051	997.117	993.449	1497.64	1632.18	1668.69	1599.5	1.27145	0.346473	0.0849759	1.0707	2.0471	1.03358	0.00138732	2.85782
tr|B6JZG1|B6JZG1_SCHJY	SJAG_01999	Peroxisomal membrane protein Pex22 OS=Schizosaccharomyces japonicus (strain yFS275 / FY16936) OX=402676 GN=SJAG_01999 PE=4 SV=2	1486	3	168.24	196.546	224.18	196.322	342.045	277.121	367.104	328.757	553.601	602.588	511.712	555.967	1.67458	0.743798	0.0201574	1.69556	2.83191	1.50178	0.00082352	3.08433
tr|B6JZG7|B6JZG7_SCHJY	SJAG_02006	Pyruvate dehydrogenase E1 component subunit alpha OS=Schizosaccharomyces japonicus (strain yFS275 / FY16936) OX=402676 GN=SJAG_02006 PE=4 SV=1	269	50	15409.5	21441.8	16945	17932.1	21990.8	17679	17070.4	18913.4	16216.3	19963.3	22737.8	19639.1	1.05472	0.0768643	0.701977	0.153677	1.09519	0.131187	0.549801	0.259795
tr|B6JZG9|B6JZG9_SCHJY	SJAG_02009	Phosphoglycerate mutase OS=Schizosaccharomyces japonicus (strain yFS275 / FY16936) OX=402676 GN=SJAG_02009 PE=3 SV=1	461	46	7592.16	10723.1	6248.55	8187.94	15467.1	8889.29	19610.1	14655.5	6786.61	10682.9	10656.8	9375.44	1.78989	0.83987	0.162727	0.788539	1.14503	0.195386	0.556463	0.254564
tr|B6JZH0|B6JZH0_SCHJY	SJAG_02010	Glucose 1-dehydrogenase OS=Schizosaccharomyces japonicus (strain yFS275 / FY16936) OX=402676 GN=SJAG_02010 PE=4 SV=1	349	18	3469.31	5060.31	3375.59	3968.4	6675.41	4728.26	5506.37	5636.68	9107.31	10099.3	9320.04	9508.88	1.42039	0.506287	0.101375	0.994071	2.39615	1.26072	0.00260214	2.58467
tr|B6JZH5|B6JZH5_SCHJY	SJAG_02015	Leucyl-tRNA synthetase OS=Schizosaccharomyces japonicus (strain yFS275 / FY16936) OX=402676 GN=SJAG_02015 PE=4 SV=1	370	75	13457.6	20329.9	20829.8	18205.8	22761.5	20527.8	21338.8	21542.7	24592.8	26235.9	22124.1	24317.6	1.18329	0.242804	0.293705	0.532088	1.33571	0.417605	0.106876	0.97112
tr|B6JZH7|B6JZH7_SCHJY	SJAG_02017	Translation elongation factor EF-1 gamma subunit OS=Schizosaccharomyces japonicus (strain yFS275 / FY16936) OX=402676 GN=SJAG_02017 PE=4 SV=1	215	108	17970.4	23578	29937	23828.5	30722	24653.5	31471.5	28949	32086.8	34142.3	25574.2	30601.1	1.21489	0.280827	0.289338	0.538594	1.28422	0.360897	0.197229	0.705028
tr|B6JZH8|B6JZH8_SCHJY	SJAG_02018	RNA-binding protein OS=Schizosaccharomyces japonicus (strain yFS275 / FY16936) OX=402676 GN=SJAG_02018 PE=4 SV=2	1029	8	1304.2	1593.13	1613.12	1503.48	1786.66	1461.39	1416.86	1554.97	1706.49	1815.49	1798.32	1773.43	1.03424	0.0485779	0.754467	0.12236	1.17955	0.238236	0.101634	0.99296
tr|B6JZH9|B6JZH9_SCHJY	SJAG_02019	Mechanosensitive ion channel protein OS=Schizosaccharomyces japonicus (strain yFS275 / FY16936) OX=402676 GN=SJAG_02019 PE=3 SV=2	1048	2	105.421	102.254	129.451	112.375	316.557	233.773	339.016	296.449	174.005	379.223	502.587	351.938	2.63802	1.39946	0.0227341	1.64332	3.13181	1.647	0.128506	0.891078
tr|B6JZI0|B6JZI0_SCHJY	SJAG_02020	40S ribosomal protein S8 OS=Schizosaccharomyces japonicus (strain yFS275 / FY16936) OX=402676 GN=SJAG_02020 PE=3 SV=1	283	90	19042.8	24228.8	23880.6	22384.1	30857.3	25235.9	27177.7	27757	27786.3	31998	34949.5	31577.9	1.24003	0.310378	0.0841315	1.07504	1.41073	0.496445	0.0280809	1.55159
tr|B6JZI4|B6JZI4_SCHJY	SJAG_02024	Ribosome biogenesis protein Mra1 OS=Schizosaccharomyces japonicus (strain yFS275 / FY16936) OX=402676 GN=SJAG_02024 PE=3 SV=1	1437	8	987.276	1191.81	1031.48	1070.19	1503.64	1091.1	1262.33	1285.69	1327.22	1609.68	2887.23	1941.38	1.20137	0.264678	0.208107	0.681713	1.81405	0.859215	0.20951	0.678795
tr|B6JZI5|B6JZI5_SCHJY	SJAG_02025	U3 small nucleolar RNA-associated protein 11 OS=Schizosaccharomyces japonicus (strain yFS275 / FY16936) OX=402676 GN=SJAG_02025 PE=3 SV=1	1121	8	1738.39	1991.45	1973.66	1901.17	1904.09	1319.3	1528.75	1584.05	1628.22	1978.8	2233.71	1946.91	0.833197	-0.26327	0.197133	0.70524	1.02406	0.0343012	0.829247	0.0813163
tr|B6JZI6|B6JZI6_SCHJY	SJAG_02026	Translation elongation regulator Gcn1 OS=Schizosaccharomyces japonicus (strain yFS275 / FY16936) OX=402676 GN=SJAG_02026 PE=3 SV=2	47	83	11187.8	14496	13057.3	12913.7	22458.9	16845.2	21742.5	20348.9	17538.7	24555	22082.3	21392	1.57576	0.656046	0.0325996	1.48679	1.65654	0.728169	0.036826	1.43385
tr|B6JZJ3|B6JZJ3_SCHJY	SJAG_02033	Methionine aminopeptidase OS=Schizosaccharomyces japonicus (strain yFS275 / FY16936) OX=402676 GN=SJAG_02033 PE=3 SV=2	738	15	1704.87	2463.52	2126.22	2098.2	2731.74	2274.76	2472.43	2492.98	3214.6	3759.75	4953.78	3976.04	1.18815	0.248715	0.213303	0.671003	1.89498	0.922179	0.050833	1.29385
tr|B6JZJ7|B6JZJ7_SCHJY	SJAG_02037	Cleavage and polyadenylation specificity factor OS=Schizosaccharomyces japonicus (strain yFS275 / FY16936) OX=402676 GN=SJAG_02037 PE=4 SV=1	1328	1	40.8088	48.0725	52.1076	46.9963	73.8266	53.1453	91.5728	72.8482	67.1377	77.5391	87.2178	77.2982	1.55008	0.632347	0.136116	0.866091	1.64477	0.717888	0.0176754	1.75263
tr|B6JZK0|B6JZK0_SCHJY	SJAG_02040	Tubulin specific chaperone cofactor B OS=Schizosaccharomyces japonicus (strain yFS275 / FY16936) OX=402676 GN=SJAG_02040 PE=4 SV=1	973	4	657.746	1038.19	872.117	856.018	1057.72	1013.77	990.59	1020.69	963.731	1087.37	908.793	986.631	1.19237	0.253837	0.271714	0.565888	1.15258	0.204871	0.366349	0.436105
tr|B6JZK5|B6JZK5_SCHJY	SJAG_02045	EB1 family Mal3 OS=Schizosaccharomyces japonicus (strain yFS275 / FY16936) OX=402676 GN=SJAG_02045 PE=3 SV=1	1475	2	157.169	187.192	177.271	173.877	348.117	275.298	321.734	315.05	403.806	467.214	565.111	478.71	1.81191	0.857509	0.0121794	1.91437	2.75315	1.46108	0.0199137	1.70085
tr|B6JZK6|B6JZK6_SCHJY	SJAG_02046	40S ribosomal protein S7 OS=Schizosaccharomyces japonicus (strain yFS275 / FY16936) OX=402676 GN=SJAG_02046 PE=3 SV=1	405	32	4342.12	5345.02	5822.87	5170	7426.37	4584.92	7773.71	6595	6265.64	7650.32	8373.92	7429.96	1.27563	0.351207	0.294195	0.531365	1.43713	0.523189	0.0463727	1.33374
tr|B6JZL0|B6JZL0_SCHJY	SJAG_02050	ADP/ATP translocase OS=Schizosaccharomyces japonicus (strain yFS275 / FY16936) OX=402676 GN=SJAG_02050 PE=3 SV=1	1501	14	968.115	1308.79	1114.64	1130.52	1714.01	1417.29	2606.55	1912.62	1443.24	2416.38	1872.94	1910.85	1.69181	0.758568	0.152374	0.817089	1.69025	0.757237	0.0963918	1.01596
tr|B6JZL3|B6JZL3_SCHJY	SJAG_02056	Palmitoyl-protein hydrolase 1 OS=Schizosaccharomyces japonicus (strain yFS275 / FY16936) OX=402676 GN=SJAG_02056 PE=3 SV=1	1471	8	1049.84	1456.54	1685.61	1397.33	1873.48	1736.64	1627.43	1745.85	2493.37	2366.64	2062.6	2307.54	1.24942	0.321257	0.193232	0.713921	1.65139	0.723681	0.0198841	1.70149
tr|B6JZL5|B6JZL5_SCHJY	SJAG_02058	CMGC/SRPK protein kinase Dsk1 OS=Schizosaccharomyces japonicus (strain yFS275 / FY16936) OX=402676 GN=SJAG_02058 PE=4 SV=1	1058	6	1205.16	1561.76	1385.03	1383.98	1779.28	1273.6	1519.87	1524.25	1469.88	1807.86	2105.7	1794.48	1.10135	0.139273	0.480839	0.318	1.29661	0.374739	0.142114	0.847362
tr|B6JZL6|B6JZL6_SCHJY	SJAG_02059	Spermidine family transporter OS=Schizosaccharomyces japonicus (strain yFS275 / FY16936) OX=402676 GN=SJAG_02059 PE=4 SV=1	2163	4	671.563	910.386	804.288	795.412	1227.35	1082.75	952.928	1087.68	1556.91	1879.94	1829.14	1755.33	1.36744	0.451474	0.0508753	1.29349	2.20682	1.14197	0.00226633	2.64468
tr|B6JZL7|B6JZL7_SCHJY	SJAG_02060	Spermidine family transporter OS=Schizosaccharomyces japonicus (strain yFS275 / FY16936) OX=402676 GN=SJAG_02060 PE=4 SV=2	1481	4	628.022	813.772	714.675	718.823	1371.59	1038.84	1052.52	1154.32	1462.8	1909.17	1996.36	1789.44	1.60584	0.683331	0.0386206	1.41318	2.48941	1.3158	0.0156933	1.80429
tr|B6JZL8|B6JZL8_SCHJY	SJAG_02061	ATP-dependent RNA/DNA helicase OS=Schizosaccharomyces japonicus (strain yFS275 / FY16936) OX=402676 GN=SJAG_02061 PE=4 SV=1	1010	12	1539.59	1855.76	1817.54	1737.63	2135.2	1687.77	1757.13	1860.03	1872.45	2198.1	2365.8	2145.45	1.07044	0.0982076	0.517595	0.28601	1.2347	0.304159	0.089561	1.04788
tr|B6JZM0|B6JZM0_SCHJY	SJAG_02063	Rab geranylgeranyltransferase escort protein OS=Schizosaccharomyces japonicus (strain yFS275 / FY16936) OX=402676 GN=SJAG_02063 PE=3 SV=1	441	2	169.338	218.568	179.375	189.094	316.019	259.571	281.393	285.661	277.431	350.261	354.021	327.238	1.51069	0.595203	0.0124954	1.90325	1.73056	0.791238	0.0144245	1.8409
tr|B6JZM1|B6JZM1_SCHJY	SJAG_02064	Atypical/ABC1/ABC1-B protein kinase OS=Schizosaccharomyces japonicus (strain yFS275 / FY16936) OX=402676 GN=SJAG_02064 PE=4 SV=2	1439	1	31.8987	42.1811	52.8741	42.318	75.9475	49.7608	96.1273	73.9452	73.5614	123.84	108.749	102.05	1.74737	0.805186	0.127998	0.892797	2.41151	1.26994	0.0419409	1.37736
tr|B6JZM2|B6JZM2_SCHJY	SJAG_02065	ER membrane protein complex subunit 2 OS=Schizosaccharomyces japonicus (strain yFS275 / FY16936) OX=402676 GN=SJAG_02065 PE=3 SV=1	770	3	483.127	623.906	493.334	533.456	731.386	603.325	1231.67	855.46	603.967	874.517	772.136	750.207	1.60362	0.681333	0.231229	0.635958	1.40631	0.49192	0.0921813	1.03536
tr|B6JZM4|B6JZM4_SCHJY	SJAG_02067	Ribosomal protein subunit S35 OS=Schizosaccharomyces japonicus (strain yFS275 / FY16936) OX=402676 GN=SJAG_02067 PE=4 SV=1	905	1	23.9135	23.7959	25.8898	24.5331	31.5232	15.8632	26.1095	24.4986	22.5075	22.039	19.0139	21.1868	0.998596	-0.00202631	0.99473	0.00229498	0.863602	-0.211562	0.0722009	1.14146
tr|B6JZM8|B6JZM8_SCHJY	SJAG_02070	DNA-directed RNA polymerases I, II, and III subunit RPABC3 OS=Schizosaccharomyces japonicus (strain yFS275 / FY16936) OX=402676 GN=SJAG_02070 PE=3 SV=1	982	4	2283.27	2386.08	1639.59	2102.98	2421.02	1988.05	2066.62	2158.56	1453.9	3214.37	2488.29	2385.52	1.02643	0.0376363	0.84878	0.0712048	1.13435	0.181869	0.651804	0.185883
tr|B6JZN3|B6JZN3_SCHJY	SJAG_02075	Actin-related protein 2/3 complex subunit OS=Schizosaccharomyces japonicus (strain yFS275 / FY16936) OX=402676 GN=SJAG_02075 PE=3 SV=1	2100	1	407.339	614.379	547.749	523.156	794.297	646.804	611.554	684.218	690.689	784.065	732.907	735.887	1.30787	0.387216	0.12417	0.905982	1.40663	0.492244	0.0560114	1.25172
tr|B6JZN5|B6JZN5_SCHJY	SJAG_02077	Mitochondrial import inner membrane translocase subunit TIM44 OS=Schizosaccharomyces japonicus (strain yFS275 / FY16936) OX=402676 GN=SJAG_02077 PE=3 SV=1	1177	5	476.445	661.681	567.086	568.404	796.596	612.321	733.536	714.151	671.461	913.853	860.826	815.38	1.25641	0.329312	0.127798	0.893478	1.43451	0.520556	0.0587467	1.23102
tr|B6JZN6|B6JZN6_SCHJY	SJAG_02078	Complexed with Cdc5 protein Cwf19 OS=Schizosaccharomyces japonicus (strain yFS275 / FY16936) OX=402676 GN=SJAG_02078 PE=4 SV=2	1098	3	133.249	173.85	160.6	155.9	277.456	227.119	236.372	246.982	239.491	340.235	342.812	307.513	1.58424	0.66379	0.0111166	1.95403	1.9725	0.980028	0.0352321	1.45306
tr|B6JZN7|B6JZN7_SCHJY	SJAG_02079	DNA recombination protein Rad22 OS=Schizosaccharomyces japonicus (strain yFS275 / FY16936) OX=402676 GN=SJAG_02079 PE=3 SV=2	1350	1	56.4837	67.2618	63.4968	62.4141	71.7596	49.6384	56.2659	59.2213	35.3205	47.5912	58.6664	47.1927	0.948845	-0.0757558	0.691599	0.160146	0.756122	-0.403308	0.138689	0.857957
tr|B6JZN9|B6JZN9_SCHJY	SJAG_02081	60S ribosomal protein L38 OS=Schizosaccharomyces japonicus (strain yFS275 / FY16936) OX=402676 GN=SJAG_02081 PE=3 SV=1	1835	22	2869.69	3060.89	3145.26	3025.28	5278.98	3800.96	6888.07	5322.67	5125.98	8399.9	11750.5	8425.46	1.7594	0.815081	0.122145	0.913125	2.78502	1.47769	0.105599	0.976338
tr|B6JZP1|B6JZP1_SCHJY	SJAG_02083	RNA-binding protein OS=Schizosaccharomyces japonicus (strain yFS275 / FY16936) OX=402676 GN=SJAG_02083 PE=4 SV=2	2229	2	187.501	276.272	288.93	250.901	338.48	294.102	293.52	308.701	361.903	376.193	364.107	367.401	1.23037	0.29909	0.204608	0.689077	1.46433	0.550237	0.0648904	1.18782
tr|B6JZP2|B6JZP2_SCHJY	SJAG_02084	Moeb/ThiF domain-containing protein OS=Schizosaccharomyces japonicus (strain yFS275 / FY16936) OX=402676 GN=SJAG_02084 PE=4 SV=1	6	22	2603.69	3222.12	2678.13	2834.65	4733.28	3294.02	4679.33	4235.54	3373.24	5393.2	5733.29	4833.24	1.49421	0.579378	0.0808246	1.09246	1.70506	0.769823	0.104782	0.979712
tr|B6JZP3|B6JZP3_SCHJY	SJAG_02085	Sphingosine N-acyltransferase Lag1 OS=Schizosaccharomyces japonicus (strain yFS275 / FY16936) OX=402676 GN=SJAG_02085 PE=3 SV=1	1422	4	728.631	976.401	800.039	835.024	1424.38	1135.52	1257.07	1272.32	1623.65	2311.87	2562.36	2165.96	1.5237	0.607576	0.0177645	1.75045	2.59389	1.37512	0.0346238	1.46062
tr|B6JZP8|B6JZP8_SCHJY	SJAG_02091	Lysophospholipase OS=Schizosaccharomyces japonicus (strain yFS275 / FY16936) OX=402676 GN=SJAG_02091 PE=3 SV=1	1557	2	340.302	495.452	388.825	408.193	959.47	751.678	714.429	808.526	703.369	1028.13	1349.08	1026.86	1.98074	0.986042	0.0169084	1.7719	2.51562	1.33092	0.0724641	1.13988
tr|B6JZP9|B6JZP9_SCHJY	SJAG_02093	Lysophospholipase OS=Schizosaccharomyces japonicus (strain yFS275 / FY16936) OX=402676 GN=SJAG_02093 PE=3 SV=1	937	5	532.669	792.062	827.632	717.454	863.058	715.29	775.662	784.67	961.322	925.508	789.47	892.1	1.09369	0.129199	0.561169	0.250906	1.24342	0.314318	0.195752	0.708293
tr|B6JZQ0|B6JZQ0_SCHJY	SJAG_02094	WDR55 family WD repeat protein OS=Schizosaccharomyces japonicus (strain yFS275 / FY16936) OX=402676 GN=SJAG_02094 PE=4 SV=1	1693	10	1333.73	1945.94	1628.83	1636.17	1742.87	1551.35	1426.1	1573.44	1527.3	1713	1964.15	1734.82	0.961662	-0.0563975	0.773538	0.111518	1.06029	0.0844635	0.675842	0.170155
tr|B6JZQ1|B6JZQ1_SCHJY	SJAG_02096	Thyroid receptor interacting protein OS=Schizosaccharomyces japonicus (strain yFS275 / FY16936) OX=402676 GN=SJAG_02096 PE=4 SV=1	2094	1	45.9759	66.1669	67.5777	59.9068	80.9448	75.6776	77.4324	78.0183	66.7134	76.62	104.736	82.6898	1.30233	0.381091	0.115686	0.93672	1.38031	0.464989	0.177791	0.75009
tr|B6JZQ2|B6JZQ2_SCHJY	SJAG_02097	Chromatin elongation factor SPT5 OS=Schizosaccharomyces japonicus (strain yFS275 / FY16936) OX=402676 GN=SJAG_02097 PE=3 SV=1	270	32	6957.12	9024.76	9060.9	8347.59	8878.65	7035.78	7485.47	7799.97	7734.02	8542.91	9109.11	8462.01	0.934397	-0.0978924	0.572969	0.241869	1.01371	0.0196406	0.895053	0.0481513
tr|B6JZQ4|B6JZQ4_SCHJY	SJAG_02099	tRNA (Cytosine-5-)-methyltransferase OS=Schizosaccharomyces japonicus (strain yFS275 / FY16936) OX=402676 GN=SJAG_02099 PE=3 SV=2	1130	18	2904.68	3820.87	3671.37	3465.64	4627.61	3585.88	4204.15	4139.21	3963.69	4745.55	4773.52	4494.25	1.19436	0.256235	0.179979	0.744778	1.2968	0.37496	0.0574053	1.24105
tr|B6JZQ6|B6JZQ6_SCHJY	SJAG_02101	DNA-directed RNA polymerases I, II, and III subunit RPABC1 OS=Schizosaccharomyces japonicus (strain yFS275 / FY16936) OX=402676 GN=SJAG_02101 PE=3 SV=1	1572	26	7241.64	8412.13	7257.08	7636.95	9742.23	6629.87	8367.01	8246.37	6408.83	8837.79	10522.9	8589.84	1.0798	0.110763	0.582418	0.234765	1.12477	0.169635	0.514935	0.288247
tr|B6JZQ7|B6JZQ7_SCHJY	SJAG_02102	Chitobiosyldiphosphodolichol beta-mannosyltransferase OS=Schizosaccharomyces japonicus (strain yFS275 / FY16936) OX=402676 GN=SJAG_02102 PE=4 SV=1	2070	1	9.57443	10.5208	9.18628	9.7605	15.1955	12.9838	14.5836	14.2543	11.7343	19.4953	23.5633	18.2643	1.46041	0.54637	0.00777581	2.10925	1.87125	0.903999	0.132087	0.879138
tr|B6JZQ9|B6JZQ9_SCHJY	SJAG_02104	Non-specific serine/threonine protein kinase OS=Schizosaccharomyces japonicus (strain yFS275 / FY16936) OX=402676 GN=SJAG_02104 PE=3 SV=1	887	2	199.761	243.127	211.868	218.252	304.176	235.273	287.241	275.563	359.679	504.176	708.933	524.263	1.26259	0.336389	0.0915243	1.03846	2.4021	1.26429	0.0920627	1.03592
tr|B6K1K5|B6K1K5_SCHJY	SJAG_02116	Rnapii degradation factor OS=Schizosaccharomyces japonicus (strain yFS275 / FY16936) OX=402676 GN=SJAG_02116 PE=4 SV=1	747	8	554.341	743.466	800.588	699.465	1003.78	782.183	1060.05	948.671	1093.12	1173.24	1852.57	1372.98	1.35628	0.439656	0.0929058	1.03196	1.9629	0.972983	0.0968536	1.01388
tr|B6K1K6|B6K1K6_SCHJY	SJAG_02117	Tre1 family protein OS=Schizosaccharomyces japonicus (strain yFS275 / FY16936) OX=402676 GN=SJAG_02117 PE=3 SV=1	265	4	338.151	438.747	408.785	395.228	534.757	442.35	489.117	488.741	592.745	643.726	639.398	625.29	1.23661	0.306387	0.0804268	1.0946	1.5821	0.661841	0.0059397	2.22624
tr|B6K1K9|B6K1K9_SCHJY	SJAG_02120	Cargo receptor for soluble protein OS=Schizosaccharomyces japonicus (strain yFS275 / FY16936) OX=402676 GN=SJAG_02120 PE=3 SV=1	1312	4	445.936	450.51	439.716	445.387	643.93	532.994	970.868	715.931	659.426	941.972	889.135	830.178	1.60743	0.684759	0.175706	0.755214	1.86395	0.89836	0.0470635	1.32732
tr|B6K1L0|B6K1L0_SCHJY	SJAG_02121	60S ribosomal protein L36 OS=Schizosaccharomyces japonicus (strain yFS275 / FY16936) OX=402676 GN=SJAG_02121 PE=3 SV=1	407	7	617.859	666.091	469.733	584.561	1598.43	527.171	1875.1	1333.57	693.656	1196.09	1926.87	1272.21	2.28131	1.18986	0.208021	0.681893	2.17634	1.12191	0.191973	0.716759
tr|B6K1M9|B6K1M9_SCHJY	SJAG_02140	TDT malic acid transporter OS=Schizosaccharomyces japonicus (strain yFS275 / FY16936) OX=402676 GN=SJAG_02140 PE=3 SV=1	2014	1	13.6801	40.1118	22.2242	25.3387	53.7784	24.6316	43.0346	40.4815	47.8935	31.5297	31.8593	37.0942	1.59762	0.675921	0.26004	0.58496	1.46393	0.54985	0.290238	0.537245
tr|B6K1N0|B6K1N0_SCHJY	SJAG_02142	Cytochrome b2 OS=Schizosaccharomyces japonicus (strain yFS275 / FY16936) OX=402676 GN=SJAG_02142 PE=3 SV=1	416	2	274.837	384.719	291.821	317.126	250.62	192.897	218.498	220.672	150.108	206.629	212.129	189.622	0.695849	-0.523153	0.0876238	1.05738	0.59794	-0.741928	0.0438394	1.35813
tr|B6K1N1|B6K1N1_SCHJY	SJAG_02143	Uncharacterized protein OS=Schizosaccharomyces japonicus (strain yFS275 / FY16936) OX=402676 GN=SJAG_02143 PE=4 SV=2	1546	2	477.917	687.522	632.526	599.322	804.144	632.211	672.313	702.889	768.059	949.227	977.704	898.33	1.17281	0.229967	0.274657	0.56121	1.49891	0.583915	0.0302344	1.5195
tr|B6K1N5|B6K1N5_SCHJY	SJAG_02146	Carrier domain-containing protein OS=Schizosaccharomyces japonicus (strain yFS275 / FY16936) OX=402676 GN=SJAG_02146 PE=4 SV=1	1002	8	433.657	626.048	528.695	529.467	594.318	509.867	477.479	527.221	653.596	742.51	791.616	729.241	0.995759	-0.00613111	0.974611	0.0111686	1.37731	0.461855	0.048817	1.31143
tr|B6K1N6|B6K1N6_SCHJY	SJAG_02147	Uracil permease OS=Schizosaccharomyces japonicus (strain yFS275 / FY16936) OX=402676 GN=SJAG_02147 PE=3 SV=2	2140	1	123.939	204.832	192.516	173.762	219.248	194.787	212.485	208.84	295.732	303.519	263.662	287.638	1.20187	0.265283	0.296096	0.528568	1.65535	0.727137	0.028671	1.54256
tr|B6K1N9|B6K1N9_SCHJY	SJAG_02150	Amino acid permease inda1 OS=Schizosaccharomyces japonicus (strain yFS275 / FY16936) OX=402676 GN=SJAG_02150 PE=3 SV=1	1595	5	1081.78	1524.1	1383.45	1329.78	2158.93	1673.82	1816.26	1883	2102.66	2786.58	2924.14	2604.46	1.41603	0.501852	0.0470405	1.32753	1.95857	0.9698	0.0211406	1.67488
tr|B6K1P0|B6K1P0_SCHJY	SJAG_02151	NADP-dependent leukotriene B4 12-hydroxydehydrogenase OS=Schizosaccharomyces japonicus (strain yFS275 / FY16936) OX=402676 GN=SJAG_02151 PE=4 SV=1	1526	5	421.081	520.374	478.908	473.454	784.617	522.499	753.562	686.893	609.11	775.997	816.634	733.914	1.45081	0.536859	0.110662	0.956002	1.55013	0.632385	0.0378416	1.42203
tr|B6K1P7|B6K1P7_SCHJY	SJAG_02158	Acetyltransferase component of pyruvate dehydrogenase complex OS=Schizosaccharomyces japonicus (strain yFS275 / FY16936) OX=402676 GN=SJAG_02158 PE=3 SV=1	628	32	6187.1	7589.9	7145.48	6974.16	8369.31	6482.6	7086.69	7312.87	6259.84	7323.91	7899.65	7161.13	1.04857	0.0684176	0.652757	0.185248	1.02681	0.0381685	0.783058	0.106206
tr|B6K1P9|B6K1P9_SCHJY	SJAG_02160	SNARE sec71 OS=Schizosaccharomyces japonicus (strain yFS275 / FY16936) OX=402676 GN=SJAG_02160 PE=4 SV=1	774	6	338.077	448.552	405.797	397.475	661.568	518.031	581.925	587.175	570.045	706.123	670.336	648.835	1.47726	0.562924	0.0249575	1.6028	1.63239	0.706986	0.00954982	2.02
tr|B6K1Q2|B6K1Q2_SCHJY	SJAG_02163	Alkyl transferase OS=Schizosaccharomyces japonicus (strain yFS275 / FY16936) OX=402676 GN=SJAG_02163 PE=3 SV=1	1333	3	693.601	997.528	720.985	804.038	1007.29	897.463	1060.14	988.298	735.212	1044.9	1100.88	960.331	1.22917	0.297682	0.189769	0.721775	1.19438	0.256268	0.356207	0.448298
tr|B6K1Q4|B6K1Q4_SCHJY	SJAG_02165	Histone acetyltransferase OS=Schizosaccharomyces japonicus (strain yFS275 / FY16936) OX=402676 GN=SJAG_02165 PE=3 SV=1	1150	2	167.693	212.121	174.096	184.637	272.003	184.164	217.91	224.692	235.467	301.577	353.343	296.796	1.21694	0.283262	0.26015	0.584776	1.60746	0.684781	0.0654812	1.18388
tr|B6K1Q6|B6K1Q6_SCHJY	SJAG_02168	Mannosyltransferase OS=Schizosaccharomyces japonicus (strain yFS275 / FY16936) OX=402676 GN=SJAG_02168 PE=3 SV=1	1831	10	2005.36	2749.85	2418.51	2391.24	3798.05	3018.99	2896.22	3237.75	4036.68	4356.19	4526.52	4306.46	1.35401	0.437234	0.0802066	1.09579	1.80093	0.848745	0.00300298	2.52245
tr|B6K1Q9|B6K1Q9_SCHJY	SJAG_02171	GTPase Ria1 OS=Schizosaccharomyces japonicus (strain yFS275 / FY16936) OX=402676 GN=SJAG_02171 PE=4 SV=1	1408	6	351.653	502.715	441.935	432.101	690.518	526.465	669.015	628.666	663.602	783.093	806.129	750.941	1.45491	0.540925	0.0451913	1.34495	1.73788	0.797332	0.00688407	2.16215
tr|B6K1R0|B6K1R0_SCHJY	SJAG_02172	DNA polymerase alpha subunit B OS=Schizosaccharomyces japonicus (strain yFS275 / FY16936) OX=402676 GN=SJAG_02172 PE=3 SV=1	1049	2	61.0751	120.36	94.1559	91.8637	108.13	104.187	76.6047	96.3072	102.659	110.246	105.247	106.051	1.04837	0.0681498	0.836096	0.0777438	1.15444	0.207187	0.495848	0.304651
tr|B6K1R1|B6K1R1_SCHJY	SJAG_02173	Uncharacterized protein OS=Schizosaccharomyces japonicus (strain yFS275 / FY16936) OX=402676 GN=SJAG_02173 PE=4 SV=1	1027	10	1033.88	1313.99	1644.37	1330.75	1923.31	1573.61	1868.19	1788.37	2405.22	2409.37	2008.87	2274.49	1.34388	0.426409	0.10545	0.976953	1.70918	0.773305	0.0151166	1.82055
tr|B6K1R2|B6K1R2_SCHJY	SJAG_02174	Transcription initiation factor IIA subunit 2 OS=Schizosaccharomyces japonicus (strain yFS275 / FY16936) OX=402676 GN=SJAG_02174 PE=3 SV=2	2239	4	1855.45	2279.24	1465.19	1866.63	2306.08	1822.08	3715.56	2614.57	2016.93	3051.8	3589.54	2886.09	1.40069	0.486142	0.320357	0.494366	1.54615	0.628683	0.14451	0.840104
tr|B6K1R4|B6K1R4_SCHJY	SJAG_02176	Malic enzyme OS=Schizosaccharomyces japonicus (strain yFS275 / FY16936) OX=402676 GN=SJAG_02176 PE=3 SV=1	458	10	2594.84	3590.95	2577.03	2920.94	4298.5	3293.3	3791.19	3794.33	2558.96	3819.64	3277.75	3218.78	1.29901	0.377412	0.121545	0.915261	1.10197	0.140083	0.580438	0.236244
tr|B6K1R6|B6K1R6_SCHJY	SJAG_02178	UTP--glucose-1-phosphate uridylyltransferase OS=Schizosaccharomyces japonicus (strain yFS275 / FY16936) OX=402676 GN=SJAG_02178 PE=3 SV=1	1603	3	130.253	221.602	188.819	180.225	260.849	209.374	196.931	222.385	258.423	291.549	305.907	285.293	1.23393	0.303261	0.277714	0.556402	1.58299	0.662648	0.0394608	1.40383
tr|B6K628|B6K628_SCHJY	SJAG_02180	Elongation factor 1-alpha OS=Schizosaccharomyces japonicus (strain yFS275 / FY16936) OX=402676 GN=SJAG_02180 PE=3 SV=1	1171	225	35473.8	53884.6	55141.6	48166.7	51950.6	47201.8	49062.7	49405	62327.4	67443.8	64266	64679.1	1.02571	0.0366229	0.865238	0.0628642	1.34282	0.425264	0.114926	0.939581
tr|B6K1S0|B6K1S0_SCHJY	SJAG_02182	DNA replication factor C complex subunit Rfc3 OS=Schizosaccharomyces japonicus (strain yFS275 / FY16936) OX=402676 GN=SJAG_02182 PE=3 SV=1	662	6	1040.86	1323.19	1046.65	1136.9	2017.37	1433.57	2146.73	1865.89	2124.44	2667.79	3230.48	2674.24	1.64121	0.714759	0.0631689	1.1995	2.35222	1.23402	0.0322366	1.49165
tr|B6K1S3|B6K1S3_SCHJY	SJAG_02185	U2 snRNP-associated protein Sap130 OS=Schizosaccharomyces japonicus (strain yFS275 / FY16936) OX=402676 GN=SJAG_02185 PE=4 SV=1	720	16	2235.23	2796.38	2377.34	2469.65	3524	2911.22	2897.73	3110.98	2831.19	3747.4	4068.81	3549.13	1.25969	0.333064	0.0764427	1.11666	1.4371	0.52316	0.083011	1.08086
tr|B6K1S4|B6K1S4_SCHJY	SJAG_02186	Anaphase-promoting complex subunit 4 OS=Schizosaccharomyces japonicus (strain yFS275 / FY16936) OX=402676 GN=SJAG_02186 PE=4 SV=1	1180	1	11.8284	19.1051	20.9757	17.3031	15.4797	13.7739	18.7953	16.0163	17.2965	18.2541	19.5642	18.3716	0.925634	-0.111487	0.710495	0.148439	1.06175	0.0864495	0.741923	0.129641
tr|B6K1S7|B6K1S7_SCHJY	SJAG_02189	Eukaryotic translation initiation factor 5A OS=Schizosaccharomyces japonicus (strain yFS275 / FY16936) OX=402676 GN=SJAG_02189 PE=3 SV=1	1738	83	6787.91	8723.25	9510.3	8340.49	10393.2	8545.96	9589.41	9509.52	13782.1	14875.5	14440.5	14366	1.14016	0.189241	0.303724	0.51752	1.72245	0.784458	0.00958647	2.01834
tr|B6K1S9|B6K1S9_SCHJY	SJAG_02191	GFO/IDH/MocA family oxidoreductase OS=Schizosaccharomyces japonicus (strain yFS275 / FY16936) OX=402676 GN=SJAG_02191 PE=4 SV=1	321	12	2194.68	3034.91	2401.26	2543.62	4260.95	3473.43	4064.04	3932.81	3338.97	4792.16	4347.89	4159.67	1.54615	0.628678	0.0161059	1.79302	1.63534	0.709589	0.0429675	1.36686
tr|B6K1T0|B6K1T0_SCHJY	SJAG_02192	Glucan 1,3-beta-glucosidase Bgl2 OS=Schizosaccharomyces japonicus (strain yFS275 / FY16936) OX=402676 GN=SJAG_02192 PE=3 SV=1	1567	5	684.465	819.041	894.85	799.452	1064.69	895.677	893.356	951.241	991.508	1204.25	1093.41	1096.39	1.18987	0.250799	0.144362	0.840546	1.37143	0.455677	0.0268911	1.57039
tr|B6K1T1|B6K1T1_SCHJY	SJAG_02193	Seven transmembrane receptor-like protein OS=Schizosaccharomyces japonicus (strain yFS275 / FY16936) OX=402676 GN=SJAG_02193 PE=3 SV=1	1599	7	999.383	1357.69	974.953	1110.68	1526.66	1235.44	1224.9	1329	1426.62	1841.21	1915.03	1727.62	1.19657	0.258904	0.243339	0.613789	1.55547	0.637349	0.0365646	1.43694
tr|B6K1T6|B6K1T6_SCHJY	SJAG_02198	CAF assembly factor complex subunit B OS=Schizosaccharomyces japonicus (strain yFS275 / FY16936) OX=402676 GN=SJAG_02198 PE=4 SV=1	1445	3	440.471	598.895	533.273	524.213	753.503	665.986	607.721	675.737	868.99	991.21	1170.49	1010.23	1.28905	0.366308	0.0728537	1.13755	1.92714	0.946459	0.0158281	1.80057
tr|B6K1T9|B6K1T9_SCHJY	SJAG_02201	Ribosomal protein subunit L51-b OS=Schizosaccharomyces japonicus (strain yFS275 / FY16936) OX=402676 GN=SJAG_02201 PE=4 SV=1	1398	1	216.456	263.777	215.169	231.801	338.495	225.438	247.872	270.602	346.274	428.454	481.389	418.706	1.16739	0.223286	0.38757	0.41165	1.80632	0.853052	0.0280835	1.55155
tr|B6K1U0|B6K1U0_SCHJY	SJAG_02202	SH3 domain-containing protein OS=Schizosaccharomyces japonicus (strain yFS275 / FY16936) OX=402676 GN=SJAG_02202 PE=4 SV=1	1438	6	385.842	614.033	613.51	537.795	784.67	649.871	715.444	716.662	755.729	825.69	686.601	756.007	1.33259	0.414236	0.127678	0.893883	1.40575	0.491343	0.0837328	1.0771
tr|B6K1U1|B6K1U1_SCHJY	SJAG_02203	RNA polymerase II subunit B1 CTD phosphatase RPAP2 homolog OS=Schizosaccharomyces japonicus (strain yFS275 / FY16936) OX=402676 GN=SJAG_02203 PE=3 SV=1	2129	1	250.445	316.817	306.742	291.335	370.942	292.015	312.031	324.996	342.866	351.003	343.832	345.9	1.11554	0.157745	0.345478	0.461579	1.1873	0.247679	0.11619	0.934832
tr|B6K1U3|B6K1U3_SCHJY	SJAG_02205	Uncharacterized protein OS=Schizosaccharomyces japonicus (strain yFS275 / FY16936) OX=402676 GN=SJAG_02205 PE=3 SV=1	1945	5	927.365	1244.52	1092.95	1088.28	1725.06	1248.65	1529.38	1501.03	1344.66	1792.06	1933.01	1689.91	1.37927	0.463905	0.0771098	1.11289	1.55283	0.634899	0.0571278	1.24315
tr|B6K1U5|B6K1U5_SCHJY	SJAG_02206	Phenylalanyl-tRNA synthetase beta subunit OS=Schizosaccharomyces japonicus (strain yFS275 / FY16936) OX=402676 GN=SJAG_02206 PE=3 SV=1	1019	53	10926.2	14879.3	12919.2	12908.2	18615.6	14585.9	17364.4	16855.3	12724.2	18992.5	17810.8	16509.2	1.30578	0.384911	0.0750286	1.12477	1.27896	0.354976	0.198626	0.701964
tr|B6K1U7|B6K1U7_SCHJY	SJAG_02208	Translocon subunit Sec61 OS=Schizosaccharomyces japonicus (strain yFS275 / FY16936) OX=402676 GN=SJAG_02208 PE=3 SV=2	423	8	1996.32	2462.27	2472.66	2310.42	2922.78	2565.65	3286.43	2924.95	2659.15	3610.77	4021.06	3430.33	1.26599	0.340261	0.0827895	1.08202	1.48472	0.570193	0.0942628	1.02566
tr|B6K1U8|B6K1U8_SCHJY	SJAG_02209	Transcription elongation factor complex subunit Iws1 OS=Schizosaccharomyces japonicus (strain yFS275 / FY16936) OX=402676 GN=SJAG_02209 PE=4 SV=1	726	12	1016.27	1433.2	1310.83	1253.43	1878.08	1368.85	1738	1661.64	1634.75	1697.46	1790.72	1707.64	1.32567	0.406725	0.10841	0.964929	1.36237	0.446121	0.0532396	1.27377
tr|B6K1V0|B6K1V0_SCHJY	SJAG_02210	Nucleoporin Nup44 OS=Schizosaccharomyces japonicus (strain yFS275 / FY16936) OX=402676 GN=SJAG_02210 PE=4 SV=1	1908	7	427.865	611.794	551.148	530.269	973.777	684.569	894.917	851.088	725.782	859.662	821.021	802.155	1.60501	0.682583	0.0438983	1.35755	1.51273	0.597157	0.01836	1.73613
tr|B6K1V1|B6K1V1_SCHJY	SJAG_02211	Conserved oligomeric Golgi complex subunit 5 OS=Schizosaccharomyces japonicus (strain yFS275 / FY16936) OX=402676 GN=SJAG_02211 PE=4 SV=1	1969	1	23.7141	27.6601	30.4865	27.2869	30.0348	20.9418	30.1144	27.0303	25.2027	26.8613	26.665	26.243	0.990597	-0.0136292	0.947485	0.0234274	0.961744	-0.0562758	0.65297	0.185107
tr|B6K1V3|B6K1V3_SCHJY	SJAG_02213	Topoisomerase II-associated deadenylation-dependent mRNA-decapping factor OS=Schizosaccharomyces japonicus (strain yFS275 / FY16936) OX=402676 GN=SJAG_02213 PE=3 SV=1	1565	11	1930.79	2630.67	2334.37	2298.61	3493.75	2312.3	3053.13	2953.06	2887.08	3602.43	3531.7	3340.4	1.28472	0.361449	0.193624	0.713042	1.45323	0.539261	0.0273987	1.56227
tr|B6K1V4|B6K1V4_SCHJY	SJAG_02214	SUMO deconjugating enzyme Ulp1 OS=Schizosaccharomyces japonicus (strain yFS275 / FY16936) OX=402676 GN=SJAG_02214 PE=3 SV=1	1419	2	92.9115	102.74	83.3757	93.0091	165.387	124.795	153.296	147.826	190.037	208.568	242.226	213.61	1.58937	0.668457	0.0288713	1.53953	2.29666	1.19954	0.0089084	2.0502
tr|B6K1V9|B6K1V9_SCHJY	SJAG_02222	1,3-beta-D-glucan-UDP glucosyltransferase OS=Schizosaccharomyces japonicus (strain yFS275 / FY16936) OX=402676 GN=SJAG_02222 PE=3 SV=1	253	39	5175.53	6902.5	6098.9	6058.98	9273.61	7335.72	7833.74	8147.69	13959.5	16266.4	16741.1	15655.7	1.34473	0.427317	0.0538966	1.26844	2.58388	1.36954	0.00176469	2.75333
tr|B6K1W2|B6K1W2_SCHJY	SJAG_02225	4-amino-4-deoxychorismate lyase OS=Schizosaccharomyces japonicus (strain yFS275 / FY16936) OX=402676 GN=SJAG_02225 PE=4 SV=1	2271	2	150.214	186.504	154.329	163.682	283.188	205.208	262.711	250.369	223.59	299.416	282.36	268.455	1.5296	0.613157	0.0465907	1.3317	1.6401	0.713783	0.0276183	1.5588
tr|B6K1W3|B6K1W3_SCHJY	SJAG_02226	MutS protein 2 OS=Schizosaccharomyces japonicus (strain yFS275 / FY16936) OX=402676 GN=SJAG_02226 PE=3 SV=1	178	17	3139.84	3916.48	3333.62	3463.31	3578.15	2454.71	2806.32	2946.39	2215.7	2901.09	3028.2	2715	0.850744	-0.233203	0.27879	0.554722	0.78393	-0.351202	0.0954612	1.02017
tr|B6K1W4|B6K1W4_SCHJY	SJAG_02227	G10 protein OS=Schizosaccharomyces japonicus (strain yFS275 / FY16936) OX=402676 GN=SJAG_02227 PE=3 SV=1	2292	2	217.591	161.103	324.892	234.529	360.899	242.835	373.865	325.866	373.748	379.603	322.737	358.696	1.38945	0.474516	0.225659	0.646547	1.52943	0.612997	0.109155	0.961955
tr|B6K1W7|B6K1W7_SCHJY	SJAG_02230	Phosphoketolase OS=Schizosaccharomyces japonicus (strain yFS275 / FY16936) OX=402676 GN=SJAG_02230 PE=3 SV=1	2159	1	31.1392	53.5158	48.4991	44.3847	54.517	44.4532	41.0713	46.6805	45.5738	48.1652	49.221	47.6533	1.05173	0.0727576	0.78863	0.103127	1.07364	0.102515	0.678914	0.168186
tr|B6K1X0|B6K1X0_SCHJY	SJAG_02233	G-protein alpha subunit OS=Schizosaccharomyces japonicus (strain yFS275 / FY16936) OX=402676 GN=SJAG_02233 PE=4 SV=1	1342	1	80.8814	105.575	83.9232	90.1265	137.349	97.4226	131.497	122.09	129.524	160.764	151.655	147.314	1.35465	0.437916	0.108079	0.966258	1.63453	0.708874	0.00983087	2.00741
tr|B6K1X1|B6K1X1_SCHJY	SJAG_02234	Coatomer epsilon subunit OS=Schizosaccharomyces japonicus (strain yFS275 / FY16936) OX=402676 GN=SJAG_02234 PE=3 SV=1	1716	3	674.327	946.718	825.347	815.464	1184.11	1021.21	1216.75	1140.69	1140.04	1451.09	1411.28	1334.14	1.39882	0.484214	0.0337136	1.47219	1.63605	0.710213	0.0158391	1.80027
tr|B6K1X2|B6K1X2_SCHJY	SJAG_02235	Multifunctional fusion protein OS=Schizosaccharomyces japonicus (strain yFS275 / FY16936) OX=402676 GN=SJAG_02235 PE=3 SV=1	21	92	14094.5	20888.9	21649.5	18877.6	24359.1	21501.7	23761.2	23207.3	26423.7	28476.6	23914.1	26271.5	1.22936	0.297903	0.20588	0.686387	1.39167	0.476819	0.0711514	1.14782
tr|B6K1X5|B6K1X5_SCHJY	SJAG_02238	Uncharacterized protein OS=Schizosaccharomyces japonicus (strain yFS275 / FY16936) OX=402676 GN=SJAG_02238 PE=4 SV=1	1600	1	34.7942	62.8095	44.6402	47.4146	52.0537	32.2927	36.4333	40.2599	38.8939	38.7557	46.9757	41.5418	0.849103	-0.235989	0.524	0.280669	0.876138	-0.19077	0.555783	0.255095
tr|B6K1X8|B6K1X8_SCHJY	SJAG_02240	Chs five like protein Cfr1 OS=Schizosaccharomyces japonicus (strain yFS275 / FY16936) OX=402676 GN=SJAG_02240 PE=4 SV=2	1413	18	1925.3	2791.52	2556.05	2424.29	3168.47	2358.1	2512.39	2679.65	2864.28	3238.58	3041.16	3048.01	1.10534	0.144484	0.515777	0.287538	1.25728	0.330304	0.123134	0.90962
tr|B6K1Y0|B6K1Y0_SCHJY	SJAG_02242	Helicase sen1 OS=Schizosaccharomyces japonicus (strain yFS275 / FY16936) OX=402676 GN=SJAG_02242 PE=4 SV=1	1072	10	863.893	1166.61	1126.93	1052.48	1551.26	1187.67	1356.26	1365.06	1225.14	1551.71	1748.78	1508.54	1.297	0.375178	0.0926039	1.03337	1.43333	0.519367	0.0763389	1.11725
tr|B6K1Y1|B6K1Y1_SCHJY	SJAG_02243	60S ribosomal protein L24 OS=Schizosaccharomyces japonicus (strain yFS275 / FY16936) OX=402676 GN=SJAG_02243 PE=3 SV=1	5	45	11548.1	15694.9	13808.2	13683.7	15449.9	13561.6	12707.6	13906.4	12899.2	14799.5	16551.9	14750.2	1.01627	0.0232836	0.886134	0.0525004	1.07794	0.108273	0.541296	0.266565
tr|B6K1Y3|B6K1Y3_SCHJY	SJAG_02245	Actin-related protein 2/3 complex subunit 4 OS=Schizosaccharomyces japonicus (strain yFS275 / FY16936) OX=402676 GN=SJAG_02245 PE=3 SV=1	1775	2	28.7335	47.2067	25.8764	33.9389	48.9594	40.9966	54.2675	48.0745	30.7458	62.3005	35.4407	42.829	1.4165	0.502333	0.15867	0.799504	1.26195	0.33565	0.501338	0.299869
tr|B6K1Y9|B6K1Y9_SCHJY	SJAG_02251	Uncharacterized protein OS=Schizosaccharomyces japonicus (strain yFS275 / FY16936) OX=402676 GN=SJAG_02251 PE=4 SV=1	806	2	969.662	1226.26	1168.7	1121.54	1397.69	1052.28	1238.36	1229.44	1278.72	1459.58	1883.36	1540.55	1.09621	0.132523	0.444453	0.352174	1.3736	0.457967	0.130222	0.885315
tr|B6K1Z1|B6K1Z1_SCHJY	SJAG_02253	Ribomal-ubiquitin fusion protein Ubi5 OS=Schizosaccharomyces japonicus (strain yFS275 / FY16936) OX=402676 GN=SJAG_02253 PE=3 SV=1	1272	66	9076.26	13503.7	12321.4	11633.8	12797.5	11083.2	11422.4	11767.7	12141.4	13178.2	12919.6	12746.4	1.01151	0.0165116	0.931792	0.030681	1.09564	0.131769	0.49168	0.308317
tr|B6K1Z4|B6K1Z4_SCHJY	SJAG_02256	Protein SQS1 OS=Schizosaccharomyces japonicus (strain yFS275 / FY16936) OX=402676 GN=SJAG_02256 PE=3 SV=1	1153	4	903.216	1250.65	1006.49	1053.45	1135.21	748.268	819.426	900.968	780.914	835.328	1028.24	881.494	0.855253	-0.225577	0.388341	0.410787	0.836767	-0.257102	0.254724	0.593931
tr|B6K1Z7|B6K1Z7_SCHJY	SJAG_02261	Adenine DNA glycosylase OS=Schizosaccharomyces japonicus (strain yFS275 / FY16936) OX=402676 GN=SJAG_02261 PE=3 SV=1	2081	1	41.5749	59.597	63.3965	54.8561	80.546	69.6686	80.6887	76.9678	89.5206	103.285	117.694	103.5	1.40308	0.488601	0.0610894	1.21403	1.88675	0.915904	0.0108176	1.96587
tr|B6K1Z9|B6K1Z9_SCHJY	SJAG_02263	Cofactor for methionyl-and glutamyl-tRNA synthetase OS=Schizosaccharomyces japonicus (strain yFS275 / FY16936) OX=402676 GN=SJAG_02263 PE=4 SV=1	622	40	8108.28	11010.8	11786.6	10301.9	12300.5	10866.6	11901.2	11689.4	12592.9	12857.9	13025	12825.3	1.13469	0.182295	0.343062	0.464627	1.24494	0.316079	0.151289	0.820194
tr|B6K201|B6K201_SCHJY	SJAG_02265	Inheritance GTPase OS=Schizosaccharomyces japonicus (strain yFS275 / FY16936) OX=402676 GN=SJAG_02265 PE=3 SV=1	772	73	6799.65	8805.09	7842.36	7815.7	23531.4	20250.1	21567.3	21782.9	26447.8	30012.9	33222.2	29894.3	2.78707	1.47875	0.000679323	3.16792	3.8249	1.93542	0.00468478	2.32931
tr|B6K202|B6K202_SCHJY	SJAG_02266	14-3-3 family protein Rad24 OS=Schizosaccharomyces japonicus (strain yFS275 / FY16936) OX=402676 GN=SJAG_02266 PE=3 SV=1	77	15	1762.81	2457.37	2263.5	2161.23	2827.34	2248.87	5795.56	3623.92	1743.72	2489.08	2137.79	2123.53	1.67679	0.745702	0.313482	0.503787	0.982558	-0.0253859	0.90564	0.0430446
tr|B6K204|B6K204_SCHJY	SJAG_02268	Phospholipase OS=Schizosaccharomyces japonicus (strain yFS275 / FY16936) OX=402676 GN=SJAG_02268 PE=4 SV=1	1944	2	158.162	249.325	175.938	194.475	233.025	197.846	207.926	212.932	190.432	300.66	283.397	258.163	1.09491	0.13081	0.586483	0.231744	1.32749	0.408698	0.225482	0.646887
tr|B6K209|B6K209_SCHJY	SJAG_02274	Nucleoporin Nsp1 OS=Schizosaccharomyces japonicus (strain yFS275 / FY16936) OX=402676 GN=SJAG_02274 PE=3 SV=1	1682	25	1717.86	2423.74	2662.57	2268.06	3399.19	2738.15	2999.49	3045.61	3738.05	3708.19	3118.58	3521.61	1.34283	0.425275	0.0949252	1.02262	1.5527	0.634777	0.0270014	1.56861
tr|B6K211|B6K211_SCHJY	SJAG_02275	5'-3' exoribonuclease OS=Schizosaccharomyces japonicus (strain yFS275 / FY16936) OX=402676 GN=SJAG_02275 PE=3 SV=1	603	24	4395.77	5606.5	4981.52	4994.6	6403.26	4788.41	5192.69	5461.45	6570.94	7585.24	8773	7643.06	1.09347	0.128917	0.482648	0.316369	1.53027	0.613782	0.0335429	1.4744
tr|B6K215|B6K215_SCHJY	SJAG_02279	Sm snRNP core protein Smb1 OS=Schizosaccharomyces japonicus (strain yFS275 / FY16936) OX=402676 GN=SJAG_02279 PE=4 SV=1	1993	2	220.099	216.848	137.382	191.443	485.769	142.158	349.91	325.946	343.027	440.94	579.065	454.344	1.70257	0.767717	0.309106	0.509892	2.37326	1.24687	0.0468584	1.32921
tr|B6K216|B6K216_SCHJY	SJAG_02280	60S ribosomal protein L11 OS=Schizosaccharomyces japonicus (strain yFS275 / FY16936) OX=402676 GN=SJAG_02280 PE=3 SV=1	46	150	27921.4	32478.7	26266.5	28888.9	49033.2	26539.6	44925.8	40166.2	32232	44038.2	53316.8	43195.7	1.39037	0.475468	0.240432	0.619007	1.49524	0.580373	0.134117	0.872517
tr|B6K217|B6K217_SCHJY	SJAG_02281	rRNA methyltransferase OS=Schizosaccharomyces japonicus (strain yFS275 / FY16936) OX=402676 GN=SJAG_02281 PE=3 SV=1	1344	6	481.739	598.83	627.678	569.416	780.315	550.382	704.13	678.276	671.897	727.695	942.393	780.662	1.19118	0.25239	0.260311	0.584508	1.37099	0.455215	0.107338	0.969246
tr|B6K218|B6K218_SCHJY	SJAG_02282	Clathrin heavy chain OS=Schizosaccharomyces japonicus (strain yFS275 / FY16936) OX=402676 GN=SJAG_02282 PE=3 SV=1	10	92	17701.5	22207.3	20801.4	20236.7	29564.4	22980	24663	25735.8	28109.5	32829.8	33021.5	31320.3	1.27174	0.3468	0.0914291	1.03892	1.54769	0.63012	0.00663364	2.17825
tr|B6K223|B6K223_SCHJY	SJAG_02287	ATP-dependent RNA helicase Hca4 OS=Schizosaccharomyces japonicus (strain yFS275 / FY16936) OX=402676 GN=SJAG_02287 PE=3 SV=1	406	11	1225.51	1659.77	1572.27	1485.85	1816.52	1447.61	1341.17	1535.1	1661.7	1922.06	2333.94	1972.57	1.03315	0.0470442	0.813849	0.0894563	1.32757	0.408786	0.118141	0.927601
tr|B6K225|B6K225_SCHJY	SJAG_02289	Inositol polyphosphate phosphatase OS=Schizosaccharomyces japonicus (strain yFS275 / FY16936) OX=402676 GN=SJAG_02289 PE=4 SV=1	1864	2	520.365	605.443	439.419	521.742	605.902	459.193	359.179	474.758	475.008	510.886	804.029	596.641	0.909947	-0.136145	0.618638	0.208563	1.14355	0.193526	0.563231	0.249313
tr|B6K226|B6K226_SCHJY	SJAG_02290	5-methyltetrahydropteroyltriglutamate--homocysteine S-methyltransferase OS=Schizosaccharomyces japonicus (strain yFS275 / FY16936) OX=402676 GN=SJAG_02290 PE=3 SV=2	132	102	22710.4	32941.9	24086.8	26579.7	37603.2	27861.1	33635.1	33033.1	24936.5	34765.9	27685.8	29129.4	1.2428	0.313589	0.206753	0.684548	1.09593	0.132151	0.588816	0.23002
tr|B6K228|B6K228_SCHJY	SJAG_02292	GTPase Rbg1 OS=Schizosaccharomyces japonicus (strain yFS275 / FY16936) OX=402676 GN=SJAG_02292 PE=4 SV=1	1178	13	1359.23	2013.34	1655.11	1675.89	3285.78	2551.75	2629.59	2822.37	2741.57	3770.65	4941	3817.74	1.6841	0.751979	0.0202128	1.69437	2.27803	1.18779	0.0675568	1.17033
tr|B6K229|B6K229_SCHJY	SJAG_02293	5'-methylthioribulose-1-phosphate dehydratase OS=Schizosaccharomyces japonicus (strain yFS275 / FY16936) OX=402676 GN=SJAG_02293 PE=4 SV=2	2253	2	61.8164	82.7769	64.9954	69.8629	96.8834	74.309	100.325	90.5058	80.6488	113.9	95.2817	96.6102	1.29548	0.373484	0.122736	0.911026	1.38285	0.467648	0.0919171	1.0366
tr|B6K231|B6K231_SCHJY	SJAG_02295	U5 snRNP complex subunit Brr2 OS=Schizosaccharomyces japonicus (strain yFS275 / FY16936) OX=402676 GN=SJAG_02295 PE=4 SV=1	381	47	6706.33	8375.33	7991.63	7691.1	11211.4	8546.04	8680.93	9479.46	9173.36	11558.7	11870.5	10867.5	1.23252	0.301615	0.166407	0.778829	1.413	0.498762	0.0438179	1.35835
tr|B6K232|B6K232_SCHJY	SJAG_02296	Polyamine N-acetyltransferase OS=Schizosaccharomyces japonicus (strain yFS275 / FY16936) OX=402676 GN=SJAG_02296 PE=4 SV=1	1214	12	1410.13	1846.8	1569.96	1608.96	2530.41	1826.2	2148.4	2168.34	2399.68	3089.09	3175.94	2888.24	1.34766	0.430457	0.0928488	1.03222	1.79509	0.844058	0.0189691	1.72195
tr|B6K233|B6K233_SCHJY	SJAG_02297	Glucose-6-phosphate 1-dehydrogenase OS=Schizosaccharomyces japonicus (strain yFS275 / FY16936) OX=402676 GN=SJAG_02297 PE=3 SV=1	913	31	3248.93	4425.74	3812.88	3829.18	6068.95	4492.28	5595.46	5385.56	4243.63	6066.67	5442.65	5250.98	1.40645	0.492061	0.0599302	1.22235	1.37131	0.455551	0.100389	0.998313
tr|B6K236|B6K236_SCHJY	SJAG_02300	U3 snoRNA associted protein Dip2 OS=Schizosaccharomyces japonicus (strain yFS275 / FY16936) OX=402676 GN=SJAG_02300 PE=4 SV=2	392	41	7262.58	8743.49	8245.33	8083.8	8888.78	6742.07	7108.17	7579.67	6864.08	9400.13	10153.3	8805.84	0.937637	-0.092898	0.564632	0.248235	1.08932	0.123426	0.557792	0.253527
tr|B6K237|B6K237_SCHJY	SJAG_02301	ER associated protein disulfide isomerase Pdi2 OS=Schizosaccharomyces japonicus (strain yFS275 / FY16936) OX=402676 GN=SJAG_02301 PE=4 SV=1	721	25	3580.6	5156.62	5499.47	4745.56	6604.42	5806.59	5791.72	6067.58	8061.11	7802.13	6785.15	7549.46	1.27858	0.354541	0.141185	0.850212	1.59085	0.669795	0.0219698	1.65817
tr|B6K240|B6K240_SCHJY	SJAG_02304	Small nuclear ribonucleoprotein Sm D2 OS=Schizosaccharomyces japonicus (strain yFS275 / FY16936) OX=402676 GN=SJAG_02304 PE=3 SV=1	1500	1	429.846	576.802	523.628	510.092	1526.26	1132.43	1425.03	1361.24	881.741	1722.55	2325.12	1643.14	2.66862	1.41609	0.0111732	1.95182	3.22126	1.68762	0.112168	0.950131
tr|B6K241|B6K241_SCHJY	SJAG_02305	Serine palmitoyltransferase Lcb2 OS=Schizosaccharomyces japonicus (strain yFS275 / FY16936) OX=402676 GN=SJAG_02305 PE=3 SV=1	130	13	583.255	909.717	723.767	738.913	1072.19	923.82	914.93	970.313	1070.79	1429.97	1328.28	1276.35	1.31316	0.393046	0.1181	0.927751	1.72733	0.788544	0.020204	1.69456
tr|B6K243|B6K243_SCHJY	SJAG_02307	Translation initiation factor eIF2B delta subunit OS=Schizosaccharomyces japonicus (strain yFS275 / FY16936) OX=402676 GN=SJAG_02307 PE=3 SV=1	313	10	1349.18	1908.43	1531.36	1596.32	2344.61	1783.27	1760.3	1962.73	2061.33	2320.9	2347.66	2243.3	1.22953	0.298106	0.221464	0.654696	1.40529	0.490868	0.0388676	1.41041
tr|B6K246|B6K246_SCHJY	SJAG_02311	Transcription factor Pcr1 OS=Schizosaccharomyces japonicus (strain yFS275 / FY16936) OX=402676 GN=SJAG_02311 PE=4 SV=1	2148	2	37.851	64.64	66.4485	56.3132	70.5026	59.4711	78.611	69.5282	91.9643	103.241	99.6296	98.2783	1.23467	0.304127	0.30111	0.521275	1.74521	0.803401	0.0334409	1.47572
tr|B6K248|B6K248_SCHJY	SJAG_02313	Phosphoglycerate dehydrogenase OS=Schizosaccharomyces japonicus (strain yFS275 / FY16936) OX=402676 GN=SJAG_02313 PE=3 SV=1	1259	50	7298.26	9674.16	8462.05	8478.16	13461.9	8832.92	12761.9	11685.6	11390	13590.1	11810.2	12263.4	1.37832	0.462906	0.14233	0.846703	1.44647	0.53254	0.0170361	1.76863
tr|B6K249|B6K249_SCHJY	SJAG_02314	Nucleosome assembly protein Nap1 OS=Schizosaccharomyces japonicus (strain yFS275 / FY16936) OX=402676 GN=SJAG_02314 PE=3 SV=1	597	67	11598.3	13759	11783.7	12380.3	18847.9	11606	15824.2	15426	14223.3	19127.8	23184.8	18845.3	1.24601	0.317317	0.281533	0.55047	1.5222	0.606155	0.121783	0.914412
tr|B6K251|B6K251_SCHJY	SJAG_02316	Protein CASP OS=Schizosaccharomyces japonicus (strain yFS275 / FY16936) OX=402676 GN=SJAG_02316 PE=3 SV=1	766	4	359.428	505.816	409.294	424.846	632.832	460.277	606.835	566.648	535.302	633.249	667.912	612.154	1.33377	0.415513	0.111624	0.952244	1.44089	0.526955	0.0331423	1.47962
tr|B6K253|B6K253_SCHJY	SJAG_02318	Calnexin independence factor Cif1 OS=Schizosaccharomyces japonicus (strain yFS275 / FY16936) OX=402676 GN=SJAG_02318 PE=4 SV=1	304	11	2333.53	2406.22	1523.73	2087.83	3581.78	1813.14	2785.65	2726.86	1961.66	2969.92	4020.36	2983.98	1.30607	0.385237	0.351373	0.454232	1.42923	0.515236	0.270628	0.567627
tr|B6K255|B6K255_SCHJY	SJAG_02320	Exocyst complex component Sec8 OS=Schizosaccharomyces japonicus (strain yFS275 / FY16936) OX=402676 GN=SJAG_02320 PE=3 SV=1	1593	2	67.9041	94.2749	94.2594	85.4795	128.879	106.358	128.186	121.141	116.944	122.159	130.721	123.275	1.41719	0.503037	0.0374708	1.42631	1.44216	0.528227	0.0335928	1.47375
tr|B6K257|B6K257_SCHJY	SJAG_02322	DUF221 family protein OS=Schizosaccharomyces japonicus (strain yFS275 / FY16936) OX=402676 GN=SJAG_02322 PE=3 SV=1	2120	3	153.895	250.858	151.885	185.546	217.722	220.508	211.803	216.678	202.565	285.056	310.483	266.035	1.16778	0.223774	0.441233	0.355332	1.43379	0.519837	0.155939	0.807046
tr|B6K258|B6K258_SCHJY	SJAG_02323	Oxysterol binding protein OS=Schizosaccharomyces japonicus (strain yFS275 / FY16936) OX=402676 GN=SJAG_02323 PE=3 SV=2	414	4	619.381	1149.84	1403.91	1057.71	1108.32	1047.17	945.661	1033.72	1500.15	1491.91	1147.32	1379.79	0.977316	-0.0331033	0.92763	0.032625	1.30451	0.383508	0.302841	0.518785
tr|B6K263|B6K263_SCHJY	SJAG_02329	WD repeat protein Swd3 OS=Schizosaccharomyces japonicus (strain yFS275 / FY16936) OX=402676 GN=SJAG_02329 PE=4 SV=1	1897	1	29.3206	35.7361	30.3156	31.7908	47.5292	41.1066	39.2238	42.6199	46.3569	54.6659	48.0166	49.6798	1.34064	0.422918	0.030173	1.52038	1.56271	0.644052	0.00607899	2.21617
tr|B6K264|B6K264_SCHJY	SJAG_02330	Translocon alpha subunit Sec61 OS=Schizosaccharomyces japonicus (strain yFS275 / FY16936) OX=402676 GN=SJAG_02330 PE=3 SV=1	1368	12	889.824	1148.47	862.253	966.849	1734.83	1415.81	1996.12	1715.59	1635.87	2746.82	2801.85	2394.85	1.77441	0.82734	0.0280275	1.55242	2.47696	1.30857	0.0570267	1.24392
tr|B6K265|B6K265_SCHJY	SJAG_02331	GTP binding protein Gtp1 OS=Schizosaccharomyces japonicus (strain yFS275 / FY16936) OX=402676 GN=SJAG_02331 PE=4 SV=1	667	47	11859	15726.6	12836.7	13474.1	22345	16421.3	19283	19349.8	13187.6	18957.9	20966.1	17703.9	1.43607	0.522127	0.0542977	1.26522	1.31392	0.393876	0.204841	0.688582
tr|B6K269|B6K269_SCHJY	SJAG_02335	40S ribosomal protein S19 OS=Schizosaccharomyces japonicus (strain yFS275 / FY16936) OX=402676 GN=SJAG_02335 PE=3 SV=1	1046	36	4609.93	5673.65	5025.17	5102.92	10856	5390.71	15547.2	10598	7966.45	11724.9	15578.4	11756.6	2.07685	1.05439	0.200875	0.697074	2.30389	1.20407	0.0911691	1.04015
SJAG_01745	SJAG_02337	Vid27 family protein OS=Schizosaccharomyces japonicus (strain yFS275 / FY16936) OX=402676 GN=SJAG_02337 PE=4 SV=2	264	1673	74808.3	97597.5	84371.2	85592.3	256037	205227	230214	230493	679683	827152	907537	804791	2.69291	1.42917	0.00388439	2.41068	9.4026	3.23306	0.00801691	2.09599
tr|B6K274|B6K274_SCHJY	SJAG_02340	40S ribosomal protein S27 OS=Schizosaccharomyces japonicus (strain yFS275 / FY16936) OX=402676 GN=SJAG_02340 PE=3 SV=1	2002	15	2314.45	3445.16	3073.23	2944.28	4593.85	4166.84	3891.01	4217.23	4788.84	6066.19	6213.56	5689.53	1.43235	0.518382	0.0407194	1.3902	1.9324	0.950395	0.0100434	1.99812
tr|B6K275|B6K275_SCHJY	SJAG_02341	Ubiquitin carboxyl-terminal hydrolase OS=Schizosaccharomyces japonicus (strain yFS275 / FY16936) OX=402676 GN=SJAG_02341 PE=3 SV=1	1163	3	583.805	660.954	577.893	607.551	967.377	727.842	1299.07	998.096	605.967	926.409	1176.54	902.972	1.64282	0.716174	0.13907	0.856767	1.48625	0.571677	0.213129	0.671357
tr|B6K278|B6K278_SCHJY	SJAG_02345	Ornithine carrier protein OS=Schizosaccharomyces japonicus (strain yFS275 / FY16936) OX=402676 GN=SJAG_02345 PE=3 SV=2	1705	1	65.3227	88.8896	79.395	77.8691	131.515	96.9837	116.447	114.982	169.081	236.528	249.444	218.351	1.4766	0.562284	0.0441424	1.35514	2.80408	1.48753	0.023491	1.6291
tr|B6K280|B6K280_SCHJY	SJAG_02347	Zinc finger protein Mlo2 OS=Schizosaccharomyces japonicus (strain yFS275 / FY16936) OX=402676 GN=SJAG_02347 PE=4 SV=1	807	2	17.0592	25.6934	21.425	21.3925	32.3565	22.5302	22.9095	25.9321	29.7596	33.3441	42.0456	35.0498	1.2122	0.27763	0.330473	0.480864	1.63841	0.712298	0.0431379	1.36514
tr|B6K281|B6K281_SCHJY	SJAG_02348	DNA replication licensing factor MCM2 OS=Schizosaccharomyces japonicus (strain yFS275 / FY16936) OX=402676 GN=SJAG_02348 PE=3 SV=1	69	18	2272.77	3129.5	3033.32	2811.86	4168.34	3335.79	3669.57	3724.57	4029.24	4888.17	4909.3	4608.9	1.32459	0.405546	0.06666	1.17613	1.63909	0.712897	0.0107004	1.9706
tr|B6K282|B6K282_SCHJY	SJAG_02349	COPII-coated vesicle component Sfb3 OS=Schizosaccharomyces japonicus (strain yFS275 / FY16936) OX=402676 GN=SJAG_02349 PE=4 SV=1	346	17	3660.49	5486.94	5234.2	4793.88	6787.77	6063.24	5754.86	6201.96	6553.71	7902.99	6866.73	7107.81	1.29372	0.371531	0.116419	0.933975	1.48269	0.568212	0.0348529	1.45776
tr|B6K285|B6K285_SCHJY	SJAG_02352	WDR6 family WD repeat protein OS=Schizosaccharomyces japonicus (strain yFS275 / FY16936) OX=402676 GN=SJAG_02352 PE=4 SV=2	2083	4	456.478	541.93	501.095	499.834	705.224	537.683	576.639	606.515	571.899	730.912	749.169	683.993	1.21343	0.279094	0.157653	0.802299	1.36844	0.452532	0.0648349	1.18819
tr|B6K288|B6K288_SCHJY	SJAG_02355	Metaxin OS=Schizosaccharomyces japonicus (strain yFS275 / FY16936) OX=402676 GN=SJAG_02355 PE=4 SV=1	1876	2	154.013	227.896	174.645	185.518	280.43	201.64	250.583	244.218	255.739	345.958	334.557	312.085	1.31641	0.396608	0.138872	0.857384	1.68223	0.750378	0.026843	1.57117
tr|B6K291|B6K291_SCHJY	SJAG_02358	rRNA processing protein Tsr2 OS=Schizosaccharomyces japonicus (strain yFS275 / FY16936) OX=402676 GN=SJAG_02358 PE=3 SV=1	1980	2	46.6246	54.7347	50.915	50.7581	65.1914	64.246	56.4281	61.9552	59.0448	73.474	90.5779	74.3656	1.2206	0.287587	0.0382624	1.41723	1.4651	0.550997	0.114392	0.941605
tr|B6K296|B6K296_SCHJY	SJAG_02364	SAICAR synthetase OS=Schizosaccharomyces japonicus (strain yFS275 / FY16936) OX=402676 GN=SJAG_02364 PE=3 SV=1	1998	2	479.831	657.474	396.19	511.165	920.241	501.764	910.183	777.396	324.776	577.293	533.091	478.387	1.52083	0.604861	0.186362	0.729644	0.935875	-0.0956119	0.779642	0.108105
tr|B6K298|B6K298_SCHJY	SJAG_02366	Rho family GTPase Rho3 OS=Schizosaccharomyces japonicus (strain yFS275 / FY16936) OX=402676 GN=SJAG_02366 PE=4 SV=1	1581	7	625.979	859.172	705.746	730.299	1132.13	914.159	1017.18	1021.16	1138.15	1606.17	1476.85	1407.06	1.39827	0.483645	0.0355825	1.44876	1.92669	0.946121	0.0238258	1.62295
tr|B6K299|B6K299_SCHJY	SJAG_02367	DNA-binding TFAR19-like protein OS=Schizosaccharomyces japonicus (strain yFS275 / FY16936) OX=402676 GN=SJAG_02367 PE=3 SV=1	354	1	41.5057	60.1912	44.9753	48.8907	102.022	70.9752	135.25	102.749	83.1737	108.494	137.423	109.697	2.10161	1.07149	0.09012	1.04518	2.24372	1.16589	0.0471547	1.32648
tr|B6K2A1|B6K2A1_SCHJY	SJAG_02369	Phosphopyruvate hydratase OS=Schizosaccharomyces japonicus (strain yFS275 / FY16936) OX=402676 GN=SJAG_02369 PE=3 SV=2	402	273	25145.1	39216.2	34525.9	32962.4	42895.6	38694.5	39830.5	40473.5	37551.4	41390.5	32073.7	37005.2	1.22787	0.296158	0.204672	0.688941	1.12265	0.166907	0.466073	0.331546
tr|B6K2A2|B6K2A2_SCHJY	SJAG_02370	Polynucleotide adenylyltransferase OS=Schizosaccharomyces japonicus (strain yFS275 / FY16936) OX=402676 GN=SJAG_02370 PE=3 SV=1	776	3	173.296	195.594	197.569	188.82	276.897	210.46	232.367	239.908	252.104	314.736	359.768	308.869	1.27057	0.345472	0.105934	0.974963	1.63579	0.709988	0.0540604	1.26712
tr|B6K2A3|B6K2A3_SCHJY	SJAG_02371	HECT-type E3 ubiquitin transferase OS=Schizosaccharomyces japonicus (strain yFS275 / FY16936) OX=402676 GN=SJAG_02371 PE=4 SV=1	393	58	6900.42	9112.7	8323.74	8112.29	13587.9	10733.2	10633.9	11651.7	12433.6	15655.7	15657.1	14582.1	1.4363	0.522356	0.0459657	1.33757	1.79754	0.846021	0.0112706	1.94805
tr|B6K2A4|B6K2A4_SCHJY	SJAG_02372	U3 snoRNP-associated protein Imp3 OS=Schizosaccharomyces japonicus (strain yFS275 / FY16936) OX=402676 GN=SJAG_02372 PE=3 SV=1	1778	24	6036.34	7029.81	5903.04	6323.06	10716.7	5592.53	10416.8	8908.68	4598.66	6503	8491.13	6530.93	1.40892	0.494587	0.257089	0.589917	1.03287	0.0466648	0.87382	0.0585782
tr|B6K2A7|B6K2A7_SCHJY	SJAG_02375	Oxysterol binding protein OS=Schizosaccharomyces japonicus (strain yFS275 / FY16936) OX=402676 GN=SJAG_02375 PE=3 SV=1	1577	5	253.686	334.417	310.301	299.468	507.148	417.23	490.754	471.711	733.996	996.649	931.794	887.48	1.57516	0.6555	0.00970376	2.01306	2.96352	1.56731	0.011971	1.92187
tr|B6K2A9|B6K2A9_SCHJY	SJAG_02377	U3 snoRNP protein Nop56 OS=Schizosaccharomyces japonicus (strain yFS275 / FY16936) OX=402676 GN=SJAG_02377 PE=3 SV=1	623	43	12346.4	15171.5	13901.6	13806.5	13815.5	11316.1	11615.4	12249	11180.9	13226.8	14708.7	13038.8	0.887191	-0.172684	0.242007	0.616173	0.944396	-0.0825365	0.590485	0.228791
tr|B6K2B0|B6K2B0_SCHJY	SJAG_02378	Chaperonin-containing T-complex zeta subunit Cct6 OS=Schizosaccharomyces japonicus (strain yFS275 / FY16936) OX=402676 GN=SJAG_02378 PE=3 SV=1	611	271	13129.9	18234.7	15239.8	15534.8	95527.7	60191.8	105064	86927.8	52527.6	103346	139576	98483.2	5.59568	2.48431	0.0333617	1.47675	6.33952	2.66437	0.0809736	1.09166
tr|B6K2B1|B6K2B1_SCHJY	SJAG_02379	GTPase activating protein Gap1 OS=Schizosaccharomyces japonicus (strain yFS275 / FY16936) OX=402676 GN=SJAG_02379 PE=4 SV=2	2127	1	181.755	242.374	174.499	199.543	399.674	261.803	355.455	338.977	370.258	505.292	552.132	475.894	1.69877	0.764492	0.0552824	1.25741	2.38492	1.25394	0.0245497	1.60995
tr|B6K2B2|B6K2B2_SCHJY	SJAG_02380	Inducer-sexual development Sds23/Moc1 OS=Schizosaccharomyces japonicus (strain yFS275 / FY16936) OX=402676 GN=SJAG_02380 PE=4 SV=1	252	5	1635.12	2370.99	2050.38	2018.83	2872.28	2339.7	2474.63	2562.2	2940.44	3442.7	3390.29	3257.81	1.26915	0.343866	0.116368	0.934166	1.61371	0.690383	0.0115307	1.93814
tr|B6K2B3|B6K2B3_SCHJY	SJAG_02381	RNA-binding protein OS=Schizosaccharomyces japonicus (strain yFS275 / FY16936) OX=402676 GN=SJAG_02381 PE=4 SV=1	1113	4	844.03	1237.04	1209.65	1096.91	1495.63	1268.19	1263.66	1342.49	1526.21	1706.19	1718.41	1650.27	1.22389	0.291474	0.187636	0.726684	1.50448	0.589261	0.0311722	1.50623
tr|B6K2B5|B6K2B5_SCHJY	SJAG_02383	Polynucleotide adenylyltransferase OS=Schizosaccharomyces japonicus (strain yFS275 / FY16936) OX=402676 GN=SJAG_02383 PE=3 SV=1	660	5	517.999	556.128	567.271	547.133	949.527	605.095	924.144	826.255	584.287	820.525	930.678	778.497	1.51016	0.594697	0.125597	0.901019	1.42287	0.5088	0.149163	0.826339
tr|B6K2B6|B6K2B6_SCHJY	SJAG_02384	Dynamin family protein Vps1 OS=Schizosaccharomyces japonicus (strain yFS275 / FY16936) OX=402676 GN=SJAG_02384 PE=3 SV=2	1139	15	2669.9	3801.24	3362.16	3277.77	5627.56	4287.03	4644.41	4853	5275.45	6281.22	6050.71	5869.13	1.48058	0.566164	0.0404227	1.39337	1.79059	0.840433	0.00453568	2.34336
tr|B6K2B7|B6K2B7_SCHJY	SJAG_02385	SWR1-complex protein 4 OS=Schizosaccharomyces japonicus (strain yFS275 / FY16936) OX=402676 GN=SJAG_02385 PE=3 SV=2	805	4	869.591	1103.52	701.496	891.536	1376.06	780.597	1233.3	1129.99	684.602	1007.59	1041.51	911.234	1.26746	0.34194	0.337098	0.472244	1.02209	0.0315291	0.909568	0.0411649
tr|B6K2B8|B6K2B8_SCHJY	SJAG_02386	tRNA (adenine(58)-N(1))-methyltransferase catalytic subunit TRM61 OS=Schizosaccharomyces japonicus (strain yFS275 / FY16936) OX=402676 GN=SJAG_02386 PE=3 SV=1	960	6	1213.65	1541.52	1468.69	1407.95	2477.59	2061.25	2508.73	2349.19	1910.26	2151.47	2394.78	2152.17	1.66851	0.738564	0.00808278	2.09244	1.52858	0.612193	0.0153465	1.81399
tr|B6K2C0|B6K2C0_SCHJY	SJAG_02388	Saccharopine dehydrogenase [NAD(+), L-lysine-forming] OS=Schizosaccharomyces japonicus (strain yFS275 / FY16936) OX=402676 GN=SJAG_02388 PE=3 SV=1	797	20	3444.22	4849.06	3919.09	4070.79	5213.3	4293.12	4578.62	4695.01	5168.56	5490.19	5997.07	5551.94	1.15334	0.20582	0.284867	0.545358	1.36385	0.447683	0.0484367	1.31483
tr|B6K2C2|B6K2C2_SCHJY	SJAG_02390	Translation initiation factor eIF5 OS=Schizosaccharomyces japonicus (strain yFS275 / FY16936) OX=402676 GN=SJAG_02390 PE=3 SV=1	451	15	2853.92	4197.5	4228.23	3759.88	5603.65	4754.48	4712.09	5023.41	5816.91	6006.36	6676.26	6166.51	1.33605	0.417978	0.0900939	1.0453	1.64008	0.713766	0.0167842	1.7751
tr|B6K2C4|B6K2C4_SCHJY	SJAG_02392	CMGC/DYRK/DYRK2 protein kinase Pom1 OS=Schizosaccharomyces japonicus (strain yFS275 / FY16936) OX=402676 GN=SJAG_02392 PE=4 SV=1	1338	2	44.3909	70.2794	51.3769	55.3491	85.1122	68.4627	68.2628	73.9459	101.734	124.537	114.028	113.433	1.33599	0.417911	0.129982	0.886116	2.04941	1.03521	0.0049928	2.30166
tr|B6K2C6|B6K2C6_SCHJY	SJAG_02394	Origin recognition complex subunit 4 OS=Schizosaccharomyces japonicus (strain yFS275 / FY16936) OX=402676 GN=SJAG_02394 PE=3 SV=1	855	10	2354.81	2720.13	2442.5	2505.81	3164.99	2145.08	2769.8	2693.29	1220.25	1589.62	1994.19	1601.35	1.07482	0.104091	0.602319	0.220174	0.639055	-0.645987	0.0376895	1.42378
tr|B6K2C7|B6K2C7_SCHJY	SJAG_02395	NADH-cytochrome b5 reductase OS=Schizosaccharomyces japonicus (strain yFS275 / FY16936) OX=402676 GN=SJAG_02395 PE=3 SV=1	1155	4	389.938	547.736	499.843	479.172	625.823	542.571	525.266	564.553	564.351	631.23	508.574	568.052	1.17818	0.236565	0.212928	0.671767	1.18549	0.245478	0.209214	0.67941
tr|B6K2C9|B6K2C9_SCHJY	SJAG_02397	Peptidase complex beta subunit Qcr1 OS=Schizosaccharomyces japonicus (strain yFS275 / FY16936) OX=402676 GN=SJAG_02397 PE=3 SV=1	1666	1	92.086	120.121	101.782	104.663	146.728	118.455	131.855	132.346	154.091	185.428	188.177	175.899	1.2645	0.338563	0.0752312	1.1236	1.68062	0.748993	0.00792647	2.10092
tr|B6K2D1|B6K2D1_SCHJY	SJAG_02399	Copper transporting ATPase Ccc2 OS=Schizosaccharomyces japonicus (strain yFS275 / FY16936) OX=402676 GN=SJAG_02399 PE=3 SV=1	1219	1	57.791	106.869	103.281	89.3137	113.917	106.209	100.144	106.757	138.083	157.372	157.157	150.871	1.1953	0.257373	0.385419	0.414066	1.68922	0.756359	0.0448628	1.34811
tr|B6K2D2|B6K2D2_SCHJY	SJAG_02400	Phosphoribosyl-AMP cyclohydrolase OS=Schizosaccharomyces japonicus (strain yFS275 / FY16936) OX=402676 GN=SJAG_02400 PE=4 SV=1	827	4	1234.12	1846.67	1289.24	1456.68	1836.66	1637.74	2303.38	1925.93	1128.94	1937.12	1754.35	1606.8	1.32214	0.402872	0.166502	0.778581	1.10306	0.141513	0.657963	0.181799
tr|B6K2D8|B6K2D8_SCHJY	SJAG_02406	Transcription factor Thi5 OS=Schizosaccharomyces japonicus (strain yFS275 / FY16936) OX=402676 GN=SJAG_02406 PE=4 SV=1	2154	3	189.529	248.011	233.061	223.534	452.562	321.769	383.942	386.091	510.821	638.552	746.775	632.049	1.72722	0.788449	0.0332673	1.47798	2.82754	1.49955	0.0212094	1.67347
tr|B6K2E5|B6K2E5_SCHJY	SJAG_02413	Peptidyl-prolyl cis-trans isomerase OS=Schizosaccharomyces japonicus (strain yFS275 / FY16936) OX=402676 GN=SJAG_02413 PE=3 SV=2	507	8	2458.76	3669.93	3051.86	3060.18	4188.07	3208.87	3708.12	3701.69	4005.49	4452.4	4196.48	4218.12	1.20963	0.274565	0.229799	0.638651	1.37839	0.462983	0.0662047	1.17911
tr|B6K2E7|B6K2E7_SCHJY	SJAG_02415	Ubiquitin-protein ligase E3 OS=Schizosaccharomyces japonicus (strain yFS275 / FY16936) OX=402676 GN=SJAG_02415 PE=4 SV=2	820	2	339.038	341.436	479.651	386.708	600.693	425.824	539.413	521.977	484.851	592.117	669.399	582.122	1.34979	0.432739	0.122833	0.910683	1.50533	0.590077	0.052105	1.28312
tr|B6K2E8|B6K2E8_SCHJY	SJAG_02416	FACT complex subunit OS=Schizosaccharomyces japonicus (strain yFS275 / FY16936) OX=402676 GN=SJAG_02416 PE=3 SV=1	585	68	20941.7	26989.9	30339.2	26090.3	21470.1	18694.7	18072.8	19412.5	18237.2	20545.6	23523	20768.6	0.744053	-0.426523	0.122817	0.91074	0.796029	-0.329108	0.185592	0.731441
tr|B6K2E9|B6K2E9_SCHJY	SJAG_02417	RNA methyltransferase Nop2 OS=Schizosaccharomyces japonicus (strain yFS275 / FY16936) OX=402676 GN=SJAG_02417 PE=3 SV=1	1202	43	10080.3	12046.8	11678.3	11268.5	13425.2	11015.6	10866.2	11769	11058.4	12071.3	12933.2	12021	1.04442	0.0627005	0.65334	0.184861	1.06678	0.0932617	0.406584	0.390849
tr|B6K2F1|B6K2F1_SCHJY	SJAG_02419	Ubiquitin carboxy terminal hydrolase Ubp3 OS=Schizosaccharomyces japonicus (strain yFS275 / FY16936) OX=402676 GN=SJAG_02419 PE=4 SV=1	1918	3	74.2339	102.541	124.759	100.511	160.317	129.55	157.219	149.029	161.648	158.601	150.762	157.004	1.48271	0.568232	0.0592759	1.22712	1.56205	0.643441	0.0548924	1.26049
tr|B6K2F4|B6K2F4_SCHJY	SJAG_02422	Rab GDP dissociation inhibitor OS=Schizosaccharomyces japonicus (strain yFS275 / FY16936) OX=402676 GN=SJAG_02422 PE=3 SV=1	1012	17	3219.25	4080.08	3142.52	3480.62	5789.38	4180.08	6058.13	5342.53	4366.26	5817.1	5916.5	5366.62	1.53494	0.61818	0.0668647	1.1748	1.54186	0.624671	0.0426539	1.37004
tr|B6K2F5|B6K2F5_SCHJY	SJAG_02424	Nucleoporin Seh1 OS=Schizosaccharomyces japonicus (strain yFS275 / FY16936) OX=402676 GN=SJAG_02424 PE=3 SV=1	878	8	1185.81	1619.68	1425.3	1410.26	1998.69	1578.8	1718.92	1765.47	1594.43	2092.07	2337.91	2008.14	1.25187	0.324088	0.113753	0.944035	1.42394	0.509893	0.0932682	1.03027
tr|B6K2F6|B6K2F6_SCHJY	SJAG_02425	Nuclear transport factor Nxt2 OS=Schizosaccharomyces japonicus (strain yFS275 / FY16936) OX=402676 GN=SJAG_02425 PE=4 SV=1	1943	14	3244.27	4391.5	3745.3	3793.69	4451.82	3841.35	5256.73	4516.63	3134.68	4921.64	4524.99	4193.77	1.19056	0.251646	0.245267	0.610362	1.10546	0.144646	0.569675	0.244373
tr|B6K2F7|B6K2F7_SCHJY	SJAG_02426	AGC/AKT protein kinase Sck1 OS=Schizosaccharomyces japonicus (strain yFS275 / FY16936) OX=402676 GN=SJAG_02426 PE=4 SV=2	1843	4	208.396	298.912	221.563	242.957	358.936	319.976	331.663	336.858	388.561	503.645	529.691	473.966	1.38649	0.471441	0.0637641	1.19542	1.95082	0.964082	0.0156073	1.80667
tr|B6K2F8|B6K2F8_SCHJY	SJAG_02427	RNA-binding protein OS=Schizosaccharomyces japonicus (strain yFS275 / FY16936) OX=402676 GN=SJAG_02427 PE=4 SV=1	630	8	2459.66	3157.73	2836.24	2817.88	3166.02	2565.49	2672.93	2801.48	2579.56	2904.07	3031.04	2838.22	0.994181	-0.00841928	0.955113	0.0199451	1.00722	0.0103796	0.937705	0.0279338
tr|B6K2G2|B6K2G2_SCHJY	SJAG_02431	Myosin type-2 heavy chain 2 OS=Schizosaccharomyces japonicus (strain yFS275 / FY16936) OX=402676 GN=SJAG_02431 PE=3 SV=1	297	130	34503.7	42686.1	41167.9	39452.6	51175.4	39826.7	38546.1	43182.7	26955.7	29042.8	28668	28222.2	1.09455	0.130335	0.482672	0.316348	0.715344	-0.48329	0.0395236	1.40314
tr|B6K2G3|B6K2G3_SCHJY	SJAG_02432	Vacuolar serine protease Isp6 OS=Schizosaccharomyces japonicus (strain yFS275 / FY16936) OX=402676 GN=SJAG_02432 PE=3 SV=1	936	7	1926.88	3259.99	2769.37	2652.08	2807.56	2776.65	1870.03	2484.75	4732.5	4477.52	4037.34	4415.79	0.936905	-0.0940255	0.753696	0.122804	1.66503	0.735546	0.0274708	1.56113
tr|B6K2G5|B6K2G5_SCHJY	SJAG_02434	Uncharacterized protein OS=Schizosaccharomyces japonicus (strain yFS275 / FY16936) OX=402676 GN=SJAG_02434 PE=3 SV=2	1672	1	117.406	174.465	120.159	137.343	234.765	172.929	398.171	268.622	146.699	230.204	239.716	205.54	1.95584	0.967789	0.183332	0.736761	1.49654	0.58163	0.135632	0.867638
tr|B6K2G7|B6K2G7_SCHJY	SJAG_02436	Ribosome biogenesis protein Sqt1 OS=Schizosaccharomyces japonicus (strain yFS275 / FY16936) OX=402676 GN=SJAG_02436 PE=4 SV=1	1022	4	613.593	854.101	849.668	772.454	982.423	966.046	926.12	958.196	1190.12	1265.41	1189.07	1214.87	1.24046	0.310872	0.139037	0.85687	1.57274	0.653277	0.0224381	1.64901
tr|B6K2G8|B6K2G8_SCHJY	SJAG_02437	ER membrane protein complex subunit 1 OS=Schizosaccharomyces japonicus (strain yFS275 / FY16936) OX=402676 GN=SJAG_02437 PE=3 SV=1	493	22	3748.63	4824.97	5058.44	4544.01	6112.19	5231	5468.34	5603.84	7664.13	8009.33	7690.59	7788.02	1.23324	0.30245	0.103596	0.984656	1.71391	0.777289	0.0107223	1.96971
tr|B6K2H9|B6K2H9_SCHJY	SJAG_02447	SWI/SNF and RSC complex subunit Ssr2 OS=Schizosaccharomyces japonicus (strain yFS275 / FY16936) OX=402676 GN=SJAG_02447 PE=4 SV=1	87	6	1117.59	1366.14	1053.04	1178.92	2022.88	1174.69	1689.76	1629.11	1407.79	1960.53	2125.31	1831.21	1.38186	0.466614	0.201775	0.695132	1.55329	0.635327	0.0779789	1.10802
tr|B6K2I0|B6K2I0_SCHJY	SJAG_02450	Threonine aldolase OS=Schizosaccharomyces japonicus (strain yFS275 / FY16936) OX=402676 GN=SJAG_02450 PE=3 SV=1	1571	46	4888.37	5775.04	5008.81	5224.07	7044.97	4971.65	6339.39	6118.67	5852.69	8416.3	9077.73	7782.24	1.17125	0.228043	0.279439	0.553714	1.48969	0.57501	0.112272	0.94973
tr|B6K2I3|B6K2I3_SCHJY	SJAG_02453	AP-3 adaptor complex subunit Apl6 OS=Schizosaccharomyces japonicus (strain yFS275 / FY16936) OX=402676 GN=SJAG_02453 PE=3 SV=1	528	3	410.023	552.454	595.716	519.398	866.82	717.068	944.241	842.71	789.62	1054.61	862.442	902.224	1.62247	0.698196	0.0217278	1.66298	1.73706	0.796646	0.0205145	1.68794
tr|B6K2I5|B6K2I5_SCHJY	SJAG_02456	Signal recognition particle subunit Sec65 OS=Schizosaccharomyces japonicus (strain yFS275 / FY16936) OX=402676 GN=SJAG_02456 PE=4 SV=1	1201	7	633.047	820.587	806.671	753.435	1516.06	757.686	1269.35	1181.03	1289.84	1690.29	2459.7	1813.28	1.56753	0.648493	0.189477	0.722443	2.40668	1.26704	0.0866253	1.06236
tr|B6K2I7|B6K2I7_SCHJY	SJAG_02458	Transcription factor TFIID complex subunit A/SAGA complex subunit OS=Schizosaccharomyces japonicus (strain yFS275 / FY16936) OX=402676 GN=SJAG_02458 PE=3 SV=2	678	1	186.671	208.203	216.23	203.701	306.042	231.069	253.708	263.606	311.928	341.307	326.022	326.419	1.29408	0.37193	0.0994748	1.00229	1.60244	0.68027	0.000560945	3.25108
tr|B6K2J0|B6K2J0_SCHJY	SJAG_02461	EF-1 alpha binding zinc finger protein Zpr1 OS=Schizosaccharomyces japonicus (strain yFS275 / FY16936) OX=402676 GN=SJAG_02461 PE=3 SV=1	1040	10	1259.1	1959.68	1816.95	1678.58	2162.92	2005.61	1896.25	2021.59	2342.72	2545.45	2277.87	2388.68	1.20435	0.268254	0.245121	0.61062	1.42304	0.508975	0.0654235	1.18427
tr|B6K2J1|B6K2J1_SCHJY	SJAG_02462	NAD(P)H-hydrate epimerase OS=Schizosaccharomyces japonicus (strain yFS275 / FY16936) OX=402676 GN=SJAG_02462 PE=3 SV=2	943	2	188.003	230.544	201.024	206.524	292.756	253.244	263.624	269.875	250.745	333.756	295.682	293.394	1.30675	0.385982	0.0215663	1.66622	1.42063	0.506534	0.0485564	1.31375
tr|B6K2J2|B6K2J2_SCHJY	SJAG_02463	Sulfate transporter OS=Schizosaccharomyces japonicus (strain yFS275 / FY16936) OX=402676 GN=SJAG_02463 PE=3 SV=1	359	6	498.009	677.029	583.355	586.131	979.831	836.006	903.173	906.337	890.359	1043.37	1023.15	985.626	1.5463	0.628824	0.00948642	2.0229	1.68158	0.749818	0.00487209	2.31228
tr|B6K2J3|B6K2J3_SCHJY	SJAG_02464	2-oxoglutarate dehydrogenase OS=Schizosaccharomyces japonicus (strain yFS275 / FY16936) OX=402676 GN=SJAG_02464 PE=3 SV=1	259	70	15867.3	18404.5	20152.7	18141.5	20978.2	16658.3	18749	18795.2	19566.8	21791.5	22338.7	21232.3	1.03603	0.051068	0.729411	0.137028	1.17037	0.226969	0.118619	0.925847
tr|B6K2J6|B6K2J6_SCHJY	SJAG_02467	Diphthine methyl ester synthase OS=Schizosaccharomyces japonicus (strain yFS275 / FY16936) OX=402676 GN=SJAG_02467 PE=3 SV=1	1044	2	256.045	362.153	277.372	298.523	403.254	375.463	423.673	400.797	411.559	561.315	499.17	490.681	1.3426	0.425027	0.0704785	1.15194	1.6437	0.716943	0.0271793	1.56576
tr|B6K2J7|B6K2J7_SCHJY	SJAG_02468	Non-specific serine/threonine protein kinase OS=Schizosaccharomyces japonicus (strain yFS275 / FY16936) OX=402676 GN=SJAG_02468 PE=3 SV=1	1886	1	33.8485	57.0228	52.59	47.8204	71.7134	66.9202	51.3024	63.312	94.0345	99.7182	102.563	98.7719	1.32395	0.404852	0.176207	0.753977	2.06547	1.04647	0.0115998	1.93555
tr|B6K2J8|B6K2J8_SCHJY	SJAG_02469	U6 snRNA-associated Sm-like protein LSm2 OS=Schizosaccharomyces japonicus (strain yFS275 / FY16936) OX=402676 GN=SJAG_02469 PE=3 SV=1	2146	1	199.109	306.859	226.863	244.277	276.739	247.413	272.961	265.704	216.95	250.896	274.744	247.53	1.08772	0.121304	0.58071	0.236041	1.01332	0.0190854	0.934401	0.0294666
tr|B6K2K1|B6K2K1_SCHJY	SJAG_02470	TLDc domain-containing protein 1 OS=Schizosaccharomyces japonicus (strain yFS275 / FY16936) OX=402676 GN=SJAG_02470 PE=4 SV=1	666	6	970.594	1362.38	1042.51	1125.16	1455.82	1104.79	1312.47	1291.03	1350.54	1788.08	2055.97	1731.53	1.14741	0.198387	0.353862	0.451167	1.53892	0.621916	0.0784385	1.10547
tr|B6K2K2|B6K2K2_SCHJY	SJAG_02471	eIF-2B GDP-GTP exchange factor subunit epsilon OS=Schizosaccharomyces japonicus (strain yFS275 / FY16936) OX=402676 GN=SJAG_02471 PE=3 SV=1	224	20	4803.79	6185.11	6322.61	5770.5	9777.12	7774.62	7168.75	8240.16	8650.7	9035	9156.15	8947.28	1.42798	0.513976	0.0679177	1.16802	1.55052	0.632753	0.015642	1.80571
tr|B6K2K7|B6K2K7_SCHJY	SJAG_02475	Ribosome biogenesis protein Rrp14-N OS=Schizosaccharomyces japonicus (strain yFS275 / FY16936) OX=402676 GN=SJAG_02475 PE=4 SV=1	769	7	1239.46	1631.84	1860.83	1577.38	1979.38	1623.55	1644.8	1749.24	1868.79	1863.03	2038.01	1923.28	1.10896	0.149204	0.476203	0.322208	1.21929	0.286039	0.189376	0.722675
tr|B6K2L0|B6K2L0_SCHJY	SJAG_02477	40S ribosomal protein S5 OS=Schizosaccharomyces japonicus (strain yFS275 / FY16936) OX=402676 GN=SJAG_02477 PE=3 SV=1	904	64	10849.3	13112.6	13195.3	12385.7	19060.6	12608.6	19729	17132.7	14164.1	19048.8	21892	18368.3	1.38326	0.468076	0.162136	0.790121	1.48302	0.568539	0.105533	0.976611
tr|B6K2L5|B6K2L5_SCHJY	SJAG_02482	Coatomer subunit delta OS=Schizosaccharomyces japonicus (strain yFS275 / FY16936) OX=402676 GN=SJAG_02482 PE=3 SV=2	981	5	776.177	935.957	914.83	875.655	2407.32	1635.56	2763.71	2268.86	1896.51	2611.85	2350.02	2286.13	2.59105	1.37354	0.0497915	1.30285	2.61076	1.38447	0.0169132	1.77177
tr|B6K2L6|B6K2L6_SCHJY	SJAG_02483	Meiotic recombination protein OS=Schizosaccharomyces japonicus (strain yFS275 / FY16936) OX=402676 GN=SJAG_02483 PE=4 SV=1	1540	1	27.9447	33.226	29.9511	30.3739	39.1593	31.2985	33.116	34.5246	40.1914	48.012	40.3007	42.8347	1.13665	0.184791	0.22785	0.642351	1.41025	0.495946	0.0218261	1.66102
tr|B6K2L8|B6K2L8_SCHJY	SJAG_02485	Central kinetochore associated family protein OS=Schizosaccharomyces japonicus (strain yFS275 / FY16936) OX=402676 GN=SJAG_02485 PE=4 SV=1	1630	1	106.064	169.047	92.8011	122.637	205.912	187.782	141.169	178.288	180.949	267.108	307.342	251.8	1.45378	0.539808	0.144004	0.841625	2.05321	1.03788	0.0527753	1.27757
tr|B6K2L9|B6K2L9_SCHJY	SJAG_02486	Guanyl-nucleotide exchange factor Ste6 OS=Schizosaccharomyces japonicus (strain yFS275 / FY16936) OX=402676 GN=SJAG_02486 PE=4 SV=1	1960	1	107.485	210.808	122.17	146.821	248.329	185.924	126.779	187.011	160.551	218.649	337.029	238.743	1.27373	0.349062	0.447014	0.349679	1.62608	0.7014	0.220566	0.656461
tr|B6K2M1|B6K2M1_SCHJY	SJAG_02488	Pig-F OS=Schizosaccharomyces japonicus (strain yFS275 / FY16936) OX=402676 GN=SJAG_02488 PE=3 SV=1	2176	2	71.4641	104.144	108.354	94.654	135.023	102.268	112.051	116.447	143.054	161.64	153.309	152.668	1.23024	0.298942	0.226444	0.64504	1.6129	0.689659	0.0232151	1.63423
tr|B6K2M2|B6K2M2_SCHJY	SJAG_02489	ER oxidoreductin Ero1b OS=Schizosaccharomyces japonicus (strain yFS275 / FY16936) OX=402676 GN=SJAG_02489 PE=3 SV=1	1816	5	641.599	870.021	846.923	786.181	949.472	823.941	849.569	874.327	1003.15	1047.11	917.03	989.097	1.11212	0.153312	0.360776	0.442763	1.2581	0.33125	0.0889801	1.05071
tr|B6K2M4|B6K2M4_SCHJY	SJAG_02491	Riboflavin synthase OS=Schizosaccharomyces japonicus (strain yFS275 / FY16936) OX=402676 GN=SJAG_02491 PE=4 SV=1	1736	8	1518.53	2352.05	1898.09	1922.89	2052.72	2077.81	2015.34	2048.62	1550.32	2118.67	1674.01	1781	1.06539	0.0913785	0.65416	0.184316	0.92621	-0.110589	0.659534	0.180763
tr|B6K2M5|B6K2M5_SCHJY	SJAG_02492	Fungal protein OS=Schizosaccharomyces japonicus (strain yFS275 / FY16936) OX=402676 GN=SJAG_02492 PE=4 SV=1	1008	14	1353.61	1895.96	1733.41	1660.99	2777.23	2092.45	2646.14	2505.27	2147.82	3165.27	3205.91	2839.67	1.5083	0.592922	0.0363009	1.44008	1.70962	0.773675	0.0582423	1.23476
tr|B6K2M6|B6K2M6_SCHJY	SJAG_02493	Translation elongation factor EF-1 beta subunit OS=Schizosaccharomyces japonicus (strain yFS275 / FY16936) OX=402676 GN=SJAG_02493 PE=3 SV=1	357	60	7724.44	9802.28	6470.82	7999.18	10803.2	9266.84	25283.5	15117.8	6463.42	12502.9	9388.72	9451.68	1.88992	0.918329	0.296292	0.528279	1.18158	0.240719	0.517415	0.286161
tr|B6K2N2|B6K2N2_SCHJY	SJAG_02499	Ribonucleoprotein complex OS=Schizosaccharomyces japonicus (strain yFS275 / FY16936) OX=402676 GN=SJAG_02499 PE=4 SV=1	2028	3	1075.4	1315.18	1215.25	1201.94	1313.78	1086.13	873.07	1090.99	1140.38	1256.44	1289.76	1228.86	0.907691	-0.139727	0.498277	0.302529	1.02239	0.0319517	0.764404	0.116677
tr|B6K2N5|B6K2N5_SCHJY	SJAG_02502	Proteasome subunit alpha type OS=Schizosaccharomyces japonicus (strain yFS275 / FY16936) OX=402676 GN=SJAG_02502 PE=3 SV=1	1414	16	2303.37	2902.77	2431.1	2545.75	3681.86	2621.08	3467.87	3256.94	2571.6	3863.96	3930.69	3455.42	1.27936	0.355427	0.14715	0.83224	1.35733	0.440771	0.165049	0.782388
tr|B6K2N8|B6K2N8_SCHJY	SJAG_02505	Anthranilate synthase OS=Schizosaccharomyces japonicus (strain yFS275 / FY16936) OX=402676 GN=SJAG_02505 PE=3 SV=1	545	22	2727.27	4050.55	3234.73	3337.52	4282.6	3309.28	3867.63	3819.84	3379.49	4609.62	4274.12	4087.74	1.14451	0.194736	0.374492	0.426557	1.22479	0.29253	0.231676	0.635119
tr|B6K2N9|B6K2N9_SCHJY	SJAG_02506	RNA polymerase II subunit 3 OS=Schizosaccharomyces japonicus (strain yFS275 / FY16936) OX=402676 GN=SJAG_02506 PE=3 SV=1	955	16	1908.62	2448.11	2403.62	2253.45	2557.92	1966.48	2295.07	2273.16	2408.94	2899.78	2932.04	2746.92	1.00875	0.0125617	0.939318	0.0271871	1.21898	0.285679	0.111024	0.954584
tr|B6K2P2|B6K2P2_SCHJY	SJAG_02508	Ribosome biogenesis protein Brx1 OS=Schizosaccharomyces japonicus (strain yFS275 / FY16936) OX=402676 GN=SJAG_02508 PE=3 SV=1	1119	17	5847.55	7325.74	4544.68	5905.99	8693.17	5284.32	6637.86	6871.78	5967.44	8400.71	9427.98	7932.04	1.16353	0.218506	0.492843	0.307292	1.34305	0.425514	0.199015	0.701114
tr|B6K2P3|B6K2P3_SCHJY	SJAG_02509	Tubulin alpha chain OS=Schizosaccharomyces japonicus (strain yFS275 / FY16936) OX=402676 GN=SJAG_02509 PE=3 SV=1	271	23	3115.48	4378.88	4228.79	3907.72	7486.44	6164.62	6750.96	6800.67	7159.57	8108.92	7820.8	7696.43	1.74032	0.799352	0.00637753	2.19535	1.96955	0.977864	0.00226447	2.64503
tr|B6K2P4|B6K2P4_SCHJY	SJAG_02510	60S ribosomal protein L43-B OS=Schizosaccharomyces japonicus (strain yFS275 / FY16936) OX=402676 GN=SJAG_02510 PE=3 SV=1	2116	99	4505.68	6085.84	5183.16	5258.23	7085.83	4809.98	5694.16	5863.32	6722.38	7429.15	7781.95	7311.16	1.11508	0.157142	0.498999	0.301901	1.39042	0.475524	0.025828	1.58791
tr|B6K2P5|B6K2P5_SCHJY	SJAG_02511	EPS15 repeat family actin cortical patch component OS=Schizosaccharomyces japonicus (strain yFS275 / FY16936) OX=402676 GN=SJAG_02511 PE=4 SV=2	939	10	597.287	741.438	751.267	696.664	1307.93	951.805	1154.85	1138.19	1157.16	1404.49	1448.84	1336.83	1.63378	0.708213	0.0330673	1.4806	1.9189	0.940281	0.00769949	2.11354
tr|B6K2P6|B6K2P6_SCHJY	SJAG_02512	Ubiquitin-like domain-containing protein OS=Schizosaccharomyces japonicus (strain yFS275 / FY16936) OX=402676 GN=SJAG_02512 PE=4 SV=1	2050	1	151.043	167.963	181.49	166.832	245.905	207.94	255.134	236.326	237.664	278.391	266.519	260.858	1.41655	0.502384	0.021604	1.66547	1.5636	0.644869	0.00440262	2.35629
tr|B6K2P8|B6K2P8_SCHJY	SJAG_02514	Striatin OS=Schizosaccharomyces japonicus (strain yFS275 / FY16936) OX=402676 GN=SJAG_02514 PE=4 SV=2	1302	1	74.3579	94.4313	81.1436	83.3109	105.013	76.6904	93.7256	91.8097	131.383	141.998	152.559	141.98	1.10201	0.14014	0.453046	0.343858	1.70422	0.76911	0.00231414	2.63561
tr|B6K2Q1|B6K2Q1_SCHJY	SJAG_02517	Asparaginyl-tRNA synthetase OS=Schizosaccharomyces japonicus (strain yFS275 / FY16936) OX=402676 GN=SJAG_02517 PE=3 SV=1	573	43	10250.6	14017.8	12984.1	12417.5	17448.1	13515.1	18218.8	16394	12133.5	17819.4	18188	16047	1.32023	0.400793	0.101126	0.995136	1.29229	0.369926	0.20116	0.696458
tr|B6K2Q4|B6K2Q4_SCHJY	SJAG_02520	Ran GTPase binding protein Sbp1 OS=Schizosaccharomyces japonicus (strain yFS275 / FY16936) OX=402676 GN=SJAG_02520 PE=4 SV=1	161	22	4179.8	5608.1	5139.55	4975.82	7430.8	4275.92	7561.94	6422.89	6092.89	6167.82	5023.9	5761.54	1.29082	0.368289	0.310645	0.507736	1.15791	0.21152	0.234117	0.630566
tr|B6K2Q9|B6K2Q9_SCHJY	SJAG_02525	TRAPP complex subunit Trs33 OS=Schizosaccharomyces japonicus (strain yFS275 / FY16936) OX=402676 GN=SJAG_02525 PE=3 SV=1	1114	2	67.5965	107.935	104.55	93.3605	132.255	109.544	118.13	119.976	140.779	169.904	150.567	153.75	1.28509	0.361866	0.164634	0.783479	1.64684	0.719702	0.0229482	1.63925
tr|B6K2R4|B6K2R4_SCHJY	SJAG_02530	U3 snoRNP-associated protein Rrp5 OS=Schizosaccharomyces japonicus (strain yFS275 / FY16936) OX=402676 GN=SJAG_02530 PE=4 SV=1	520	90	16454.1	21055.5	21052.7	19520.8	22833	18587.6	18762.5	20061	24010.9	26555.9	33341.2	27969.3	1.02768	0.0393862	0.806877	0.0931924	1.4328	0.518836	0.0736063	1.13308
tr|B6K2R5|B6K2R5_SCHJY	SJAG_02531	Ribosomal protein OS=Schizosaccharomyces japonicus (strain yFS275 / FY16936) OX=402676 GN=SJAG_02531 PE=3 SV=1	570	90	15881.5	16573.7	13119.7	15191.6	29403.5	13979.9	56575.1	33319.5	11892.9	18788.9	36676	22452.6	2.19328	1.13309	0.282278	0.549323	1.47796	0.563606	0.429593	0.366943
tr|B6K2R6|B6K2R6_SCHJY	SJAG_02532	Mechanosensitive ion channel protein OS=Schizosaccharomyces japonicus (strain yFS275 / FY16936) OX=402676 GN=SJAG_02532 PE=3 SV=1	1194	7	675.022	783.417	686.057	714.832	1225.5	928.687	974.535	1042.91	1540.01	1718.1	1839.83	1699.31	1.45895	0.544935	0.0566722	1.24663	2.37722	1.24928	0.00330078	2.48138
tr|B6K2R8|B6K2R8_SCHJY	SJAG_02534	RNA binding protein OS=Schizosaccharomyces japonicus (strain yFS275 / FY16936) OX=402676 GN=SJAG_02534 PE=4 SV=1	1357	1	96.6448	128.81	132.208	119.221	163.156	145.81	163.443	157.47	142.742	153.2	451.721	249.221	1.32082	0.401436	0.0578458	1.23773	2.09041	1.06379	0.327605	0.484649
tr|B6K0H9|B6K0H9_SCHJY	SJAG_02535	60S ribosomal protein/L12A OS=Schizosaccharomyces japonicus (strain yFS275 / FY16936) OX=402676 GN=SJAG_02535 PE=3 SV=1	702	9	1277.46	1635.52	1340.74	1417.91	2871.62	2043.81	3127.98	2681.14	2192.89	3217.33	3694.89	3035.04	1.89091	0.919082	0.0491057	1.30887	2.14051	1.09795	0.0600106	1.22177
tr|B6K0I2|B6K0I2_SCHJY	SJAG_02538	Uncharacterized protein OS=Schizosaccharomyces japonicus (strain yFS275 / FY16936) OX=402676 GN=SJAG_02538 PE=4 SV=2	1913	1	135.411	182.205	158.452	158.689	230.285	199.372	224.014	217.89	189.381	258.527	281.061	242.99	1.37306	0.457397	0.0276498	1.55831	1.53123	0.61469	0.0735788	1.13325
tr|B6K0I3|B6K0I3_SCHJY	SJAG_02539	Protein transport protein SEC23 OS=Schizosaccharomyces japonicus (strain yFS275 / FY16936) OX=402676 GN=SJAG_02539 PE=3 SV=1	206	18	3136.5	4251.32	4484.55	3957.46	6054.62	4870.32	5592.59	5505.84	5440.52	6863.34	6416.89	6240.25	1.39126	0.47639	0.0475061	1.32325	1.57683	0.65703	0.0181316	1.74156
tr|B6K0I4|B6K0I4_SCHJY	SJAG_02540	CCR4-Not complex subunit Ccr4 OS=Schizosaccharomyces japonicus (strain yFS275 / FY16936) OX=402676 GN=SJAG_02540 PE=4 SV=2	975	11	1373.97	1819.66	1638.2	1610.61	2419.69	1844.56	1929.55	2064.6	2333.22	2588.33	2661.06	2527.54	1.28187	0.358255	0.116138	0.935024	1.5693	0.650125	0.00596076	2.2247
tr|B6K0I5|B6K0I5_SCHJY	SJAG_02541	SAGA complex subunit/TATA-binding protein associated factor/transcription factor TFIID complex subunit Taf5 OS=Schizosaccharomyces japonicus (strain yFS275 / FY16936) OX=402676 GN=SJAG_02541 PE=3 SV=1	483	9	1566.63	2143.08	1988.63	1899.45	2911.48	2518.43	2156.51	2528.81	3158.73	3588.4	3439.33	3395.49	1.33134	0.412878	0.0897649	1.04689	1.78762	0.838039	0.00300841	2.52166
tr|B6K0I6|B6K0I6_SCHJY	SJAG_02542	Separase OS=Schizosaccharomyces japonicus (strain yFS275 / FY16936) OX=402676 GN=SJAG_02542 PE=4 SV=1	1095	2	75.9969	99.0961	60.7167	78.6032	190.216	82.092	148.068	140.125	226.105	226.498	326.016	259.54	1.78269	0.834057	0.180885	0.742597	3.3019	1.72329	0.0229262	1.63967
tr|B6K0I7|B6K0I7_SCHJY	SJAG_02543	Serine hydrolase OS=Schizosaccharomyces japonicus (strain yFS275 / FY16936) OX=402676 GN=SJAG_02543 PE=4 SV=1	1838	4	407.285	623.382	519.06	516.576	801.843	599.177	740.42	713.813	839.99	1081.49	1108.85	1010.11	1.38182	0.466567	0.0850197	1.07048	1.9554	0.967461	0.0117903	1.92847
tr|B6K0I9|B6K0I9_SCHJY	SJAG_02545	Smc5-6 complex SMC subunit Smc6 OS=Schizosaccharomyces japonicus (strain yFS275 / FY16936) OX=402676 GN=SJAG_02545 PE=4 SV=1	1175	2	16.9612	35.6464	23.2719	25.2932	95.2324	25.7387	40.4369	53.8027	23.5452	30.4167	30.1011	28.021	2.12716	1.08893	0.308516	0.510722	1.10785	0.147761	0.680474	0.167188
tr|B6K0J0|B6K0J0_SCHJY	SJAG_02546	60S ribosomal protein L27/L28 OS=Schizosaccharomyces japonicus (strain yFS275 / FY16936) OX=402676 GN=SJAG_02546 PE=3 SV=1	31	94	6620.21	8675.28	7884.3	7726.6	9999.99	7979.64	8588.07	8855.9	8703.66	9732.98	10909.9	9782.18	1.14616	0.196806	0.252975	0.596922	1.26604	0.340323	0.0786757	1.10416
tr|B6K0J2|B6K0J2_SCHJY	SJAG_02548	Sad1 interacting factor 2 OS=Schizosaccharomyces japonicus (strain yFS275 / FY16936) OX=402676 GN=SJAG_02548 PE=3 SV=1	1651	3	230.139	286.318	234.446	250.301	459.912	303.264	355.382	372.853	302.559	479.026	547.615	443.067	1.48962	0.574942	0.102501	0.989272	1.77014	0.82386	0.110959	0.954836
tr|B6K0J6|B6K0J6_SCHJY	SJAG_02553	RNase P and RNase MRP subunit OS=Schizosaccharomyces japonicus (strain yFS275 / FY16936) OX=402676 GN=SJAG_02553 PE=4 SV=1	1887	3	51.1069	63.9635	86.3145	67.1283	95.9728	70.0119	81.9436	82.6428	111.5	106.716	116.44	111.552	1.23112	0.299967	0.295695	0.529156	1.66177	0.732723	0.0415914	1.381
tr|B6K0J7|B6K0J7_SCHJY	SJAG_02554	RNA-binding protein Scw1 OS=Schizosaccharomyces japonicus (strain yFS275 / FY16936) OX=402676 GN=SJAG_02554 PE=4 SV=1	811	6	361.336	453.241	479.101	431.226	716.734	575.755	633.767	642.085	968.751	1063.91	1057.35	1030	1.48898	0.574321	0.0184243	1.73461	2.38855	1.25613	0.000251879	3.59881
tr|B6K0K1|B6K0K1_SCHJY	SJAG_02557	Mismatch-binding protein cmb1 OS=Schizosaccharomyces japonicus (strain yFS275 / FY16936) OX=402676 GN=SJAG_02557 PE=4 SV=1	582	23	6201.91	7726.08	8883.85	7603.95	4871.76	4739.71	5036.97	4882.81	2812.07	3383.84	3802.74	3332.88	0.642142	-0.639036	0.0709704	1.14892	0.43831	-1.18998	0.0210897	1.67593
tr|B6K0K6|B6K0K6_SCHJY	SJAG_02562	Proteasome subunit alpha type OS=Schizosaccharomyces japonicus (strain yFS275 / FY16936) OX=402676 GN=SJAG_02562 PE=3 SV=2	159	30	7731.62	9823.19	10152.2	9235.67	12869.8	10060.1	11592.2	11507.4	9775.5	12962.8	11946.3	11561.5	1.24597	0.317269	0.110672	0.955962	1.25183	0.324044	0.129567	0.887506
tr|B6K0K8|B6K0K8_SCHJY	SJAG_02564	ATP synthase subunit alpha OS=Schizosaccharomyces japonicus (strain yFS275 / FY16936) OX=402676 GN=SJAG_02564 PE=3 SV=2	351	15	2694.26	3493.73	2893.76	3027.25	4793.95	3507.19	4522.62	4274.59	4420.37	6072.42	6539.74	5677.51	1.41204	0.497777	0.0652416	1.18548	1.87547	0.907251	0.0408468	1.38884
tr|B6K0L0|B6K0L0_SCHJY	SJAG_02566	App1 protein OS=Schizosaccharomyces japonicus (strain yFS275 / FY16936) OX=402676 GN=SJAG_02566 PE=4 SV=1	1138	10	728.844	970.794	870.349	856.662	1127.56	844.512	1009.25	993.774	1007.74	1157.18	1136.51	1100.48	1.16005	0.214191	0.274569	0.561349	1.28461	0.36133	0.0525727	1.27924
tr|B6K0L4|B6K0L4_SCHJY	SJAG_02570	26S proteasome regulator OS=Schizosaccharomyces japonicus (strain yFS275 / FY16936) OX=402676 GN=SJAG_02570 PE=4 SV=1	1250	1	55.2928	85.1292	72.1017	70.8412	90.8119	77.5735	85.6803	84.6886	85.5092	90.4119	73.209	83.0434	1.19547	0.257578	0.246646	0.607926	1.17225	0.229276	0.305003	0.515696
tr|B6K0L5|B6K0L5_SCHJY	SJAG_02571	SNF2 family helicase Swr1 OS=Schizosaccharomyces japonicus (strain yFS275 / FY16936) OX=402676 GN=SJAG_02571 PE=4 SV=1	2189	6	449.864	545.574	516.485	503.974	650.998	483.912	571.937	568.949	437.633	567.638	635.296	546.856	1.12892	0.174949	0.324102	0.489318	1.08509	0.11781	0.55543	0.255371
tr|B6K0L9|B6K0L9_SCHJY	SJAG_02576	14-3-3 family protein Rad25 OS=Schizosaccharomyces japonicus (strain yFS275 / FY16936) OX=402676 GN=SJAG_02576 PE=3 SV=1	77	5	490.436	680.791	596.077	589.101	717.531	586.321	1120.95	808.267	588.668	730.699	688.182	669.183	1.37203	0.456317	0.305157	0.515477	1.13594	0.183885	0.316286	0.49992
tr|B6K0M2|B6K0M2_SCHJY	SJAG_02580	Phosphoprotein phosphatase OS=Schizosaccharomyces japonicus (strain yFS275 / FY16936) OX=402676 GN=SJAG_02580 PE=4 SV=1	120	12	1186.31	1622.17	1710.44	1506.31	1740.99	1455.9	1569.2	1588.7	1823.42	1926.55	1788.17	1846.05	1.0547	0.0768282	0.681667	0.166428	1.22555	0.293424	0.164358	0.78421
tr|B6K0M6|B6K0M6_SCHJY	SJAG_02584	Rhophilin-2 OS=Schizosaccharomyces japonicus (strain yFS275 / FY16936) OX=402676 GN=SJAG_02584 PE=4 SV=1	884	1	99.9495	115.413	106.139	107.167	119.131	86.923	112.566	106.207	97.5145	116.75	148.801	121.022	0.991037	-0.0129886	0.935135	0.0291256	1.12928	0.175404	0.456124	0.340917
tr|B6K0M8|B6K0M8_SCHJY	SJAG_02586	SNARE Slt1 OS=Schizosaccharomyces japonicus (strain yFS275 / FY16936) OX=402676 GN=SJAG_02586 PE=3 SV=1	198	5	604.068	636.168	604.139	614.792	875.977	560.132	1156.88	864.33	362.076	499.946	573.886	478.636	1.40589	0.491484	0.284438	0.546012	0.778534	-0.361169	0.155989	0.806907
tr|B6K0N0|B6K0N0_SCHJY	SJAG_02588	Translocation protein SEC62 OS=Schizosaccharomyces japonicus (strain yFS275 / FY16936) OX=402676 GN=SJAG_02588 PE=3 SV=1	1554	11	1070.86	1331.01	1415.4	1272.42	1825.49	1338.14	1711.5	1625.04	2214.34	2326.97	2211.37	2250.89	1.27712	0.352899	0.12974	0.886926	1.76898	0.822919	0.00573373	2.24156
tr|B6K0N1|B6K0N1_SCHJY	SJAG_02589	SWI/SNF and RSC complex subunit Ssr1 OS=Schizosaccharomyces japonicus (strain yFS275 / FY16936) OX=402676 GN=SJAG_02589 PE=4 SV=1	942	7	1350.71	1772.79	1897.41	1673.64	2328.59	1863.2	2072.72	2088.17	2290.65	2590.94	2669.87	2517.15	1.24768	0.319253	0.126753	0.89704	1.504	0.588807	0.0175396	1.75598
tr|B6K0N2|B6K0N2_SCHJY	SJAG_02590	Glucosidase OS=Schizosaccharomyces japonicus (strain yFS275 / FY16936) OX=402676 GN=SJAG_02590 PE=3 SV=1	1815	4	988.571	1314	1347.55	1216.71	1619.44	1384	1372.82	1458.75	1885.27	1906.59	1587.81	1793.22	1.19894	0.261754	0.166834	0.777716	1.47383	0.559573	0.0204329	1.68967
tr|B6K0N3|B6K0N3_SCHJY	SJAG_02591	Cullin 1 OS=Schizosaccharomyces japonicus (strain yFS275 / FY16936) OX=402676 GN=SJAG_02591 PE=3 SV=2	1804	7	972.475	1237.33	1018.67	1076.16	1978.39	1341.15	1753.2	1690.91	1467.1	2170.46	2452.78	2030.11	1.57125	0.651912	0.0638246	1.19501	1.88644	0.91567	0.0734864	1.13379
tr|B6K0N4|B6K0N4_SCHJY	SJAG_02592	Mitogen-activated protein kinase OS=Schizosaccharomyces japonicus (strain yFS275 / FY16936) OX=402676 GN=SJAG_02592 PE=3 SV=1	578	10	1025.24	1390.23	1145.67	1187.05	1503.73	1252.28	1382.41	1379.47	1340.22	1844.03	1979.88	1721.38	1.16211	0.216741	0.221328	0.654964	1.45013	0.536186	0.0923235	1.03469
tr|B6K0N5|B6K0N5_SCHJY	SJAG_02593	Pyrimidine 5'-nucleotidase OS=Schizosaccharomyces japonicus (strain yFS275 / FY16936) OX=402676 GN=SJAG_02593 PE=4 SV=2	1967	6	649.765	855.636	816.453	773.951	911.367	795.706	786.052	831.042	1051.19	1098.54	1029.17	1059.63	1.07376	0.102678	0.495189	0.305229	1.36912	0.45325	0.0352831	1.45243
tr|B6K0N8|B6K0N8_SCHJY	SJAG_02596	6-phosphofructo-2-kinase OS=Schizosaccharomyces japonicus (strain yFS275 / FY16936) OX=402676 GN=SJAG_02596 PE=4 SV=1	1791	5	821.181	978.803	837.69	879.225	1157.86	706.844	959.628	941.444	785.169	1048.9	1106.24	980.103	1.07077	0.0986434	0.690915	0.160575	1.11474	0.156702	0.430495	0.366032
tr|B6K0N9|B6K0N9_SCHJY	SJAG_02597	60S ribosomal protein L18 OS=Schizosaccharomyces japonicus (strain yFS275 / FY16936) OX=402676 GN=SJAG_02597 PE=3 SV=1	601	70	12454.1	15358.3	14243.5	14018.6	18010.1	12844.5	13201.4	14685.3	15501.7	16850	18494.6	16948.8	1.04756	0.0670303	0.745039	0.127821	1.20902	0.273835	0.07269	1.13853
tr|B6K0P0|B6K0P0_SCHJY	SJAG_02598	ATP synthase subunit beta OS=Schizosaccharomyces japonicus (strain yFS275 / FY16936) OX=402676 GN=SJAG_02598 PE=3 SV=1	60	27	2304.52	3062.74	3027.79	2798.35	3927.59	2929.53	3575.86	3477.66	3895.23	5022.01	5020.04	4645.76	1.24275	0.31354	0.152562	0.816555	1.66018	0.731338	0.0197132	1.70524
tr|B6K0P2|B6K0P2_SCHJY	SJAG_02600	DNA-directed RNA polymerase III complex subunit Rpc25 OS=Schizosaccharomyces japonicus (strain yFS275 / FY16936) OX=402676 GN=SJAG_02600 PE=3 SV=1	1105	9	3030.21	3626.59	3403.6	3353.47	4381.11	3167.11	4056.8	3868.34	3359.39	4452.7	5045.44	4285.84	1.15353	0.206061	0.294306	0.531201	1.27803	0.353926	0.1915	0.71783
tr|B6K0P3|B6K0P3_SCHJY	SJAG_02601	Elongation factor 1 alpha like protein OS=Schizosaccharomyces japonicus (strain yFS275 / FY16936) OX=402676 GN=SJAG_02601 PE=4 SV=2	1165	6	915.494	1298.95	1246.51	1153.65	1851.63	1457.94	1718.61	1676.06	1566.72	2014.15	2293.08	1957.98	1.45283	0.538867	0.0351014	1.45468	1.69721	0.763161	0.0420393	1.37634
tr|B6K0P4|B6K0P4_SCHJY	SJAG_02602	M-factor transporter Mam1 OS=Schizosaccharomyces japonicus (strain yFS275 / FY16936) OX=402676 GN=SJAG_02602 PE=4 SV=1	1828	2	277.431	401.952	349.319	342.901	433.316	331.524	350.235	371.692	360.548	430.793	437.099	409.48	1.08396	0.116316	0.579749	0.23676	1.19417	0.256002	0.211142	0.675426
tr|B6K0P6|B6K0P6_SCHJY	SJAG_02604	GTP binding protein OS=Schizosaccharomyces japonicus (strain yFS275 / FY16936) OX=402676 GN=SJAG_02604 PE=4 SV=1	892	4	118.813	184.855	208.929	170.866	192.906	153.312	207.982	184.733	227.794	246.655	232.151	235.533	1.08116	0.112582	0.686967	0.163064	1.37847	0.463069	0.132936	0.876358
tr|B6K0P7|B6K0P7_SCHJY	SJAG_02605	Rheb GTPase Rhb1 OS=Schizosaccharomyces japonicus (strain yFS275 / FY16936) OX=402676 GN=SJAG_02605 PE=4 SV=1	1625	1	261.528	334.894	255.382	283.935	432.184	252.554	342.874	342.537	363.551	405.944	538.654	436.05	1.20639	0.270702	0.387255	0.412003	1.53574	0.618933	0.0838303	1.0766
tr|B6K0Q0|B6K0Q0_SCHJY	SJAG_02608	U3 snoRNP protein Utp15 OS=Schizosaccharomyces japonicus (strain yFS275 / FY16936) OX=402676 GN=SJAG_02608 PE=4 SV=1	1762	20	4244.41	5189.85	4987.92	4807.39	5387.64	3980.16	4294.34	4554.05	5364.89	6473.89	8083.17	6640.65	0.947301	-0.0781058	0.651567	0.186041	1.38134	0.46607	0.133909	0.873189
tr|B6K0Q3|B6K0Q3_SCHJY	SJAG_02611	Uncharacterized protein OS=Schizosaccharomyces japonicus (strain yFS275 / FY16936) OX=402676 GN=SJAG_02611 PE=3 SV=1	311	209	41081.3	52600.1	53858.2	49179.9	56744.9	47084.3	50285.5	51371.6	49666.3	54810.3	58077.2	54184.6	1.04456	0.0629022	0.683954	0.164973	1.10176	0.139815	0.362985	0.440111
tr|B6K0Q5|B6K0Q5_SCHJY	SJAG_02613	DUF1769 family protein OS=Schizosaccharomyces japonicus (strain yFS275 / FY16936) OX=402676 GN=SJAG_02613 PE=4 SV=1	1710	6	751.351	914.171	886.773	850.765	1249.66	1022.82	1106.18	1126.22	1874.67	1902.29	2093.63	1956.86	1.32377	0.404656	0.032862	1.48331	2.30012	1.20171	0.000340947	3.46731
tr|B6K0Q9|B6K0Q9_SCHJY	SJAG_02618	Glutamine-dependent NAD(+) synthetase OS=Schizosaccharomyces japonicus (strain yFS275 / FY16936) OX=402676 GN=SJAG_02618 PE=3 SV=1	1683	9	2148.78	2660.7	2368.63	2392.7	3902.06	3009.21	3280.18	3397.15	2774.81	4398.73	3463.58	3545.71	1.4198	0.505683	0.0422057	1.37463	1.48188	0.567432	0.123509	0.908302
tr|B6K0R2|B6K0R2_SCHJY	SJAG_02621	Uncharacterized protein OS=Schizosaccharomyces japonicus (strain yFS275 / FY16936) OX=402676 GN=SJAG_02621 PE=3 SV=1	800	48	12948.6	16047.2	17346.5	15447.4	18078.2	14807.2	15758.2	16214.5	16875.4	19323.2	25494	20564.2	1.04966	0.0699204	0.663665	0.178051	1.33124	0.412768	0.174289	0.75873
tr|B6K0R3|B6K0R3_SCHJY	SJAG_02622	YTH family protein Mmi1 OS=Schizosaccharomyces japonicus (strain yFS275 / FY16936) OX=402676 GN=SJAG_02622 PE=4 SV=2	2054	7	841.049	1079.13	1197.06	1039.08	1484.29	1019.85	1300.14	1268.09	1173.87	1346.23	1328.62	1282.91	1.2204	0.287355	0.255275	0.592992	1.23466	0.30411	0.130508	0.884361
tr|B6K0R4|B6K0R4_SCHJY	SJAG_02623	Short chain dehydrogenase OS=Schizosaccharomyces japonicus (strain yFS275 / FY16936) OX=402676 GN=SJAG_02623 PE=4 SV=1	1985	3	164.116	236.532	198.836	199.828	752.268	343.115	308.24	467.874	286.402	459.083	554.266	433.25	2.34139	1.22736	0.198645	0.701921	2.16812	1.11644	0.0880017	1.05551
tr|B6K0R6|B6K0R6_SCHJY	SJAG_02625	Uncharacterized protein OS=Schizosaccharomyces japonicus (strain yFS275 / FY16936) OX=402676 GN=SJAG_02625 PE=3 SV=1	567	18	1765.89	2348.81	2000.33	2038.34	3946.2	3165.31	3312.9	3474.8	3499.09	5120.33	5205.27	4608.23	1.70472	0.769534	0.0105088	1.97845	2.26077	1.17682	0.0344612	1.46267
tr|B6K0R7|B6K0R7_SCHJY	SJAG_02626	Protein kinase inhibitor OS=Schizosaccharomyces japonicus (strain yFS275 / FY16936) OX=402676 GN=SJAG_02626 PE=4 SV=1	509	39	5366.54	6936.58	6716.92	6340.01	9296.89	6615.35	8536.8	8149.68	8734.15	9922.41	10181.9	9612.82	1.28544	0.362258	0.139897	0.854192	1.51621	0.600474	0.00802504	2.09555
tr|B6K0R8|B6K0R8_SCHJY	SJAG_02627	DNA primase large subunit OS=Schizosaccharomyces japonicus (strain yFS275 / FY16936) OX=402676 GN=SJAG_02627 PE=3 SV=1	1185	5	418.001	547.237	566.096	510.445	539.902	397.748	454.175	463.942	509.827	569.605	525.735	535.056	0.908897	-0.137811	0.497047	0.303603	1.04821	0.0679344	0.660504	0.180125
tr|B6K0S0|B6K0S0_SCHJY	SJAG_02629	Histone acetyltransferase complex subunit Nto1 OS=Schizosaccharomyces japonicus (strain yFS275 / FY16936) OX=402676 GN=SJAG_02629 PE=4 SV=1	1161	2	299.824	423.195	338.957	353.992	572.403	456.774	464.903	498.027	744.799	946.117	1009.13	900.015	1.40689	0.492506	0.0506141	1.29573	2.54247	1.34623	0.0101923	1.99173
tr|B6K0S4|B6K0S4_SCHJY	SJAG_02637	tRNA (adenine(58)-N(1))-methyltransferase non-catalytic subunit TRM6 OS=Schizosaccharomyces japonicus (strain yFS275 / FY16936) OX=402676 GN=SJAG_02637 PE=3 SV=1	1241	6	1231.67	1481.88	1434.05	1382.53	1903.72	1359.36	1689.61	1650.9	2003.01	2275.49	2522.65	2267.05	1.19411	0.255936	0.227943	0.642174	1.63978	0.713502	0.0137207	1.86262
tr|B6K0S5|B6K0S5_SCHJY	SJAG_02638	G2/M transition checkpoint protein Sum2 OS=Schizosaccharomyces japonicus (strain yFS275 / FY16936) OX=402676 GN=SJAG_02638 PE=4 SV=1	642	7	443.053	658.527	527.881	543.154	806.749	616.299	779.123	734.057	748.853	892.908	1034.76	892.174	1.35147	0.434532	0.0917568	1.03736	1.64258	0.715964	0.0312619	1.50498
tr|B6K0S7|B6K0S7_SCHJY	SJAG_02640	GTPase Ypt1 OS=Schizosaccharomyces japonicus (strain yFS275 / FY16936) OX=402676 GN=SJAG_02640 PE=4 SV=2	1018	10	1477.68	2140.12	1889.42	1835.74	3275.43	2789.37	2949.47	3004.76	3441.15	4366.44	3707.73	3838.44	1.63681	0.710886	0.0101201	1.99482	2.09095	1.06416	0.00558732	2.2528
tr|B6K0S9|B6K0S9_SCHJY	SJAG_02643	Ribosomal protein subunit S23 OS=Schizosaccharomyces japonicus (strain yFS275 / FY16936) OX=402676 GN=SJAG_02643 PE=3 SV=1	1293	3	329.89	484.939	267.455	360.761	483.786	338.164	335.979	385.976	385.817	474.438	846.416	568.89	1.06989	0.0974677	0.772395	0.11216	1.57692	0.657106	0.278195	0.55565
tr|B6K0T0|B6K0T0_SCHJY	SJAG_02644	Ribosome biogenesis regulatory protein OS=Schizosaccharomyces japonicus (strain yFS275 / FY16936) OX=402676 GN=SJAG_02644 PE=3 SV=1	425	11	1307.07	1559.98	1506.24	1457.76	2353.76	1567.02	1968.21	1963	2295.53	2858.87	3215.15	2789.85	1.34658	0.429301	0.145703	0.836532	1.91379	0.936431	0.0302091	1.51986
tr|B6K0T3|B6K0T3_SCHJY	SJAG_02647	Cycloisomerase 2 family protein OS=Schizosaccharomyces japonicus (strain yFS275 / FY16936) OX=402676 GN=SJAG_02647 PE=4 SV=1	1790	2	84.5151	124.772	95.3759	101.554	192.022	149.797	127.099	156.306	173.269	214.429	234.197	207.298	1.53914	0.622121	0.0835009	1.07831	2.04126	1.02946	0.0113196	1.94617
tr|B6K0T4|B6K0T4_SCHJY	SJAG_02648	Mannose-6-phosphate isomerase OS=Schizosaccharomyces japonicus (strain yFS275 / FY16936) OX=402676 GN=SJAG_02648 PE=3 SV=1	1650	10	1623.89	2497.52	2226.28	2115.9	2406.68	2236.47	2033.23	2225.46	2413.28	2256.27	1803.73	2157.76	1.05178	0.0728344	0.724431	0.140003	1.01979	0.0282652	0.901759	0.0449094
tr|B6K0T8|B6K0T8_SCHJY	SJAG_02653	DNA-directed RNA polymerase I complex subunit Ker1 OS=Schizosaccharomyces japonicus (strain yFS275 / FY16936) OX=402676 GN=SJAG_02653 PE=4 SV=1	133	9	1923.52	2362.95	2682.14	2322.87	3365.22	2569.53	2620.23	2851.66	3208.39	3498.43	4272.7	3659.84	1.22765	0.295894	0.194866	0.710263	1.57557	0.655872	0.0310817	1.5075
tr|B6K0T9|B6K0T9_SCHJY	SJAG_02654	Glycerol-3-phosphate O-acyltransferase OS=Schizosaccharomyces japonicus (strain yFS275 / FY16936) OX=402676 GN=SJAG_02654 PE=4 SV=1	1721	1	132.899	185.066	157.793	158.586	278.657	216.194	264.327	253.059	267.009	361.995	451.131	360.045	1.59572	0.67421	0.0190699	1.71965	2.27035	1.18291	0.0539207	1.26824
tr|B6K0U0|B6K0U0_SCHJY	SJAG_02655	Trafficking protein particle complex subunit OS=Schizosaccharomyces japonicus (strain yFS275 / FY16936) OX=402676 GN=SJAG_02655 PE=3 SV=1	1062	3	164.605	218.739	206.579	196.641	359.744	261.29	365.178	328.737	346.098	419.841	503.865	423.268	1.67176	0.741371	0.0412058	1.38504	2.15249	1.10601	0.0271273	1.56659
tr|B6K0U3|B6K0U3_SCHJY	SJAG_02658	Mitochondrial DNA polymerase catalytic subunit OS=Schizosaccharomyces japonicus (strain yFS275 / FY16936) OX=402676 GN=SJAG_02658 PE=3 SV=1	419	14	2991.41	3865.17	3258.85	3371.81	3580.11	2778.42	3189.85	3182.79	2453.15	3250.27	3962.95	3222.12	0.943942	-0.0832298	0.615188	0.210992	0.955606	-0.0655115	0.785642	0.104775
tr|B6K0U6|B6K0U6_SCHJY	SJAG_02661	Exportin-T OS=Schizosaccharomyces japonicus (strain yFS275 / FY16936) OX=402676 GN=SJAG_02661 PE=3 SV=1	722	12	1178.76	1563.84	1322.31	1354.97	2218.4	1805.79	1976.17	2000.12	1795.32	2876.21	2540.54	2404.02	1.47614	0.561826	0.0172413	1.76343	1.77423	0.82719	0.0683111	1.16551
tr|B6K0U8|B6K0U8_SCHJY	SJAG_02663	Ubiquitin protease cofactor OS=Schizosaccharomyces japonicus (strain yFS275 / FY16936) OX=402676 GN=SJAG_02663 PE=4 SV=1	1122	11	811.379	1028.94	998.709	946.343	1528.66	1217.72	1356	1367.46	1656.74	1768.39	2104.36	1843.16	1.44499	0.531064	0.0229695	1.63885	1.94767	0.961749	0.00985817	2.0062
tr|B6K0V2|B6K0V2_SCHJY	SJAG_02667	DNA polymerase II subunit 2 OS=Schizosaccharomyces japonicus (strain yFS275 / FY16936) OX=402676 GN=SJAG_02667 PE=3 SV=1	1172	5	453.6	648.642	554.81	552.351	1105.31	852.595	1030.83	996.245	1861.56	2203.15	2408.73	2157.81	1.80365	0.850916	0.0108829	1.96325	3.9066	1.96591	0.00512313	2.29046
tr|B6K0V7|B6K0V7_SCHJY	SJAG_02673	DUF2009 protein OS=Schizosaccharomyces japonicus (strain yFS275 / FY16936) OX=402676 GN=SJAG_02673 PE=4 SV=1	1061	2	39.2193	56.8135	40.7059	45.5796	79.8789	65.772	87.1613	77.6041	40.7674	74.5693	75.0422	63.4596	1.70261	0.767745	0.0195721	1.70836	1.39228	0.477452	0.255021	0.593423
tr|B6K0W1|B6K0W1_SCHJY	SJAG_02679	Inorganic diphosphatase OS=Schizosaccharomyces japonicus (strain yFS275 / FY16936) OX=402676 GN=SJAG_02679 PE=3 SV=1	14	43	11405	17493.6	14103.5	14334	18065.5	12943.4	15657.9	15555.6	17485.8	17726.5	15244.6	16819	1.08522	0.117989	0.624299	0.204607	1.17336	0.230644	0.294931	0.530279
tr|B6K0W2|B6K0W2_SCHJY	SJAG_02680	DNA kinase/phosphatase Pnk1 OS=Schizosaccharomyces japonicus (strain yFS275 / FY16936) OX=402676 GN=SJAG_02680 PE=4 SV=1	1890	1	71.5524	99.142	87.0251	85.9065	141.166	117.63	132.733	130.51	130.041	150.796	204.396	161.744	1.51921	0.603317	0.0139814	1.85445	1.8828	0.912876	0.0621732	1.2064
tr|B6K0W3|B6K0W3_SCHJY	SJAG_02681	U3 small nucleolar ribonucleoprotein protein MPP10 OS=Schizosaccharomyces japonicus (strain yFS275 / FY16936) OX=402676 GN=SJAG_02681 PE=3 SV=1	430	33	6923.25	9783.75	8316.79	8341.26	9346.46	8148.46	7175.27	8223.4	6201.18	7033.82	7407.7	6880.9	0.985869	-0.0205315	0.915389	0.0383944	0.824923	-0.277669	0.212139	0.673379
tr|B6K0W6|B6K0W6_SCHJY	SJAG_02684	Rho family GTPase Rho5 OS=Schizosaccharomyces japonicus (strain yFS275 / FY16936) OX=402676 GN=SJAG_02684 PE=4 SV=1	1616	1	184.282	258.386	262.126	234.931	285.33	251.602	289.017	275.316	314.492	422.4	384.89	373.927	1.1719	0.228851	0.249753	0.602489	1.59165	0.670519	0.0285657	1.54416
tr|B6K0W7|B6K0W7_SCHJY	SJAG_02685	Ubiquitin-protein ligase E4 OS=Schizosaccharomyces japonicus (strain yFS275 / FY16936) OX=402676 GN=SJAG_02685 PE=3 SV=1	1111	5	401.328	551.988	463.155	472.157	899.989	642.044	797.763	779.932	755.659	1018.15	1064.38	946.063	1.65185	0.724082	0.0341237	1.46694	2.0037	1.00267	0.0239847	1.62007
tr|B6K0W9|B6K0W9_SCHJY	SJAG_02687	Phosphatase activator OS=Schizosaccharomyces japonicus (strain yFS275 / FY16936) OX=402676 GN=SJAG_02687 PE=4 SV=1	2228	1	90.1689	120.502	105.916	105.529	172.032	140.107	146.429	152.856	176.153	216.87	231.345	208.123	1.44847	0.534534	0.0230265	1.63777	1.97219	0.979795	0.0114865	1.93981
tr|B6K0X6|B6K0X6_SCHJY	SJAG_02694	Calnexin Cnx1 OS=Schizosaccharomyces japonicus (strain yFS275 / FY16936) OX=402676 GN=SJAG_02694 PE=3 SV=1	762	38	5345.14	7862.22	8460.67	7222.68	9131.14	7970.08	8368.8	8490.01	11040.1	11922.7	10483.7	11148.8	1.17547	0.233232	0.315357	0.501198	1.54359	0.626287	0.0381715	1.41826
tr|B6K0X9|B6K0X9_SCHJY	SJAG_02697	Ubiquitinated histone-like protein Uhp1 OS=Schizosaccharomyces japonicus (strain yFS275 / FY16936) OX=402676 GN=SJAG_02697 PE=3 SV=2	276	31	4361.37	6531.15	5618.8	5503.77	7063.44	6614.51	6165.04	6614.33	6843.3	7265.01	5867.02	6658.44	1.20178	0.265174	0.212512	0.672616	1.2098	0.274764	0.210778	0.676174
[truncated: 1,053 more rows]

## Sheet: Alx1 Alx1-E308V IP MS
Protein Id	Gene Symbol (2225)	Description	Number of peptides	UntaggedContro	UntaggedContro	UntaggedContro	UntaggedContro	UntaggedControl avg	Alx1WT	Alx1WT	Alx1WT	Alx1WT	Alx1WT avg	Alx1-E308V	Alx1-E308V	Alx1-E308V	Alx1-E308V	Alx1-E308V	Alx1WT/UntaggedControl	p-value	log2 FC	log10 p-value	Alx1-E308V/UntaggedControl	p-value	log2 FC	log10 p-value
[truncated: 2,225 more rows]

[truncated: 1 more sheets: Vid27dC IP MS]
