# Supplementary material for: Components of an ESCRT-independent nuclear envelope assembly pathway
Source: bioRxiv. 2026 Feb 3:2026.02.01.703137. Preprint. [Version 1] doi: 10.64898/2026.02.01.703137 (PMC12889549; doi:10.64898/2026.02.01.703137)
Supplement: Supplement 3 [file media-3.xlsx]

## Sheet: Sheet1
Strain	Genotype	Source	Figure
NIG5386	mat-2017 ura4-D3 ade6-domE	Furuya and Niki, 2011	1C, 3C-F
NIG5572	mat-P2028 ura4-D3 ade6-domK	Furuya and Niki, 2011	4A-B, 4E-F, 5C-D, 5F, S1A, S1D, S2B, S2D, S3G
PY7509	cmp7Δ::kanMX6 GFP-NLS::ura4+ nup85-mCherry::ura4+ ade6-domE? ura4-D3	Lee et al., 2020	1B
PY7534	alx1Δ::kanMX6 mat-2017 ura4-D3 ade6-domE	Lee et al., 2020	4C, 4G
PY7536	lem2-mNeonGreen-hphMX6 mat-2017 ura4-D3 ade6-domE_x001D__x001D__x001D__x001D__x001D__x001D__x001D__x001D__x001D__x001D__x001D__x001D__x001D__x001D_	this study	S1E-F
PY7538	alx1-mNeonGreen-hphMX6 mat-2017 ura4-D3 ade6-domE	this study	5D
PY7558	cmp7Δ::hphMX6 mat-P2028 ura4-D3 ade6-domK	this study	1A
PY7564	cmp7Δ::kanMX6 lem2-mNeonGreen-kanMX6 ura4-D3 ade6-dom?	this study	S1F
PY7571	alx1-E308V mat-P2028 ura4-D3 ade6-domK	Lee et al., 2020	5F, S3C-D
PY7574	cmp7Δ::hphMX6 ura4-D3 ade6-dom?	Lee et al., 2020	5F, S1B
PY7575	alx1-E308V cmp7Δ::kanMX6 ura4-D3 ade6-dom?	Lee et al., 2020	5E-F, S2E, S3E
PY7579	ura4-D3::kan-Pvps32-vps32-Tvps32 vps32Δ::natMX6 mat-P2028 ura4-D3 ade6-domK	Lee et al., 2020	S2G
PY7580	vps32Δ::natMX6 GST-NLS-GFP::ura4+ Nup85-mCherry::ura4+ ura4sj-D3 ade6sj-domE?	Lee et al., 2020	4D
PY7611	alx1-E308V ura4-D3 ade6-dom?	Lee et al., 2020	4C, S2D
PY7612	alx1-E308V-mNeonGreen-hphMX6 mat-P2028 ura4-D3 ade6-domK	Lee et al., 2020	S3D
PY7621	alx1-TEV-6gly-3flag-hph mat-P2028 ura4-D3 ade6-domK	this study	4E, S2D
PY7622	alx1-E308V-TEV-6gly-3flag-hph mat-P2028 ura4-D3 ade6-domK	this study	4F, S2D
PY7641	vid27Δ::ura4+ ura4-D3::kan-Pvid27-vid27-Tvid27 mat-P2028 ura4-D3 ade6-domK	this study	1C
PY7643	GST-NLS-GFP::ura4+ Nup85-mCherry::ura4+ Pbip-TIR-9myc::ura4+ ura4sj-D3 ade6sj-dom?	this study	1D-F
PY7644	vid27-3FLAG-mAID-SMASh-natMX6 GST-NLS-GFP::ura4+ Nup85-mCherry::ura4+ Pbip-TIR-9myc::ura4+ ura4sj-D3 ade6sj-dom?	this study	1D-F
PY7645	vid27-G67R mat-2017 ura4-D3 ade6-dom?	this study	1A, S1A, S2B, S2G
PY7646	vid27-G67R cmp7Δ::kanMX6 GST-NLS-GFP::ura4+ Nup85-mCherry::ura4+ ura4sj-D3 ade6-dom?	this study	1B
PY7652	vid27Δ(460-827AA) ura4-D3::kan-Pvid27-vid27-Tvid27 mat-P2028 ade6-domK	this study	3C
PY7653	vid27Δ(267-396AA) ura4-D3::kan-Pvid27-vid27-Tvid27 mat-P2028 ade6-domK	this study	3F
PY7654	vid27Δ(1-159AA) ura4-D3::kan-Pvid27-vid27-Tvid27 mat-P2028 ade6-domK	this study	3E
PY7655	vid27Δ(1-459AA) ura4-D3::kan-Pvid27-vid27-Tvid27 mat-P2028 ade6-domK	this study	3D, S1D
PY7656	vid27Δ(460-827AA) ura4-D3 ade6-dom?	this study	S1D, S2A, S2C
PY7657	vid27Δ(267-396AA) ura4-D3 ade6-dom?	this study	S1D
PY7658	vid27Δ(1-159AA) ura4-D3 ade6-dom?	this study	S1D
PY7659	vid27Δ(460-827AA)-mNeonGreen-kanMX6 ura4-D3 ade6-dom?	this study	3H
PY7660	vid27Δ(460-827AA)-6xGly-3FLAG-hph ura4-D3 ade6-dom?	this study	S2A, S2C
PY7662	vid27-F429flag-natMX6 mat-P2028 ura4-D3 ade6-domK	this study	4A, 4C, 5C, S2B, S3G
PY7664	vid27-m93 lem2-mNeonGreen-kanMX6 cmp7Δ::kanMX6 ura4-D3 ade6-dom?	this study	S1F
PY7667	vid27-G67R cmp7Δ::hphMX6 ura4-D3 ade6-dom?	this study	4G
PY7668	vid27-G67R-F429flag-kanMX6 ura4-D3 ade6-dom?	this study	4B-C, S2B
PY7671	vid27-F429flag-natMX6 alx1Δ::kanMX6 ura4-D3 ade6-dom?	this study	4C
PY7672	vid27-F429flag-natMX6 alx1-E308V ura4-D3 ade6-dom?	this study	4C, S3C
PY7673	vid27-G67R-F429flag-kanMX6 alx1-E308V ura4-D3 ade6-dom?	this study	4C
PY7674	vid27-G67R-F429flag-kanMX6 alx1Δ::kanMX6 ura4-D3 ade6-dom?	this study	4C
PY7678	vid27-F429mNeonGreen::kanMX6 mat-P2028 ura4-D3 ade6-domK	this study	2B, 3H
PY7679	vid27-F429mNeonGreen::kanMX6 cmp7Δ::hphMX6 ura4-D3 ade6-dom?	this study	2B
PY7683	vid27-G67R GST-NLS-GFP::ura4+ Nup85-mCherry::ura4+ ura4-D3 ade6-dom?	this study	1B
PY7684	kanMX6-Purg1-vid27 mat-P2028 ura4-D3 ade6-domK	this study	S1A-B
PY7685	vid27Δ(460-827AA) GST-NLS-GFP::ura4+ Nup85-mCherry::ura4+ ura4sj-D3 ade6sj-dom?	this study	3G
PY7686	vid27Δ(267-396AA) GST-NLS-GFP::ura4+ Nup85-mCherry::ura4+ ura4sj-D3 ade6sj-dom?	this study	3G
PY7687	vid27Δ(1-159AA) GST-NLS-GFP::ura4+ Nup85-mCherry::ura4+ ura4sj-D3 ade6sj-dom?	this study	3G
PY7688	vps68Δ::kanMX6 mat-P2028 ura4-D3 ade6-domK	this study	S2E-F
PY7689	vid27-G67R cmp7Δ::hphMX6 ura4-D3 ade6-dom?	this study	S1G, S2F
PY7690	vid27-F429mNeonGreen::kanMX6 nur1-mCherry-natMX6 ura4-D3 ade6-dom?	this study	2A, S3F
PY7691	pcp1-mCherry-natMX6 vid27-F429mNeonGreen::kanMX6 cmp7Δ::hphMX6 ura4-D3 ade6-dom?	this study	S1C
PY7692	alx1-E308V-K705E/K715E/R717E/K720E::kanMX6 mat-P2028 ura4-D3 ade6-domK	this study	5F
PY7693	vid27-E283K/E284K/E285K-F429flag::kanMX6 mat-P2028 ura4-D3 ade6-domK	this study	5C
PY7694	vid27-D281K/E283K/E284K/E285K/D291K/E344K-F429flag::kanMX6 mat-P2028 ura4-D3 ade6-domK	this study	5C
PY7695	alx1-E308V-R696E/K705E/K715E/R717E/K720E/K721E/R722E::kanMX6 mat-P2028 ura4-D3 ade6-domK	this study	5F
PY7696	alx1-K705E/K715E/R717E/K720E-mNeonGreen::hphMX6 vid27-F429-flag-natMX6 mat-P2028 ura4-D3 ade6-domK	this study	5D
PY7697	alx1-R696E/K705E/K715E/R717E/K720E/K721E/R722E-mNeonGreen::hphMX6 vid27-F429-flag-natMX6 mat-P2028 ura4-D3 ade6-domK	this study	5D
PY7698	vid27-E283K/E284K/E285K::hphMX6 mat-P2028 ura4-D3 ade6-domK	this study	S3E
PY7699	vid27-D281K/E283K/E284K/E285K/D291K/E344K::hphMX6 mat-P2028 ura4-D3 ade6-domK	this study	5E
PY7700	vid27-F429flag-natMX6 alx1-mNeonGreen-hphMX6 ura4-D3 ade6-dom?	this study	5D
PY7701	vid27-E283K/E284K/E285K-F429flag::kanMX6 alx1-E308V ura4-D3 ade6-dom?	this study	S3C
PY7702	vid27-D281K/E283K/E284K/E285K/D291K/E344K-F429flag::kanMX6 alx1-E308V ura4-D3 ade6-dom?	this study	S3C
PY7703	alx1-E308V-K705E/K715E/R717E/K720E::kanMX6 cmp7Δ::hphMX6 ura4-D3 ade6-dom?	this study	5F
PY7704	alx1-E308V-R696E/K705E/K715E/R717E/K720E/K721E/R722E::kanMX6 cmp7Δ::hphMX6 ura4-D3 ade6-dom?	this study	5F
PY7705	alx1-E308V-K705E/K715E/R717E/K720E-mNeonGreen::hphMX6 vid27-F429-flag-natMX6 ura4-D3 ade6-dom?	this study	S3D
PY7706	alx1-E308V-R696E/K705E/K715E/R717E/K720E/K721E/R722E-mNeonGreen::hphMX6 vid27-F429-flag-natMX6 ura4-D3 ade6-dom?	this study	S3D
PY7707	vid27-F429mNeonGreen::kanMX6 nur1-mCherry-natMX6 alx1Δ::kanMX6 ura4-D3 ade6-dom?	this study	S3F
PY7708	vid27-F429mNeonGreen::kanMX6 nur1-mCherry-natMX6 alx1-m131 ura4-D3 ade6-dom?	this study	S3F
PY7709	vid27-3FLAG-mAID-SMASH-natMX6 Pbip-TIR-9myc::ura4+ nur1-mCherry-natMX6	this study	2C-E
PY7710	vid27-F429flag alx1-E308V-mNeonGreen-hphMX6 ura4-D3 ade6-dom?	this study	S3D
PY7711	vid27-G67R-F429mNeonGreen::kanMX6 nur1-mCherry-natMX6 ura4-D3 ade6-dom?	this study	2A
PY7712	lem2-mNeonGreen-hphMX6 vid27Δ(460-827AA) ura4-D3 ade6-dom?	this study	S1E
PY7713	lem2-mNeonGreen-hphMX6 vid27Δ(1-159AA) ura4-D3 ade6-dom?	this study	S1E
PY7714	vid27-m93 lem2-mNeonGreen-kanMX6 ura4-D3 ade6-dom?	this study	S1F
PY7715	lem2Δ::natMX6 ura4-D3::kan-Plem2-lem2-Tlem2 mat-P2028 ade6-domK	this study	S1G
SOJ427	GST-GFP-NLS-GFP::ura4+ Nup85-mCherry::ura4+ ura4sj-D3 ade6sj-domE?	Yam et al., 2011	1B, 3G
IJY946	vps32Δ::natMX6 alx1-E308V GST-NLS-GFP::ura4+ Nup85-mCherry::ura4+ ura4sj-D3 ade6sj-domE?	this study	4D
IJY786	alx1Δ::kanMX6 cmp7Δ GFP-NLS Nup85-mCherry mat-2017 ura4-D3 ade6-domE	this study	4H
IJY1545	vid27-G67R alx1Δ::kanMX6 cmp7Δ GFP-NLS Nup85-mCherry mat-2017 ura4-D3 ade6-domE	this study	4H
